# Supplementary material for: Unique features of the transcriptional response to model aneuploidy in human cells
Source: BMC Genomics. 2014 Feb 18;15:139. doi: 10.1186/1471-2164-15-139 (PMC3932016; doi:10.1186/1471-2164-15-139)
Supplement: Additional file 2 — Dataset 1 Gene expression data of HCT116 and RPE1 derived aneuploid cell lines compared to the diploid cell lines. [file 1471-2164-15-139-S2.xlsx]

## Sheet: Gene Expression Data
ENSG	Gene name	log2HCT116.5_4_2N	fdr_HCT116.5_4	p.value_HCT116.5_4	log2HCT116.H2B.GFP.5_4_2N	fdr_HCT116.H2B.5_4	p.value_HCT116.H2B.5_4	log2HCT116.3_3_2N	fdr_HCT116.3_3	p.value_HCT116.3_3	log2HPT1_2N	fdr.HPT1	p.value.HPT1	log2HPT2_2N	fdr.HPT2	p.value.HPT2	log2.RPE1.H2B.GFP.21_3_2N	fdr_RPE1.H2B.21_3	p.value_RPE1.H2B.21_3	log2.RPE1.5_3.12_3_2N	fdr_RPE1.12_3.5_3	p.value_RPE1.12_3.5_3	GOCC	GOBP	GOMF	KEGG	Chromosome	Position	Uniprot	Protein name
ENSG00000000457	PACE1;SCYL3	-0.348359	0.323987	0.0516474	-0.160851	0.586461	0.350081	-0.568518	0.0902208	0.0222174	0.117589	0.477515	0.1878	0.0945675	0.466936	0.159897	-0.0141726	0.00533589	0.0143974	-0.285022	0.0900117	0.185157	cytoplasm;Golgi apparatus;lamellipodium;cell projection;organelle;membrane-bounded organelle;intracellular organelle;intracellular membrane-bounded organelle;intracellular part;cytoplasmic part;cell part	protein modification process;protein phosphorylation;phosphorus metabolic process;phosphate metabolic process;cellular component movement;metabolic process;cellular process;phosphorylation;cell migration;protein metabolic process;locomotion;macromolecule metabolic process;macromolecule modification;cellular metabolic process;primary metabolic process;cellular macromolecule metabolic process;cellu…	nucleotide binding;catalytic activity;protein kinase activity;binding;protein binding;ATP binding;kinase activity;transferase activity;transferase activity, transferring phosphorus-containing groups;phosphotransferase activity, alcohol group as acceptor;purine nucleotide binding;adenyl nucleotide binding;ribonucleotide binding;purine ribonucleotide binding;adenyl ribonucleotide binding;purine rib…		1	169821804	A8K8Z2;Q5THA6;Q5THA8;Q8IZE3;Q8IZN9;Q96C56;Q9UBK6	Ezrin-binding protein PACE-1;Protein-associating with the carboxyl-terminal domain of ezrin;SCY1-like protein 3
ENSG00000000460	C1orf112	-0.488639	0.481705	0.31229	0.150844	0.7225	0.495765	-1.53206	0.0902208	0.0224452	-0.433264	0.376393	0.0838632	0.032228	0.865463	0.622627	-0.231099	0.00723602	0.0282882	-0.546759	0.0169869	0.0668948					1	169631245	A6NFP1;B3KU42;B4E0A9;E7ETI8;Q3KNQ1;Q9H8L5;Q9NSG2;Q9NVJ0	cDNA FLJ60381;Uncharacterized protein;Uncharacterized protein C1orf112
ENSG00000000938	FGR;RP1-159A19.2-007;SRC2	0	1	0.999202	-2.02947	0.0350398	0.0136639	-0.788874	0.437175	0.269751	0.248858	0.400404	0.116178	0.0187537	1	0.825042	0.216285	0.00532634	0.0125673	-0.180232	0.00398086	0.0103088	cytosol;intracellular part;cytoplasmic part;cell part	cell activation;protein modification process;protein phosphorylation;phosphorus metabolic process;phosphate metabolic process;response to stress;defense response;blood coagulation;hemostasis;metabolic process;response to biotic stimulus;response to virus;response to bacterium;cellular process;phosphorylation;protein metabolic process;platelet activation;multicellular organismal process;defense re…	nucleotide binding;catalytic activity;protein kinase activity;protein tyrosine kinase activity;non-membrane spanning protein tyrosine kinase activity;binding;ATP binding;kinase activity;transferase activity;transferase activity, transferring phosphorus-containing groups;phosphotransferase activity, alcohol group as acceptor;purine nucleotide binding;adenyl nucleotide binding;ribonucleotide bindin…	Chemokine signaling pathway	1	27938575	D3DPL7;P09769;Q5TGY6;Q9UIQ3	Gardner-Rasheed feline sarcoma viral (V-fgr) oncogene homolog;p55-Fgr;Proto-oncogene c-Fgr;Tyrosine-protein kinase Fgr
ENSG00000000971	CFH;HF;HF1;HF2;RP1-177P10.1-002	0.295733	0.901912	0.739204	-0.793126	0.31663	0.146335	-1.00354	0.50691	0.329913	0.611041	0.376393	0.0920748	0.848071	0.548692	0.18555	0.477919	0.012452	0.0543824	0.299675	0.00830605	0.0346002	extracellular region;extracellular space;extracellular region part	immune effector process;activation of immune response;immune system process;regulation of immune system process;positive regulation of immune system process;response to stress;defense response;immune response;complement activation;complement activation, alternative pathway;humoral immune response;metabolic process;protein metabolic process;macromolecule metabolic process;primary metabolic process…		Complement and coagulation cascades;Staphylococcus aureus infection	1	196621008	A5PL14;C9JSK2;C9JYL1;P08603;P78435;Q14570;Q2TAZ5;Q38G77;Q5TFM2;Q5TFM3;Q8N708;Q9NU86	Complement factor H;H factor 1;Uncharacterized protein
ENSG00000001460	C1orf201;RP3-462O23.2-007	0.455804	0.332974	0.20726	1.87598	0.000177673	1.59e-05	-0.295816	0.387332	0.220824	-0.0420444	0.882256	0.646234	0.252782	0.193221	0.0294128	0.0937359	1	0.990948	-0.294029	0.119853	0.224242					1	24683489	A8MV14;E7EPR5;E9PHC5;Q49AP0;Q5TH74;Q5TH77;Q6P3R4;Q86VU9;Q8WVQ3	Chromosome 1 open reading frame 201;Uncharacterized protein;UPF0490 protein C1orf201
ENSG00000001461	hCG_20009;NIPAL3;NPAL3;RP3-462O23.3-005;RP3-462O23.3-007	-0.624721	0.323987	0.0710519	-1.53401	0.0350398	0.0140361	-0.359009	0.50691	0.332219	0.450635	0.400404	0.108119	0.791793	0.193221	0.0292507	1.32929	0.0391614	0.112613	0.403209	0.00915292	0.0430385	membrane;integral to membrane;intrinsic to membrane;membrane part;cell part				1	24742284	A2A298;A6NN97;A8MPU6;Q5TH81;Q6MZT9;Q6P499;Q9BVE6	cDNA, FLJ92779;NIPA-like domain containing 3;NIPA-like protein 3;Uncharacterized protein
ENSG00000004455	ADK2;AK2	-0.722649	0.844186	0.655042	0.545736	0.286757	0.141432	-0.190846	1	0.9771	0.270411	0.882256	0.608927	0.493455	0.548692	0.190602	-0.101484	0.00479565	0.00921504	0.403852	0.00830605	0.0350501	mitochondrion;mitochondrial inner membrane;mitochondrial intermembrane space;membrane;organelle inner membrane;organelle membrane;mitochondrial membrane;organelle envelope lumen;membrane-enclosed lumen;organelle;membrane-bounded organelle;intracellular organelle;intracellular membrane-bounded organelle;organelle part;intracellular part;mitochondrial part;cytoplasmic part;intracellular organelle p…	nucleobase, nucleoside, nucleotide and nucleic acid metabolic process;nucleoside phosphate metabolic process;phosphorus metabolic process;phosphate metabolic process;nitrogen compound metabolic process;metabolic process;nucleotide metabolic process;cellular process;nucleobase, nucleoside and nucleotide interconversion;phosphorylation;cellular nitrogen compound metabolic process;cellular metabolic…	nucleotide binding;catalytic activity;adenylate kinase activity;binding;ATP binding;kinase activity;transferase activity;transferase activity, transferring phosphorus-containing groups;phosphotransferase activity, phosphate group as acceptor;purine nucleotide binding;nucleotide kinase activity;nucleobase, nucleoside, nucleotide kinase activity;adenyl nucleotide binding;ribonucleotide binding;puri…	Purine metabolism	1	33473585	A8K6L1;B4DHH7;B4DL64;E7EWH4;P54819;Q16856;Q5EB54;Q5TIF7;Q8TCY2;Q8TCY3	Adenylate kinase 2, mitochondrial;ATP-AMP transphosphorylase 2;Uncharacterized protein
ENSG00000004487	AOF2;KDM1;KDM1A;KIAA0601;LSD1	-1.01128	0.323987	0.0693626	0.817228	0.112007	0.0508369	-1.38902	0.154462	0.0582529	-0.339068	0.963625	0.739224	-0.71124	0.548692	0.18648	-0.700927	0.148935	0.217995	0.0319811	0.00359915	0.00710135	chromatin;nuclear chromatin;nucleus;nucleoplasm;organelle;membrane-bounded organelle;intracellular organelle;intracellular membrane-bounded organelle;organelle part;intracellular part;chromosomal part;nuclear part;intracellular organelle part;nuclear chromosome part;cell part	negative regulation of transcription from RNA polymerase II promoter;nucleobase, nucleoside, nucleotide and nucleic acid metabolic process;chromatin organization;transcription, DNA-dependent;regulation of transcription, DNA-dependent;regulation of transcription from RNA polymerase II promoter;protein modification process;protein demethylation;one-carbon metabolic process;nitrogen compound metabol…	regulatory region DNA binding;protein binding transcription factor activity;transcription factor binding transcription factor activity;regulatory region nucleic acid binding;nucleic acid binding;DNA binding;chromatin binding;transcription cofactor activity;transcription coactivator activity;catalytic activity;receptor binding;binding;protein binding;transcription factor binding;promoter binding;o…		1	23345941	A8MWP9;O60341;Q5TH94;Q5TH95;Q86VT7;Q8IXK4;Q8NDP6;Q8TAZ3;Q96AW4	BRAF35-HDAC complex protein BHC110;Flavin-containing amine oxidase domain-containing protein 2;Lysine-specific histone demethylase 1A
ENSG00000006555	TTC22	-2.19261	0.323987	0.118236	-0.0614721	1	0.866171	1.21536	0.296109	0.176809	0.390246	0.538346	0.257895	0.443686	0.664516	0.326375	0.449102	0.00731393	0.0288754	-0.44231	0.00646276	0.0273066			binding		1	55245385	Q5TAA0;Q9NWT4	Tetratricopeptide repeat protein 22
ENSG00000007341	RP4-770C6.2-020;ST7L;ST7R	-0.32821	0.323987	0.0580427	-0.70034	0.0997342	0.0456227	-0.571133	0.0623144	0.00934319	-0.141847	1	0.921094	0.0368992	0.689981	0.36403	0.38446	0.102931	0.196582	0.0355762	0.00577012	0.0233084	membrane;integral to membrane;intrinsic to membrane;membrane part;cell part	regulation of cell growth;negative regulation of cell growth;regulation of growth;negative regulation of growth;negative regulation of biological process;negative regulation of cellular process;regulation of biological process;regulation of cellular process;regulation of cellular component organization;biological regulation	binding		1	113066140	A8K4S7;C9JXL0;E9PGL7;Q49AH6;Q5TEH7;Q5TEI4;Q5U5K6;Q6N067;Q7Z2Z0;Q7Z3C2;Q8N7P8;Q8TDW1;Q8TDW2;Q8TDW3;Q8TDW4;Q9NXF3	ST7-related protein;Suppression of tumorigenicity 7 like;Suppressor of tumorigenicity 7 protein-like;Uncharacterized protein
ENSG00000007908	ELAM1;RP1-117P20.2-002;RP1-117P20.2-003;RP1-117P20.2-004;RP1-117P20.2-005;SELE	2.14933	0.844186	0.662732	NaN	NaN	NaN	NaN	NaN	NaN	NaN	NaN	NaN	NaN	NaN	NaN	NaN	NaN	NaN	NaN	NaN	NaN	extracellular space;cytoskeleton;plasma membrane;caveola;coated pit;membrane;integral to membrane;cortical cytoskeleton;intrinsic to membrane;organelle;non-membrane-bounded organelle;intracellular organelle;intracellular non-membrane-bounded organelle;extracellular region part;intracellular part;membrane part;cytoplasmic part;cell cortex part;plasma membrane part;cell part;membrane raft;perinucle…	regulation of receptor internalization;positive regulation of receptor internalization;response to molecule of bacterial origin;immune system process;leukocyte migration involved in inflammatory response;regulation of immune system process;positive regulation of immune system process;regulation of leukocyte migration;positive regulation of leukocyte migration;cellular component movement;response …	signal transducer activity;receptor activity;transmembrane receptor activity;binding;protein binding;sugar binding;enzyme binding;carbohydrate binding;sialic acid binding;phospholipase binding;monosaccharide binding;molecular transducer activity;oligosaccharide binding	Cell adhesion molecules (CAMs);African trypanosomiasis;Malaria	1	169691781	A2RRD6;P16111;P16581;Q5TI72;Q5TI73;Q5TI74;Q5TI75	CD62 antigen-like family member E;Endothelial leukocyte adhesion molecule 1;E-selectin;Leukocyte-endothelial cell adhesion molecule 2;Selectin E
ENSG00000007923	DNAJC11;RP1-126A5.3-003;RP1-126A5.3-009	-0.78422	0.808908	0.526963	0.0359484	1	0.986449	-0.714302	0.437175	0.280462	-0.303392	0.44335	0.146114	-0.127525	0.670465	0.35799	-0.187033	0.00723602	0.028477	0.147971	0.00503447	0.0203574		protein folding;metabolic process;cellular process;protein metabolic process;macromolecule metabolic process;cellular metabolic process;primary metabolic process;cellular macromolecule metabolic process;cellular protein metabolic process	binding;protein binding;heat shock protein binding;unfolded protein binding		1	6694228	B1AK20;Q4VWF5;Q5TH61;Q5VZN0;Q6PK20;Q6PK70;Q8NDM2;Q96CL7;Q9NVH1;Q9UMU8	DnaJ (Hsp40) homolog, subfamily C, member 11;DnaJ homolog subfamily C member 11;Putative uncharacterized protein
ENSG00000007968	E2F2	-0.060796	0.336597	0.211286	-0.872865	0.108768	0.0489442	-1.08376	0.0527767	0.00754045	-1.17672	0.508663	0.230791	-0.759135	0.664516	0.327218	-0.83173	0.0335229	0.100682	-0.359979	0.0089489	0.0378714	nucleus;nucleoplasm;transcription factor complex;macromolecular complex;organelle;membrane-bounded organelle;intracellular organelle;intracellular membrane-bounded organelle;protein complex;organelle part;intracellular part;nuclear part;intracellular organelle part;nucleoplasm part;cell part	G1 phase of mitotic cell cycle;mitotic cell cycle;nucleobase, nucleoside, nucleotide and nucleic acid metabolic process;transcription, DNA-dependent;transcription initiation, DNA-dependent;regulation of transcription, DNA-dependent;transcription initiation from RNA polymerase II promoter;nitrogen compound metabolic process;apoptosis;cell cycle;metabolic process;cell death;biosynthetic process;mac…	nucleic acid binding transcription factor activity;nucleic acid binding;DNA binding;sequence-specific DNA binding transcription factor activity;RNA polymerase II transcription factor activity;binding;protein binding;transcription factor binding;transcription regulator activity	Cell cycle;Pathways in cancer;Pancreatic cancer;Glioma;Prostate cancer;Melanoma;Bladder cancer;Chronic myeloid leukemia;Small cell lung cancer;Non-small cell lung cancer	1	23832922	B2R9W1;Q14209;Q7Z6H1	Transcription factor E2F2
ENSG00000008118	CAMK1G;VWS1	-0.625717	1	0.973815	2.22173	0.345652	0.179837	2.07364	0.0902208	0.0233982	3.15034	0.187714	0.0143248	0.167568	1	0.807205	-2.07999	0.0822807	0.1853	2.415	0.104707	0.200183	Golgi membrane;cytoplasm;Golgi apparatus;plasma membrane;calcium- and calmodulin-dependent protein kinase complex;endomembrane system;membrane;organelle membrane;macromolecular complex;cell projection;neuron projection;organelle;membrane-bounded organelle;intracellular organelle;intracellular membrane-bounded organelle;protein complex;organelle part;intracellular part;Golgi apparatus part;cytopla…	protein modification process;protein phosphorylation;phosphorus metabolic process;phosphate metabolic process;metabolic process;cellular process;phosphorylation;protein metabolic process;macromolecule metabolic process;macromolecule modification;cellular metabolic process;primary metabolic process;cellular macromolecule metabolic process;cellular protein metabolic process	nucleotide binding;catalytic activity;protein kinase activity;protein serine-threonine kinase activity;binding;ATP binding;kinase activity;transferase activity;transferase activity, transferring phosphorus-containing groups;phosphotransferase activity, alcohol group as acceptor;purine nucleotide binding;adenyl nucleotide binding;ribonucleotide binding;purine ribonucleotide binding;adenyl ribonucl…		1	209757062	C9IYV2;Q86UH5;Q96NX5;Q9Y3J7	Calcium/calmodulin-dependent protein kinase type 1G;CaM kinase I gamma;CaMK-like CREB kinase III;Uncharacterized protein
ENSG00000008128	CDC2L1;CDC2L2;CDC2L3;CDK11;CDK11A;CDK11B;PITSLREA;PITSLREB;PK58;RP1-283E3.2-003;RP1-283E3.2-008;RP1-283E3.2-011	-0.36766	0.507446	0.322939	-0.00474849	1	0.747421	-0.357114	0.414515	0.2612	-0.347766	0.274745	0.0351035	-0.243298	0.365348	0.102657	-0.0828701	0.00479565	0.0080029	-0.0440881	0.00359915	0.00419533	nucleus;cytoplasm;organelle;membrane-bounded organelle;intracellular organelle;intracellular membrane-bounded organelle;intracellular part;cell part	protein modification process;protein phosphorylation;phosphorus metabolic process;phosphate metabolic process;metabolic process;cellular process;phosphorylation;protein metabolic process;macromolecule metabolic process;macromolecule modification;cellular metabolic process;primary metabolic process;cellular macromolecule metabolic process;cellular protein metabolic process;nuclear division;regulat…	nucleotide binding;catalytic activity;protein kinase activity;protein serine-threonine kinase activity;binding;ATP binding;kinase activity;transferase activity;transferase activity, transferring phosphorus-containing groups;phosphotransferase activity, alcohol group as acceptor;purine nucleotide binding;adenyl nucleotide binding;ribonucleotide binding;purine ribonucleotide binding;adenyl ribonucl…		1	1571100	E7EP51;E7ERC1;E7ESP2;E7EUE4;E9PFJ2;E9PGA8;O95227;O95228;O95265;O96012;P21127;Q12817;Q12818;Q12819;Q12820;Q12821;Q12822;Q12853;Q12854;Q2TAJ0;Q5QPQ9;Q5QPR0;Q5QPR1;Q5QPR2;Q5QPR3;Q5QPR4;Q8N530;Q9NZS5;Q9UBC4;Q9UBI3;Q9UBJ0;Q9UBQ1;Q9UBR0;Q9UEI1;Q9UEI2;Q9UNY2;Q9UP53;Q9UP54;Q9UP55;Q9UP56;Q9UP57;Q9UP58;Q9UP59;Q9UQ86;Q9UQ87;Q9UQ88;Q9UQ89	Cell division cycle 2-like 2 (PITSLRE proteins);Cell division cycle 2-like protein kinase 1;Cell division cycle 2-like protein kinase 2;Cell division protein kinase 11A;Cell division protein kinase 11B;Cyclin-dependent kinase 11A;Cyclin-dependent kinase 11B;Galactosyltransferase-associated protein kinase p58/GTA;p58 CLK-1;PITSLRE serine/threonine-protein kinase CDC2L1;PITSLRE serine/threonine-pro…
ENSG00000008130	hCG_2033593;NADK;RP1-283E3.6-001;RP1-283E3.6-017	-0.302018	0.323987	0.133142	3.24117	7.87e-05	3.97e-06	-0.0389457	0.592993	0.424221	-0.401878	0.247496	0.0290871	0.0619922	0.865463	0.672456	-0.283752	0.102931	0.201515	-0.346327	0.317825	0.355746	cytoplasm;intracellular part;cell part;cytosol;cytoplasmic part	phosphorus metabolic process;phosphate metabolic process;metabolic process;cellular process;phosphorylation;cellular metabolic process;nucleobase, nucleoside, nucleotide and nucleic acid metabolic process;purine nucleotide metabolic process;coenzyme metabolic process;oxidoreduction coenzyme metabolic process;nucleoside phosphate metabolic process;vitamin metabolic process;water-soluble vitamin me…	catalytic activity;NAD+ kinase activity;binding;kinase activity;transferase activity;transferase activity, transferring phosphorus-containing groups;phosphotransferase activity, alcohol group as acceptor;ion binding;cation binding;metal ion binding;nucleotide binding;protein binding;ATP binding;purine nucleotide binding;adenyl nucleotide binding;ribonucleotide binding;purine ribonucleotide bindin…	Nicotinate and nicotinamide metabolism	1	1682671	A6NNN3;A8K296;A8MSP7;O95544;Q5QPS4;Q5QPS5;Q9H931	NAD kinase;NAD kinase, isoform CRA_b;Poly(P)/ATP NAD kinase;Uncharacterized protein
ENSG00000009307	CSDE1;D1S155E;KIAA0885;NRU;UNR	-0.93205	0.808908	0.531703	-0.0925762	0.529124	0.286943	-0.276767	1	0.977964	0.27172	0.477515	0.195295	0.142825	1	0.942623	-0.16505	0.00533589	0.0148571	-0.248462	0.00571864	0.0224377	cytoplasm;intracellular part;cell part	developmental process involved in reproduction;regulation of transcription, DNA-dependent;gonad development;male gonad development;regulation of biosynthetic process;regulation of gene expression;regulation of macromolecule biosynthetic process;regulation of nucleobase, nucleoside, nucleotide and nucleic acid metabolic process;regulation of metabolic process;reproductive process;regulation of cel…	nucleic acid binding;DNA binding;RNA binding;binding;protein binding		1	115259534	A8K281;E9PGZ0;E9PJK7;E9PKN4;E9PLD4;E9PLT0;E9PNG3;O75534;O94961;Q5TF04;Q5TF05;Q68DI9;Q9Y2S4	Cold shock domain-containing protein E1;N-ras upstream gene protein;Protein UNR;Uncharacterized protein
ENSG00000009709	HUP1;PAX7	0.0255952	0.844186	0.611461	0.545074	0.878868	0.574457	0.422115	0.387332	0.239952	0.0659491	1	0.867847	0.0388113	0.829797	0.463929	0.333371	0.006324	0.0213124	0.647868	0.00915292	0.0427739	nucleus;organelle;membrane-bounded organelle;intracellular organelle;intracellular membrane-bounded organelle;intracellular part;cell part	nucleobase, nucleoside, nucleotide and nucleic acid metabolic process;transcription, DNA-dependent;regulation of transcription, DNA-dependent;nitrogen compound metabolic process;metabolic process;biosynthetic process;macromolecule biosynthetic process;regulation of biosynthetic process;cellular process;regulation of gene expression;regulation of macromolecule biosynthetic process;RNA metabolic pr…	nucleic acid binding transcription factor activity;nucleic acid binding;DNA binding;sequence-specific DNA binding transcription factor activity;binding;transcription regulator activity;sequence-specific DNA binding;protein binding		1	18957500	E9PFV9;P23759;Q0VA99	HuP1;Paired box protein Pax-7;Uncharacterized protein
ENSG00000009724	MASP2	-0.692958	0.647217	0.439947	1.82461	0.0100557	0.00356581	0.176048	0.50691	0.327402	-0.167468	0.867269	0.534643	-0.0490455	0.73205	0.421024	NaN	NaN	NaN	NaN	NaN	NaN	extracellular region	complement activation, lectin pathway;immune effector process;activation of immune response;immune system process;regulation of immune system process;positive regulation of immune system process;proteolysis;response to stress;defense response;immune response;complement activation;complement activation, classical pathway;humoral immune response;metabolic process;protein metabolic process;macromole…	catalytic activity;endopeptidase activity;serine-type endopeptidase activity;binding;calcium ion binding;protein binding;peptidase activity;serine-type peptidase activity;hydrolase activity;serine hydrolase activity;ion binding;cation binding;metal ion binding;calcium-dependent protein binding;peptidase activity, acting on L-amino acid peptides	Complement and coagulation cascades;Staphylococcus aureus infection	1	11086580	A8K458;A8MWJ2;O00187;O75754;Q5TEQ5;Q5TER0;Q96QG4;Q9BZH0;Q9H498;Q9H499;Q9UBP3;Q9UC48;Q9ULC7;Q9UMV3;Q9Y270	Mannan-binding lectin serine protease 2;Mannan-binding lectin serine protease 2 A chain;Mannan-binding lectin serine protease 2 B chain;Mannose-binding protein-associated serine protease 2;MBL-associated serine protease 2
ENSG00000009780	FAM76A;RP3-426I6.1-005	-0.0229095	0.324327	0.189305	-0.531297	0.116457	0.0531423	0.427648	0.175487	0.0660598	-0.216968	0.697665	0.4022	-0.045882	0.865463	0.593976	-0.131288	0.0128136	0.0571119	-0.227335	0.0197652	0.0772449					1	28052490	B1AJQ5;B4DWT3;E7EMC2;E9PQL1;O95565;O95566;Q8N7J5;Q8TAV0	cDNA FLJ52921, moderately similar to Protein FAM76A;Family with sequence similarity 76, member A;Protein FAM76A;Uncharacterized protein
ENSG00000009790	RP3-434O14.3-006;T3JAM;TRAF3IP3	0.496768	0.901912	0.73102	NaN	NaN	NaN	NaN	NaN	NaN	NaN	NaN	NaN	NaN	NaN	NaN	0.226648	0.00570643	0.0150688	1.11352	0.0197652	0.0734494	membrane;integral to membrane;intrinsic to membrane;membrane part;cell part;nucleus;organelle;membrane-bounded organelle;intracellular organelle;intracellular membrane-bounded organelle;intracellular part	regulation of transcription, DNA-dependent;regulation of biosynthetic process;regulation of gene expression;regulation of macromolecule biosynthetic process;regulation of nucleobase, nucleoside, nucleotide and nucleic acid metabolic process;regulation of metabolic process;regulation of cellular metabolic process;regulation of cellular biosynthetic process;regulation of biological process;regulati…	binding;protein binding;nucleic acid binding;DNA binding		1	209929377	A1L464;A6NIU9;B1AJU2;B4DU99;C9J0C0;C9JBA0;C9JXB3;E2QRE5;E9PDY3;Q2YDB5;Q4VY06;Q7Z706;Q9Y228	cDNA FLJ52976, highly similar to TRAF3-interacting JNK-activating modulator;TRAF3 interacting protein 3;TRAF3-interacting JNK-activating modulator;TRAF3-interacting protein 3;Uncharacterized protein
ENSG00000010072	C1orf124;RP5-876B10.3-003;RP5-876B10.3-004;UNQ1880/PRO4323	0.281609	0.429984	0.300968	0.1408	0.586461	0.330329	-0.124393	0.437175	0.269318	-0.406905	0.60762	0.27108	-0.145734	0.865463	0.673978	0.46627	0.162612	0.259965	0.168994	0.036595	0.107624	nuclear body;nuclear speck;organelle part;intracellular part;nuclear part;intracellular organelle part;nucleoplasm part;cell part	nucleobase, nucleoside, nucleotide and nucleic acid metabolic process;DNA metabolic process;DNA repair;nitrogen compound metabolic process;response to stress;response to DNA damage stimulus;metabolic process;cellular process;cellular response to stress;cellular nitrogen compound metabolic process;macromolecule metabolic process;cellular metabolic process;primary metabolic process;cellular macromo…	nucleic acid binding;DNA binding;binding;ion binding;cation binding;metal ion binding		1	231472850	B1AKT0;B1AKT1;B5MEF7;Q5TE78;Q6UWW6;Q96BC5;Q9H040	Chromosome 1 open reading frame 124;Zinc finger RAD18 domain-containing protein C1orf124
ENSG00000010165	CGI-01;feat;hCG_37819;KIAA0859;METTL13	-0.548781	0.323987	0.110194	-0.433293	0.328462	0.162987	-0.994403	0.175487	0.0693578	0.226705	1	0.951244	0.194576	0.865463	0.597218	-0.127819	0.00479565	0.00947045	-0.24656	0.00503447	0.0186621		one-carbon metabolic process;metabolic process;cellular process;methylation;cellular metabolic process;small molecule metabolic process	catalytic activity;binding;protein binding;methyltransferase activity;transferase activity;transferase activity, transferring one-carbon groups		1	171750788	A6NFK0;A8K6S5;B4E2X3;C4B4C6;O94940;Q53EZ6;Q5TGP9;Q5TGQ0;Q8N2P8;Q8N6R0;Q96J11;Q96SQ0;Q9Y2Z1;Q9Y3M6	Antiapoptotic protein FEAT;cDNA FLJ56024;KIAA0859, isoform CRA_a;Methyltransferase-like protein 13
ENSG00000010803	SCMH1	-0.69616	0.323987	0.0841479	0.23958	0.400614	0.219688	-0.816486	0.243544	0.114518	-0.597812	0.376393	0.088521	-0.208789	0.829797	0.519775	-0.586746	0.148935	0.240743	-0.347016	0.0476381	0.125681	nucleus;organelle;membrane-bounded organelle;intracellular organelle;intracellular membrane-bounded organelle;intracellular part;cell part	nucleobase, nucleoside, nucleotide and nucleic acid metabolic process;transcription, DNA-dependent;regulation of transcription, DNA-dependent;nitrogen compound metabolic process;multicellular organismal development;metabolic process;biosynthetic process;macromolecule biosynthetic process;anatomical structure morphogenesis;regulation of biosynthetic process;negative regulation of biosynthetic proc…	nucleic acid binding transcription factor activity;nucleic acid binding;DNA binding;sequence-specific DNA binding transcription factor activity;binding;transcription repressor activity;transcription regulator activity		1	41492872	Q5VT76;Q6IAJ4;Q8WU48;Q96GD3;Q9UKM5;Q9UKM6	Polycomb protein SCMH1;Sex comb on midleg homolog 1
ENSG00000010932	FMO1;RP4-798A17.1-006	0	0.840301	0.607854	0.305161	1	0.659997	0.0268558	1	0.777809	0.413829	0.963625	0.776323	0.722269	1	0.703995	-0.24491	0.00570643	0.0172395	-0.185196	0.00408312	0.0138284	cell fraction;membrane fraction;insoluble fraction;endoplasmic reticulum;endoplasmic reticulum lumen;endoplasmic reticulum membrane;microsome;membrane;integral to membrane;organelle membrane;intrinsic to membrane;intrinsic to endoplasmic reticulum membrane;intrinsic to organelle membrane;membrane-enclosed lumen;vesicular fraction;organelle;membrane-bounded organelle;intracellular organelle;intrac…	response to molecule of bacterial origin;organic acid metabolic process;nucleobase, nucleoside, nucleotide and nucleic acid metabolic process;coenzyme metabolic process;oxidoreduction coenzyme metabolic process;NADP metabolic process;nucleoside phosphate metabolic process;xenobiotic metabolic process;nitrogen compound metabolic process;response to stress;response to osmotic stress;metabolic proce…	nucleotide binding;catalytic activity;monooxygenase activity;flavin-containing monooxygenase activity;binding;oxidoreductase activity;oxidoreductase activity, acting on paired donors, with incorporation or reduction of molecular oxygen;oxidoreductase activity, acting on paired donors, with incorporation or reduction of molecular oxygen, NADH or NADPH as one donor, and incorporation of one atom of…	Methane metabolism;Drug metabolism - cytochrome P450	1	171217638	A8K248;Q01740;Q5QPT2;Q5QPT3;Q9UJC2	Dimethylaniline monooxygenase [N-oxide-forming] 1;Dimethylaniline oxidase 1;Fetal hepatic flavin-containing monooxygenase 1;Flavin containing monooxygenase 1
ENSG00000011007	MSTP059;TCEB3	-0.148467	1	0.928847	0.43793	0.345652	0.202529	-0.814036	0.0527767	0.0075231	-0.283574	0.618011	0.326898	0.0301687	1	0.71363	0.409085	0.018282	0.0701064	0.0297429	0.00359915	0.00545695	nucleus;nucleoplasm;transcription elongation factor complex;integral to membrane;intrinsic to membrane;macromolecular complex;organelle;membrane-bounded organelle;intracellular organelle;intracellular membrane-bounded organelle;protein complex;organelle part;intracellular part;membrane part;nuclear part;intracellular organelle part;nucleoplasm part;cell part	nucleobase, nucleoside, nucleotide and nucleic acid metabolic process;transcription, DNA-dependent;transcription elongation, DNA-dependent;regulation of transcription, DNA-dependent;regulation of transcription from RNA polymerase II promoter;transcription from RNA polymerase II promoter;transcription elongation from RNA polymerase II promoter;nitrogen compound metabolic process;metabolic process;…	nucleic acid binding;DNA binding;transcription elongation regulator activity;binding;RNA polymerase II transcription elongation factor activity;transcription regulator activity		1	24069645	B2R7Q8;Q14241;Q8IXH1	Elongin 110 kDa subunit;Elongin-A;RNA polymerase II transcription factor SIII subunit A1;SIII p110;Transcription elongation factor B polypeptide 3
ENSG00000011009	APT2;LYPLA2;RP5-886K2.5-002;RP5-886K2.5-004;RP5-886K2.5-005;RP5-886K2.5-007;RP5-886K2.5-008;RP5-886K2.5-010	-0.166996	0.323987	0.110433	-3.85454	0.000177673	1.6e-05	-0.0635432	1	0.828082	0.228975	0.697665	0.415512	0.256624	0.582009	0.259814	0.1121	0.00479565	0.00953509	0.316565	0.00646276	0.0267741	cytoplasm;intracellular part;cell part	organic acid metabolic process;lipid metabolic process;fatty acid metabolic process;metabolic process;cellular process;carboxylic acid metabolic process;monocarboxylic acid metabolic process;cellular ketone metabolic process;oxoacid metabolic process;cellular metabolic process;primary metabolic process;cellular lipid metabolic process;small molecule metabolic process	catalytic activity;hydrolase activity	Glycerophospholipid metabolism	1	24117460	E7EPS4;E9PH41;O95372;Q5QPN5;Q5QPN9;Q5QPQ0;Q5QPQ1;Q5QPQ2;Q5QPQ3;Q7Z4Z2	Acyl-protein thioesterase 2;Lysophospholipase II;Uncharacterized protein
ENSG00000011021	CLCN6;KIAA0046;RP5-934G17.1-006	-0.0859154	0.384383	0.262429	0.502124	0.466046	0.25263	0.161906	0.903335	0.630749	-0.140925	0.697665	0.429548	-0.410325	0.829797	0.549867	0.571471	0.018282	0.0727043	0.298391	0.0089489	0.0369458	endosome;endosome membrane;membrane;integral to membrane;organelle membrane;intrinsic to membrane;organelle;membrane-bounded organelle;intracellular organelle;intracellular membrane-bounded organelle;organelle part;intracellular part;membrane part;endosomal part;cytoplasmic part;intracellular organelle part;cell part	transport;ion transport;anion transport;chloride transport;cell volume homeostasis;signal transduction;cellular process;inorganic anion transport;cellular homeostasis;homeostatic process;regulation of biological process;regulation of cellular process;response to stimulus;establishment of localization;cellular response to stimulus;transmembrane transport;biological regulation;regulation of biologi…	nucleotide binding;transporter activity;ion channel activity;voltage-gated ion channel activity;voltage-gated chloride channel activity;anion channel activity;chloride channel activity;binding;ATP binding;voltage-gated anion channel activity;anion transmembrane transporter activity;ion transmembrane transporter activity;channel activity;secondary active transmembrane transporter activity;antiport…		1	11866207	A8K1T4;O60818;O60819;O60820;O60821;P51797;P78520;P78521;Q17R81;Q5SNW2;Q5SNW3;Q5SNW4;Q5SNX1;Q5SNX2;Q5SNX3;Q99427;Q99428;Q99429	Chloride channel 6;Chloride channel protein 6;Chloride transport protein 6
ENSG00000014914	MTMR11	0.60219	1	0.805605	2.14267	0.00456626	0.00122658	0.464198	0.749802	0.57206	-0.0247844	0.882256	0.643885	0.0104894	0.865463	0.563899	0.0594935	0.00723602	0.0285534	0.733958	0.25574	0.32148		phosphorus metabolic process;phosphate metabolic process;metabolic process;cellular process;dephosphorylation;cellular metabolic process	catalytic activity;hydrolase activity;hydrolase activity, acting on ester bonds;phosphatase activity;phosphoric ester hydrolase activity		1	149900543	A4FU01;B3KUE4;B4DJI6;B4DQF5;B4E3Q6;Q3ZCP7;Q5SZ62;Q6P2Q8;Q99752;Q99753	Cisplatin resistance-associated protein;Myotubularin-related protein 11
ENSG00000016602	CaCC2;CLCA4;UNQ562/PRO1124	-0.572944	0.840301	0.588719	NaN	NaN	NaN	-0.0165989	0.931331	0.66849	NaN	NaN	NaN	NaN	NaN	NaN	NaN	NaN	NaN	NaN	NaN	NaN	extracellular region;plasma membrane;integral to plasma membrane;membrane;integral to membrane;apical plasma membrane;intrinsic to membrane;intrinsic to plasma membrane;membrane part;plasma membrane part;cell part	transport;ion transport;anion transport;chloride transport;inorganic anion transport;establishment of localization	transporter activity;ion channel activity;anion channel activity;chloride channel activity;anion transmembrane transporter activity;ion transmembrane transporter activity;channel activity;passive transmembrane transporter activity;substrate-specific channel activity;transmembrane transporter activity;substrate-specific transmembrane transporter activity;substrate-specific transporter activity	Olfactory transduction;Pancreatic secretion	1	87012761	A8MQC9;Q14CN2;Q6UX81;Q9UNF7	Calcium-activated chloride channel family member 4;Calcium-activated chloride channel protein 2;Calcium-activated chloride channel regulator 4;Calcium-activated chloride channel regulator 4, 110 kDa form;Calcium-activated chloride channel regulator 4, 30 kDa form;Uncharacterized protein
ENSG00000020129	KIAA0607;NCDN	-0.495687	0.323987	0.108972	-0.206958	0.712591	0.438338	-0.0230257	0.903335	0.655014	0.16254	1	0.864405	0.250022	0.582009	0.221956	-0.0669277	0.00570643	0.0158471	0.363728	0.0197652	0.0775368	cytosol;dendrite;cell projection;neuron projection;neuronal cell body;cell body;intracellular part;cytoplasmic part;cell part;nucleus;cytoplasm;axon;organelle;membrane-bounded organelle;intracellular organelle;intracellular membrane-bounded organelle	tissue homeostasis;cellular process;regulation of cell communication;cellular component organization;regulation of signaling;cell projection organization;neuron projection development;regulation of neurological system process;homeostatic process;regulation of system process;bone resorption;regulation of synaptic plasticity;regulation of neuronal synaptic plasticity;regulation of biological proces…			1	36023074	C9J5H8;D3DPR9;Q9UBB6;Q9UBY2;Q9Y4A6;Q9Y4D9	Neurochondrin;Uncharacterized protein
ENSG00000020633	AML2;CBFA3;hCG_1812030;PEBP2A3;RP3-398I9.1-002;RUNX3	0.0836811	0.901912	0.694611	-1.36717	0.00225697	0.000552553	-0.504358	0.115046	0.0347221	-0.070248	0.963625	0.695012	0.0972322	0.689981	0.38695	-0.488108	0.00650838	0.0237006	NaN	NaN	NaN	nucleus;organelle;membrane-bounded organelle;intracellular organelle;intracellular membrane-bounded organelle;intracellular part;cell part;cytoplasm	nucleobase, nucleoside, nucleotide and nucleic acid metabolic process;transcription, DNA-dependent;regulation of transcription, DNA-dependent;nitrogen compound metabolic process;induction of apoptosis;chemotaxis;axon guidance;metabolic process;negative regulation of cell proliferation;biosynthetic process;macromolecule biosynthetic process;response to external stimulus;anatomical structure morpho…	nucleotide binding;nucleic acid binding transcription factor activity;nucleic acid binding;DNA binding;sequence-specific DNA binding transcription factor activity;binding;ATP binding;purine nucleotide binding;adenyl nucleotide binding;ribonucleotide binding;purine ribonucleotide binding;adenyl ribonucleotide binding;purine ribonucleoside triphosphate binding;protein binding		1	25226002	B1AJV5;E9PH34;Q12969;Q13760;Q13761	Acute myeloid leukemia 2 protein;Core-binding factor subunit alpha-3;Oncogene AML-2;Polyomavirus enhancer-binding protein 2 alpha C subunit;Runt-related transcription factor 3;Runt-related transcription factor 3, isoform CRA_b;SL3/AKV core-binding factor alpha C subunit;SL3-3 enhancer factor 1 alpha C subunit;Uncharacterized protein
ENSG00000023572	CGI-133;GLRX2;GRX2	-1.44842	0.323987	0.128169	0.16529	0.878868	0.535547	-0.295679	1	0.983412	-0.355806	0.376393	0.0992737	0.308485	0.582009	0.281198	0.139884	0.00532634	0.0131026	0.0393092	0.00359915	0.00360095	nucleus;nucleolus;mitochondrion;organelle;membrane-bounded organelle;non-membrane-bounded organelle;intracellular organelle;intracellular membrane-bounded organelle;intracellular non-membrane-bounded organelle;organelle part;intracellular part;nuclear part;cytoplasmic part;intracellular organelle part;cell part	response to reactive oxygen species;organic acid metabolic process;generation of precursor metabolites and energy;nucleobase, nucleoside, nucleotide and nucleic acid metabolic process;DNA metabolic process;regulation of transcription, DNA-dependent;protein folding;protein modification process;protein thiol-disulfide exchange;peptide metabolic process;cellular amino acid metabolic process;cellular…	catalytic activity;binding;arsenate reductase (glutaredoxin) activity;electron carrier activity;protein disulfide oxidoreductase activity;disulfide oxidoreductase activity;peptide disulfide oxidoreductase activity;glutathione disulfide oxidoreductase activity;oxidoreductase activity;oxidoreductase activity, acting on a sulfur group of donors;arsenate reductase activity;oxidoreductase activity, ac…		1	193065598	Q3LR69;Q7L1N7;Q96JC0;Q9NS18;Q9Y3D4	Glutaredoxin-2, mitochondrial
ENSG00000023902	CKIP1;hCG_39382;HQ0024c;OC120;PLEKHO1;RP11-458I7.3-002;RP11-458I7.3-007	-1.28572	0.323987	0.0750133	3.36703	0.00154065	0.00038107	1.02942	0.202895	0.0883711	-0.194196	0.687147	0.375949	-0.911785	0.193221	0.0302025	-1.19273	0.255738	0.330595	-0.481445	0.036595	0.10848	nucleus;cytoplasm;plasma membrane;membrane;organelle;membrane-bounded organelle;intracellular organelle;intracellular membrane-bounded organelle;intracellular part;cell part				1	150121373	Q336K5;Q53GL0;Q5T4P8;Q5T4P9;Q8IZ51;Q9NRV3;Q9UL48	Casein kinase 2-interacting protein 1;C-Jun-binding protein;Osteoclast maturation-associated gene 120 protein;Pleckstrin homology domain containing, family O member 1;Pleckstrin homology domain containing, family O member 1, isoform CRA_c;Pleckstrin homology domain-containing family O member 1
ENSG00000023909	GCLM;GLCLR	0.0467867	0.529295	0.346887	1.10259	0.144001	0.0642442	-0.543068	0.387332	0.235933	-0.487771	0.618011	0.281273	-0.440727	0.73205	0.427139	-0.230532	0.00629273	0.0179394	0.109304	0.00365372	0.00897817	cell fraction;soluble fraction;cytosol;glutamate-cysteine ligase complex;macromolecular complex;protein complex;intracellular part;cytoplasmic part;cell part	sulfur amino acid metabolic process;system process;circulatory system process;vascular process in circulatory system;regulation of membrane depolarization;organic acid metabolic process;peptide metabolic process;cellular amino acid metabolic process;cysteine metabolic process;glutamate metabolic process;cellular modified amino acid metabolic process;glutathione metabolic process;glutathione biosy…	catalytic activity;glutamate-cysteine ligase activity;binding;protein binding;ligase activity;ligase activity, forming carbon-nitrogen bonds;acid-amino acid ligase activity;enzyme binding;glutamate-cysteine ligase catalytic subunit binding;protein heterodimerization activity;protein dimerization activity	Glutathione metabolism	1	94350761	A8K334;D3DT45;P48507;Q6FHC1;Q9NPX9;Q9NU74	Gamma-ECS regulatory subunit;Gamma-glutamylcysteine synthetase regulatory subunit;GCS light chain;Glutamate--cysteine ligase modifier subunit;Glutamate--cysteine ligase regulatory subunit
ENSG00000024526	DEPDC1;DEPDC1A	-1.09214	0.593682	0.388547	-1.61482	0.0137255	0.00519268	-0.962203	0.493713	0.301143	-0.660516	0.187714	0.00872754	-0.496827	0.148995	0.012148	-0.189291	0.006324	0.0201248	-0.361502	0.00915292	0.0397572	intracellular;nucleus;transcriptional repressor complex;macromolecular complex;organelle;membrane-bounded organelle;intracellular organelle;intracellular membrane-bounded organelle;protein complex;organelle part;intracellular part;nuclear part;intracellular organelle part;nucleoplasm part;cell part	nucleobase, nucleoside, nucleotide and nucleic acid metabolic process;regulation of nucleotide metabolic process;transcription, DNA-dependent;regulation of transcription, DNA-dependent;nitrogen compound metabolic process;signal transduction;metabolic process;biosynthetic process;macromolecule biosynthetic process;regulation of biosynthetic process;regulation of catabolic process;cellular process;…	GTPase activator activity;binding;protein binding;enzyme activator activity;transcription repressor activity;enzyme regulator activity;transcription regulator activity;GTPase regulator activity;nucleoside-triphosphatase regulator activity		1	68939835	A8QXE0;A8QXE1;C9JF96;E9PHK8;E9PL61;Q05DU3;Q5TB28;Q5TB30;Q9H9I3;Q9NX21;Q9NXZ0	DEP domain-containing protein 1A;Uncharacterized protein
ENSG00000025800	IPOA7;KPNA6;RP4-622L5.1-004	-0.195691	0.429984	0.292623	-2.91864	6.83e-05	2.36e-06	-0.279693	0.296109	0.167357	-0.0716067	0.477515	0.185748	0.101551	1	0.790663	0.104554	0.00479565	0.00714702	-0.0611223	0.00359915	0.00430866	nucleus;nuclear pore;cytoplasm;macromolecular complex;organelle;membrane-bounded organelle;intracellular organelle;intracellular membrane-bounded organelle;protein complex;organelle part;intracellular part;membrane part;nuclear part;intracellular organelle part;cell part;pore complex	protein targeting;protein import into nucleus;NLS-bearing substrate import into nucleus;transport;intracellular protein transport;nucleocytoplasmic transport;protein transport;protein import;establishment of protein localization;intracellular transport;nuclear transport;nuclear import;establishment of localization;establishment of localization in cell	transporter activity;binding;protein binding;protein transporter activity;substrate-specific transporter activity		1	32573639	B2RDC7;D3DPP5;E9PC31;O60684;Q5TFJ7;Q5VVU3	Importin subunit alpha-7;Karyopherin alpha 6 (Importin alpha 7);Karyopherin subunit alpha-6;Uncharacterized protein
ENSG00000026751	CS1;hCG_20853;SLAMF7;UNQ576/PRO1138	-0.842344	0.429984	0.266181	0.719283	0.466046	0.264428	0.0972942	1	0.950287	1.82408	0.343903	0.0748413	0.35761	0.689981	0.378786	-1.2302	0.148935	0.208448	7.29093	1	0.839038	endoplasmic reticulum;organelle;membrane-bounded organelle;intracellular organelle;intracellular membrane-bounded organelle;intracellular part;cytoplasmic part;cell part;plasma membrane;membrane;integral to membrane;intrinsic to membrane;membrane part	cell activation;cell killing;leukocyte mediated cytotoxicity;natural killer cell mediated immunity;immune effector process;immune system process;leukocyte mediated immunity;lymphocyte mediated immunity;regulation of immune system process;regulation of leukocyte activation;induction of apoptosis;response to stress;defense response;immune response;cell adhesion;cellular process;regulation of cell d…	signal transducer activity;receptor activity;molecular transducer activity		1	160709037	A8K3U1;B4DPU4;B4DPY3;B4DVL7;B4DW98;B4DWA3;Q8N6Y8;Q8ND32;Q9NQ25;Q9NY08;Q9NY23	CD2 subset 1;CD2-like receptor-activating cytotoxic cells;cDNA FLJ54054, highly similar to SLAM family member 7;cDNA FLJ54098, moderately similar to SLAM family member 7;cDNA FLJ54735, highly similar to SLAM family member 7;cDNA FLJ59947, highly similar to SLAM family member 7;cDNA FLJ60003, moderately similar to SLAM family member 7;cDNA FLJ78403, highly similar to Homo sapiens SLAM family membe…
ENSG00000027869	RP11-66D17.12-002;SCAP;SH2D2A;TSAD;VRAP	-0.417339	0.529295	0.341481	1.05426	0.000179943	1.88e-05	0.122901	0.493713	0.304971	-0.112	0.867269	0.52283	0.0590441	1	0.971726	-0.301027	0.0108273	0.051579	-0.127445	0.00503447	0.0205364	cell fraction;soluble fraction;cytoplasm;intracellular part;cell part	angiogenesis;signal transduction;multicellular organismal development;cell proliferation;cellular process;cell differentiation;multicellular organismal process;developmental process;anatomical structure formation involved in morphogenesis;cellular developmental process;regulation of biological process;regulation of cellular process;response to stimulus;cellular response to stimulus;biological reg…	SH3-SH2 adaptor activity;binding;protein binding;SH3 domain binding;protein domain specific binding;protein binding, bridging;signaling adaptor activity;binding, bridging	VEGF signaling pathway	1	156776035	O43817;Q5VZS4;Q5VZS5;Q9NP31;Q9UPA7	SH2 domain protein 2A;SH2 domain-containing adapter protein;SH2 domain-containing protein 2A;T cell-specific adapter protein;VEGF receptor-associated protein
ENSG00000028137	TNFBR;TNFR2;TNFRSF1B	1.54221	0.323987	0.09349	NaN	NaN	NaN	-3.73971	0.202895	0.0923178	NaN	NaN	NaN	NaN	NaN	NaN	-0.341912	0.00723602	0.0268352	-0.775784	0.0126479	0.0498464	cell fraction;extracellular region;membrane fraction;insoluble fraction;plasma membrane;membrane;integral to membrane;intrinsic to membrane;membrane part;cell part;membrane raft	immune system process;apoptosis;response to stress;defense response;inflammatory response;immune response;signal transduction;cell surface receptor linked signaling pathway;cell death;response to wounding;cellular process;response to organic substance;regulation of gene expression;posttranscriptional regulation of gene expression;programmed cell death;death;regulation of nucleobase, nucleoside, n…	signal transducer activity;receptor activity;transmembrane receptor activity;tumor necrosis factor receptor activity;death receptor activity;binding;protein binding;cytokine binding;tumor necrosis factor binding;molecular transducer activity	Cytokine-cytokine receptor interaction;Adipocytokine signaling pathway;Amyotrophic lateral sclerosis (ALS)	1	12227060	B1AJZ3;E7EU58;P20333;Q16042;Q6YI29;Q9UIH1	p75;p80 TNF-alpha receptor;TBP-2;TBPII;Tumor necrosis factor receptor 2;Tumor necrosis factor receptor superfamily member 1B;Tumor necrosis factor receptor superfamily member 1b, membrane form;Tumor necrosis factor receptor type II;Tumor necrosis factor-binding protein 2;Uncharacterized protein
ENSG00000031698	RP11-352P4.2-004;SARS;SERS	-0.269725	0.378053	0.221945	-0.512591	0.529124	0.304233	-0.694048	0.116132	0.0420026	0.00828442	1	0.850565	-0.036233	1	0.871478	0.323841	0.00629273	0.0191276	0.774504	0.0126479	0.0464606	cytoplasm;cytosol;intracellular part;cytoplasmic part;cell part;mitochondrion;organelle;membrane-bounded organelle;intracellular organelle;intracellular membrane-bounded organelle	organic acid metabolic process;nucleobase, nucleoside, nucleotide and nucleic acid metabolic process;RNA processing;tRNA metabolic process;translation;tRNA aminoacylation for protein translation;seryl-tRNA aminoacylation;cellular amino acid metabolic process;nitrogen compound metabolic process;tRNA processing;metabolic process;biosynthetic process;macromolecule biosynthetic process;amine metaboli…	nucleotide binding;nucleic acid binding;RNA binding;catalytic activity;aminoacyl-tRNA ligase activity;serine-tRNA ligase activity;binding;protein binding;ATP binding;ligase activity;ligase activity, forming carbon-oxygen bonds;ligase activity, forming aminoacyl-tRNA and related compounds;purine nucleotide binding;adenyl nucleotide binding;ribonucleotide binding;purine ribonucleotide binding;adeny…	Aminoacyl-tRNA biosynthesis	1	109756540	B2R6Y9;P49591;Q5T5C7;Q5T5C8;Q9NSE3	Serine--tRNA ligase;Seryl-tRNA synthetase;Seryl-tRNA synthetase, cytoplasmic;Seryl-tRNA(Ser/Sec) synthetase
ENSG00000035687	ADSS;ADSS2;RP11-518L10.4-002	-0.712881	0.323987	0.152306	0.273728	0.153719	0.0687626	-0.16323	1	0.898318	-0.153474	0.882256	0.619877	0.310633	0.484439	0.179619	0.105571	0.00533589	0.0135771	-0.0418071	0.00359915	0.00559014	cytoplasm;cytosol;plasma membrane;membrane;intracellular part;cytoplasmic part;cell part	immune system process;nucleobase, nucleoside, nucleotide and nucleic acid metabolic process;purine base metabolic process;purine nucleotide metabolic process;purine nucleotide biosynthetic process;AMP biosynthetic process;cellular aromatic compound metabolic process;nucleoside phosphate metabolic process;nitrogen compound metabolic process;metabolic process;biosynthetic process;nucleobase metabol…	nucleotide binding;magnesium ion binding;catalytic activity;adenylosuccinate synthase activity;binding;GTP binding;ligase activity;ligase activity, forming carbon-nitrogen bonds;purine nucleotide binding;guanyl nucleotide binding;ribonucleotide binding;purine ribonucleotide binding;guanyl ribonucleotide binding;purine ribonucleoside triphosphate binding;phosphate binding;ion binding;anion binding…	Purine metabolism;Alanine, aspartate and glutamate metabolism	1	244571796	B1AQM5;P30520;Q5SY84;Q96EG7	Adenylosuccinate synthase;Adenylosuccinate synthetase isozyme 2;Adenylosuccinate synthetase, acidic isozyme;Adenylosuccinate synthetase, liver isozyme;IMP--aspartate ligase 2
ENSG00000036549	ZZZ3	-0.43898	0.323987	0.0884503	0.216922	0.345652	0.193863	-0.877996	0.0969661	0.0284092	0.0217056	1	0.869795	0.38211	0.277976	0.0490928	-0.191768	0.00887271	0.037063	-0.000942947	0.00339945	0.000170113	nucleus;organelle;membrane-bounded organelle;intracellular organelle;intracellular membrane-bounded organelle;intracellular part;cell part	nucleobase, nucleoside, nucleotide and nucleic acid metabolic process;transcription, DNA-dependent;regulation of transcription, DNA-dependent;nitrogen compound metabolic process;metabolic process;biosynthetic process;macromolecule biosynthetic process;regulation of biosynthetic process;cellular process;regulation of gene expression;regulation of macromolecule biosynthetic process;RNA metabolic pr…	nucleic acid binding;DNA binding;binding;zinc ion binding;ion binding;cation binding;metal ion binding;transition metal ion binding		1	78028101	B7WPC6;C9J283;C9JUA4;Q6N004;Q6N070;Q8IYH5;Q8IYP0;Q8IYR1;Q8TEK4;Q9Y4U0	Uncharacterized protein;ZZ-type zinc finger-containing protein 3
ENSG00000037637	FBX42;FBXO42;JFK;KIAA1332	-0.502903	0.323987	0.0497974	-0.0796165	1	0.922628	-0.218217	0.592993	0.426716	0.186958	0.508663	0.213979	0.109892	0.829797	0.488296	0.246176	0.0105745	0.0421528	-0.136707	0.00646276	0.0272437					1	16573334	B3KP30;Q5TEU8;Q6P3S6;Q86XI0;Q8N3N4;Q8N5F8;Q9BRM0;Q9P2L4	F-box only protein 42;Just one F-box and Kelch domain-containing protein
ENSG00000040487	PQLC2;RP4-657E11.5-007	-0.283818	0.808908	0.532426	-12.7363	2.23e-05	2.59e-07	-0.0170447	1	0.811798	-0.316358	1	0.839508	-0.25286	0.820135	0.457641	0.0485627	0.00457508	0.00157206	0.143913	0.00359915	0.00465021	membrane;integral to membrane;intrinsic to membrane;membrane part;cell part				1	19638820	A2A2E6;E9PFY1;E9PJZ6;E9PL93;Q6ZMJ3;Q6ZP27;Q6ZP29;Q9NXC7	PQ loop repeat containing 2;PQ-loop repeat-containing protein 2;Uncharacterized protein
ENSG00000041988	THAP3	-0.150159	0.593682	0.39693	-0.0365492	1	0.717132	-0.442093	0.129133	0.0471577	-0.0310196	0.882256	0.632433	-0.0807627	1	0.92832	-0.207661	0.0254259	0.0867411	0.0237334	0.00380695	0.00918879			nucleic acid binding;DNA binding;binding;ion binding;cation binding;metal ion binding		1	6684926	Q569K1;Q5TH66;Q5TH67;Q8N8T6;Q8WTV1;Q9BSC7;Q9Y3H2;Q9Y3H3	THAP domain-containing protein 3
ENSG00000043514	IPT;MOD5;RP1-118J21.3-003;TRIT1	-0.772368	0.323987	0.165777	0.366943	0.00529583	0.00128435	-1.35319	0.129133	0.0549823	-0.206754	0.618011	0.278878	-0.389636	0.0790082	0.00352937	0.0707938	0.00532634	0.0126991	-0.0296639	0.00359915	0.005575	cytoplasm;mitochondrion;organelle;membrane-bounded organelle;intracellular organelle;intracellular membrane-bounded organelle;intracellular part;cytoplasmic part;cell part	nucleobase, nucleoside, nucleotide and nucleic acid metabolic process;RNA processing;tRNA metabolic process;nitrogen compound metabolic process;tRNA processing;metabolic process;cellular process;RNA metabolic process;ncRNA processing;cellular nitrogen compound metabolic process;ncRNA metabolic process;macromolecule metabolic process;cellular metabolic process;primary metabolic process;cellular ma…	nucleotide binding;catalytic activity;binding;ATP binding;transferase activity;transferase activity, transferring alkyl or aryl (other than methyl) groups;purine nucleotide binding;adenyl nucleotide binding;ribonucleotide binding;purine ribonucleotide binding;adenyl ribonucleotide binding;purine ribonucleoside triphosphate binding;ion binding;cation binding;metal ion binding;tRNA dimethylallyltra…	Zeatin biosynthesis	1	40306708	A1A4X7;Q5QPK5;Q5QPK6;Q5QPK7;Q6IAC9;Q96FJ3;Q96L45;Q9H3H1;Q9NXT7	hGRO1;Isopentenyl-diphosphate:tRNA isopentenyltransferase;tRNA dimethylallyltransferase, mitochondrial;tRNA isopentenyltransferase;tRNA isopentenyltransferase 1
ENSG00000044012	GUCA2B	-2.10613	0.606539	0.414882	-0.0876224	0.7225	0.454526	-0.659838	1	0.96583	NaN	NaN	NaN	NaN	NaN	NaN	NaN	NaN	NaN	NaN	NaN	NaN	extracellular region	system process;nucleobase, nucleoside, nucleotide and nucleic acid metabolic process;regulation of nucleotide metabolic process;purine nucleotide metabolic process;purine nucleotide biosynthetic process;cGMP biosynthetic process;nucleoside phosphate metabolic process;nitrogen compound metabolic process;transport;excretion;body fluid secretion;metabolic process;regulation of blood pressure;biosynt…	enzyme activator activity;calcium sensitive guanylate cyclase activator activity;cyclase regulator activity;cyclase activator activity;enzyme regulator activity;guanylate cyclase regulator activity;guanylate cyclase activator activity		1	42619092	Q16661;Q52LV0	Guanylate cyclase activator 2B;Guanylate cyclase C-activating peptide 2;Guanylate cyclase C-activating peptide II;Uroguanylin
ENSG00000048707	KIAA0453;VPS13D	0.340471	0.332974	0.201991	-0.0766096	0.878868	0.589556	0.0992445	1	0.951435	-0.0186134	0.963625	0.725199	0.434087	0.582009	0.287179	-0.400917	0.0108273	0.0511332	0.244839	0.0071023	0.0291862		protein localization;macromolecule localization;localization			1	12290124	Q58F10;Q5THJ4;Q6MZK9;Q6ZV12;Q709C4;Q709C5;Q86UB4;Q9NSJ3;Q9UIM0	Vacuolar protein sorting-associated protein 13D
ENSG00000049089	COL9A2;RP1-39G22.6-005;RP1-39G22.6-011	-0.158688	0.593682	0.377795	-0.389373	0.466046	0.277997	0.370625	0.202895	0.0812404	-0.133283	1	0.847792	-0.521645	0.548692	0.210426	-0.416412	0.00731393	0.0310882	0.106418	0.00359915	0.00861146	collagen;extracellular matrix part;extracellular region part;extracellular region;proteinaceous extracellular matrix;FACIT collagen;collagen type IX;anchoring collagen;extracellular matrix	skeletal system development;chemotaxis;axon guidance;response to external stimulus;developmental process;locomotion;response to chemical stimulus;taxis;system development;anatomical structure development;response to stimulus	structural molecule activity;extracellular matrix structural constituent;extracellular matrix structural constituent conferring tensile strength	Protein digestion and absorption	1	40766159	B1AKJ1;B1AKJ3;B2RMP9;Q14055	Collagen alpha-2(IX) chain;Collagen, type IX, alpha 2
ENSG00000049239	GDH;H6PD	-0.0935953	0.429984	0.27919	0.520915	0.215637	0.110895	0.348911	0.154462	0.0595746	-0.0765832	0.882256	0.612364	0.0332221	0.829797	0.551186	-0.610718	0.0108273	0.0481595	-0.995478	0.0215886	0.0811007	cell fraction;membrane fraction;insoluble fraction;endoplasmic reticulum;endoplasmic reticulum lumen;microsome;membrane-enclosed lumen;vesicular fraction;organelle;membrane-bounded organelle;intracellular organelle;intracellular membrane-bounded organelle;organelle lumen;organelle part;intracellular part;endoplasmic reticulum part;cytoplasmic part;intracellular organelle part;cell part;intracellu…	carbohydrate metabolic process;monosaccharide metabolic process;glucose metabolic process;glucose catabolic process;alcohol metabolic process;pentose-phosphate shunt;nucleobase, nucleoside, nucleotide and nucleic acid metabolic process;coenzyme metabolic process;oxidoreduction coenzyme metabolic process;NADP metabolic process;NADPH regeneration;nucleoside phosphate metabolic process;nitrogen comp…	nucleotide binding;catalytic activity;glucose-6-phosphate dehydrogenase activity;binding;oxidoreductase activity;oxidoreductase activity, acting on CH-OH group of donors;oxidoreductase activity, acting on the CH-OH group of donors, NAD or NADP as acceptor;hydrolase activity;hydrolase activity, acting on ester bonds;6-phosphogluconolactonase activity;glucose 1-dehydrogenase [NAD(P)] activity;cofac…	Pentose phosphate pathway	1	9294863	O95479;Q4TT33;Q66I35;Q68DT3	6-phosphogluconolactonase;GDH/6PGL endoplasmic bifunctional protein;Glucose 1-dehydrogenase;Hexose-6-phosphate dehydrogenase
ENSG00000049245	hCG_21813;SYB3;VAMP3	-0.102991	0.649905	0.443941	-1.03036	0.0218308	0.00783668	-0.535872	0.0654321	0.0136601	0.229612	0.508663	0.213268	0.548233	0.304322	0.0511587	0.362007	0.00731393	0.0296701	0.37249	0.0071023	0.030683	cell fraction;membrane fraction;insoluble fraction;endosome;microsome;plasma membrane;membrane;integral to membrane;cytoplasmic membrane-bounded vesicle;synaptosome;cell junction;coated vesicle;clathrin-coated vesicle;SNARE complex;intrinsic to membrane;cytoplasmic vesicle;vesicle;membrane-bounded vesicle;macromolecular complex;vesicular fraction;organelle;membrane-bounded organelle;intracellular…	cell morphogenesis;cell morphogenesis involved in differentiation;regulation of receptor recycling;positive regulation of receptor recycling;protein complex assembly;transport;exocytosis;vesicle docking involved in exocytosis;cellular membrane fusion;cell adhesion;anatomical structure morphogenesis;positive regulation of metabolic process;cellular process;positive regulation of macromolecule meta…	binding;protein binding	SNARE interactions in vesicular transport;Phagosome	1	7831329	Q15836;Q6FGG2	cDNA, FLJ92013, Homo sapiens vesicle-associated membrane protein 3 (cellubrevin)(VAMP3), mRNA;Cellubrevin;Synaptobrevin-3;VAMP3 protein;Vesicle-associated membrane protein 3;Vesicle-associated membrane protein 3 (Cellubrevin)
ENSG00000049246	GIG13;PER3;RP3-467L1.3-003	0.648083	0.384383	0.250278	0.62167	0.0293431	0.0134913	-0.451402	0.353109	0.185083	0.644996	0.239055	0.0199699	0.76834	0.171925	0.0184067	-0.184269	0.00731393	0.0286238	0.543254	0.0215886	0.0789945	nucleus;cytoplasm;organelle;membrane-bounded organelle;intracellular organelle;intracellular membrane-bounded organelle;intracellular part;cell part	regulation of transcription, DNA-dependent;signal transduction;regulation of biosynthetic process;cellular process;regulation of gene expression;regulation of macromolecule biosynthetic process;regulation of nucleobase, nucleoside, nucleotide and nucleic acid metabolic process;regulation of metabolic process;regulation of cellular metabolic process;regulation of cellular biosynthetic process;regu…	signal transducer activity;molecular transducer activity	Circadian rhythm - mammal;Circadian rhythm - fly	1	7844380	A2I2N5;P56645;Q5H8X4;Q5H8X5;Q8TAR6;Q969K6;Q96S77;Q96S78;Q9C0J3;Q9NSP9;Q9UGU8	Cell growth-inhibiting gene 13 protein;Circadian clock protein PERIOD 3;PER3 protein;Period 3;Period circadian protein homolog 3;Period homolog 3 (Drosophila)
ENSG00000049247	RP3-467L1.5-001;UNQ525/PRO1068;UTS2	0	1	0.899671	-3.82509	0.00362462	0.00105625	-0.686344	0.238444	0.113043	0.631251	0.300527	0.0407176	0.572221	0.664516	0.327244	NaN	NaN	NaN	NaN	NaN	NaN	extracellular region;extracellular space;extracellular region part	system process;muscle system process;muscle contraction;cell communication;cell-cell signaling;synaptic transmission;regulation of blood pressure;cellular process;signaling;multicellular organismal process;biological regulation;regulation of biological quality	receptor binding;hormone activity;binding;protein binding	Neuroactive ligand-receptor interaction	1	7903143	A8MXQ0;O95399;Q5H8X7;Q5H8X8;Q6UXF6;Q9UKP7	Uncharacterized protein;Urotensin 2;Urotensin II;Urotensin-2
ENSG00000049249	CD137;ILA;TNFRSF9	-2.88933	0.808908	0.542944	0.982434	0.878868	0.551373	1.03063	0.414515	0.255881	1.24495	0.171719	0.00749588	-0.325272	0.582009	0.272357	-0.875344	0.00965783	0.0407742	-0.816632	0.0126479	0.0536223	integral to plasma membrane;membrane;integral to membrane;intrinsic to membrane;intrinsic to plasma membrane;membrane part;plasma membrane part;cell part	induction of apoptosis;negative regulation of cell proliferation;regulation of cell death;positive regulation of cell death;induction of programmed cell death;regulation of cell proliferation;regulation of apoptosis;positive regulation of apoptosis;regulation of programmed cell death;positive regulation of programmed cell death;positive regulation of biological process;negative regulation of biol…	signal transducer activity;receptor activity;molecular transducer activity	Cytokine-cytokine receptor interaction	1	7979907	Q07011	4-1BB ligand receptor;CDw137;T-cell antigen 4-1BB homolog;T-cell antigen ILA;Tumor necrosis factor receptor superfamily member 9
ENSG00000052723	SIKE;SIKE1	-0.243629	0.332974	0.191376	-2.76415	6.83e-05	2.91e-06	-0.798574	0.115046	0.0302442	-0.152997	0.618011	0.289392	-0.0715643	1	0.974794	0.323805	0.0254259	0.0888504	-0.220519	0.0197652	0.0742751	cytoplasm;cytosol;intracellular part;cytoplasmic part;cell part		binding;protein binding	RIG-I-like receptor signaling pathway	1	115312100	Q5TEZ7;Q5TEZ9;Q68DZ4;Q9BRV8;Q9H778	Suppressor of IKBKE 1;Suppressor of IKK-epsilon
ENSG00000053371	AFAR;AFAR1;AKR7;AKR7A2	-0.0260122	0.439783	0.304482	0.620577	0.0137255	0.00474832	-0.620804	0.0527767	0.00688765	0.0740732	0.618011	0.347499	0.34682	0.331807	0.0672018	-0.291032	0.006324	0.020545	-0.187371	0.00398086	0.012853	cytoplasm;Golgi apparatus;organelle;membrane-bounded organelle;intracellular organelle;intracellular membrane-bounded organelle;intracellular part;cytoplasmic part;cell part	metabolic process;oxidation-reduction process;carbohydrate metabolic process;cellular aldehyde metabolic process;cellular process;cellular metabolic process;primary metabolic process	catalytic activity;oxidoreductase activity;alditol:NADP+ 1-oxidoreductase activity;aldo-keto reductase (NADP) activity;alcohol dehydrogenase (NADP+) activity;electron carrier activity;oxidoreductase activity, acting on CH-OH group of donors;oxidoreductase activity, acting on the CH-OH group of donors, NAD or NADP as acceptor		1	19630459	C9JSL3;O43488;O75749;Q5TG63	AFB1 aldehyde reductase 1;Aflatoxin B1 aldehyde reductase member 2;Aldoketoreductase 7;Succinic semialdehyde reductase;Uncharacterized protein
ENSG00000053372	C1orf33;MRT4;MRTO4	-1.31564	0.439783	0.311107	0.441072	0.529124	0.294926	-1.23855	0.437175	0.265697	-0.249478	0.477515	0.197157	0.192174	1	0.892173	-0.0774458	0.00479565	0.00740683	0.440527	0.0089489	0.0390897	intracellular;nucleus;nucleolus;membrane;organelle membrane;nuclear membrane;organelle;membrane-bounded organelle;non-membrane-bounded organelle;intracellular organelle;intracellular membrane-bounded organelle;intracellular non-membrane-bounded organelle;organelle part;intracellular part;nuclear part;intracellular organelle part;cell part	cellular process;ribonucleoprotein complex biogenesis;ribosome biogenesis;cellular component biogenesis;cellular component organization or biogenesis;cellular component organization or biogenesis at cellular level;cellular component biogenesis at cellular level			1	19578033	B3KNB3;Q5TG55;Q96SS6;Q9BPV9;Q9UKD2	mRNA turnover protein 4 homolog
ENSG00000054116	BET3;CDABP0066;hCG_38279;TRAPPC3	-0.472844	0.323987	0.065893	0.255677	0.283696	0.130859	-0.12719	0.749802	0.571701	-0.0531607	0.963625	0.797036	0.375575	0.365348	0.0934975	0.167512	0.00570643	0.015941	0.0449402	0.00359915	0.00450192	Golgi membrane;cytoplasm;Golgi apparatus;cytosol;membrane;TRAPP complex;organelle membrane;macromolecular complex;organelle;membrane-bounded organelle;intracellular organelle;intracellular membrane-bounded organelle;protein complex;organelle part;intracellular part;Golgi apparatus part;cytoplasmic part;intracellular organelle part;cell part;endoplasmic reticulum	nucleobase, nucleoside, nucleotide and nucleic acid metabolic process;purine nucleotide metabolic process;purine nucleotide biosynthetic process;cGMP biosynthetic process;nucleoside phosphate metabolic process;nitrogen compound metabolic process;transport;ER to Golgi vesicle-mediated transport;metabolic process;biosynthetic process;nucleotide metabolic process;nucleoside monophosphate metabolic p…	catalytic activity;guanylate cyclase activity;binding;iron ion binding;cyclase activity;lyase activity;phosphorus-oxygen lyase activity;heme binding;ion binding;cation binding;metal ion binding;tetrapyrrole binding;transition metal ion binding		1	36602173	A6NDN0;A6NKE1;B2RDN2;D3DPS2;O43617	BET3 homolog;Trafficking protein particle complex 3, isoform CRA_a;Trafficking protein particle complex subunit 3;Uncharacterized protein
ENSG00000054118	THRAP3;TRAP150	-0.717821	0.429984	0.288553	-4.06307	0.000196173	2.15e-05	-0.19127	1	0.994306	-0.331693	0.618011	0.311656	-0.264421	0.582009	0.288404	0.0988622	0.00479565	0.00820166	0.277152	0.00571864	0.0226248	nucleus;nucleolus;mediator complex;macromolecular complex;organelle;membrane-bounded organelle;non-membrane-bounded organelle;intracellular organelle;intracellular membrane-bounded organelle;intracellular non-membrane-bounded organelle;protein complex;organelle part;intracellular part;nuclear part;intracellular organelle part;nucleoplasm part;cell part	nucleobase, nucleoside, nucleotide and nucleic acid metabolic process;transcription, DNA-dependent;transcription initiation, DNA-dependent;regulation of transcription, DNA-dependent;regulation of transcription from RNA polymerase II promoter;transcription initiation from RNA polymerase II promoter;nitrogen compound metabolic process;signal transduction;metabolic process;biosynthetic process;macro…	nucleotide binding;protein binding transcription factor activity;transcription factor binding transcription factor activity;RNA polymerase II transcription factor activity;transcription cofactor activity;transcription coactivator activity;signal transducer activity;receptor activity;receptor binding;binding;protein binding;ATP binding;transcription factor binding;general RNA polymerase II transcr…		1	36690017	D3DPS5;E9PML1;Q5VTK6;Q9Y2W1	Thyroid hormone receptor-associated protein 3;Thyroid hormone receptor-associated protein complex 150 kDa component;Uncharacterized protein
ENSG00000054267	ARID4B;BRCAA1;RBBP1L1;RBP1L1;SAP180	-0.398367	0.323987	0.0831284	0.877301	0.0599879	0.0286968	0.00871789	1	0.980765	0.11339	0.736822	0.451118	-0.0120534	0.865463	0.595734	-0.0550148	0.00731393	0.030025	-0.165001	0.0248972	0.0874043	chromatin;intracellular;nucleus;cytoplasm;organelle;membrane-bounded organelle;intracellular organelle;intracellular membrane-bounded organelle;organelle part;intracellular part;chromosomal part;intracellular organelle part;cell part	nucleobase, nucleoside, nucleotide and nucleic acid metabolic process;chromatin organization;chromatin assembly or disassembly;transcription, DNA-dependent;regulation of transcription, DNA-dependent;nitrogen compound metabolic process;organelle organization;metabolic process;biosynthetic process;macromolecule biosynthetic process;regulation of biosynthetic process;cellular process;regulation of g…	nucleic acid binding;DNA binding;chromatin binding;binding;protein binding		1	235294949	A1L465;Q3MHV4;Q4LE39;Q5HY99;Q5T2C2;Q5T2C3;Q5T2C4;Q5T2C5;Q5T2C6;Q6P600;Q86UX1;Q86WR4;Q9H915;Q9NYU3;Q9NZB6;Q9NZG4;Q9P2W4;Q9UF62;Q9Y6E1	180 kDa Sin3-associated polypeptide;AT-rich interactive domain-containing protein 4B;Breast cancer-associated antigen BRCAA1;Histone deacetylase complex subunit SAP180;Retinoblastoma-binding protein 1-like 1
ENSG00000054277	ECPN;OPN3	-0.0219155	0.808908	0.532152	0.943635	0.529124	0.286893	-0.518856	0.202895	0.0882628	0.00998183	1	0.943101	0.0555627	1	0.944291	0.306616	0.023494	0.0776375	-0.841445	0.3634	0.40245	integral to plasma membrane;membrane;integral to membrane;intrinsic to membrane;intrinsic to plasma membrane;membrane part;plasma membrane part;cell part	system process;protein modification process;signal transduction;cell surface receptor linked signaling pathway;G-protein coupled receptor protein signaling pathway;sensory perception;visual perception;phototransduction;metabolic process;response to radiation;response to light stimulus;detection of external stimulus;detection of abiotic stimulus;detection of light stimulus;detection of visible lig…	signal transducer activity;receptor activity;transmembrane receptor activity;G-protein coupled receptor activity;G-protein coupled photoreceptor activity;photoreceptor activity;molecular transducer activity		1	241753404	Q8IX08;Q9H1Y3;Q9Y344	Encephalopsin;Opsin-3;Panopsin
ENSG00000054282	CCCAP;HSPC085;SDCCAG8	-0.834249	0.323987	0.0742453	-0.366104	0.586461	0.370468	-0.167475	1	0.970787	0.260182	0.416898	0.119433	0.408134	0.304322	0.053852	0.560083	0.716411	0.588564	0.373447	0.149944	0.230505	cytoplasm;centrosome;microtubule organizing center;cytosol;cytoskeleton;organelle;non-membrane-bounded organelle;intracellular organelle;intracellular non-membrane-bounded organelle;organelle part;intracellular part;cytoskeletal part;cytoplasmic part;intracellular organelle part;cell part	G2-M transition of mitotic cell cycle;mitotic cell cycle;cell cycle;cellular process;cell cycle process			1	243419320	A6NCS9;D3YTI3;E9PFS7;O60527;Q3ZCR6;Q86SQ7;Q8N5F2;Q9P0F1	Antigen NY-CO-8;Centrosomal colon cancer autoantigen protein;Serologically defined colon cancer antigen 8;Uncharacterized protein
ENSG00000054392	HHAT;MART2;RP11-75I2.2-002;SKI1	-0.184519	0.647217	0.428691	1.06639	0.214284	0.0884251	-0.118415	1	0.977108	1.17947	0.257474	0.0328087	0.660462	0.582009	0.272825	0.558452	0.255738	0.315361	0.666707	0.149944	0.233616	membrane;integral to membrane;intrinsic to membrane;membrane part;cell part;endoplasmic reticulum;endoplasmic reticulum membrane;organelle membrane;organelle;membrane-bounded organelle;intracellular organelle;intracellular membrane-bounded organelle;organelle part;intracellular part;endoplasmic reticulum part;cytoplasmic part;intracellular organelle part	protein modification process;protein lipidation;signal transduction;cell surface receptor linked signaling pathway;smoothened signaling pathway;metabolic process;cellular process;protein palmitoylation;protein metabolic process;macromolecule metabolic process;macromolecule modification;protein acylation;cellular metabolic process;primary metabolic process;cellular macromolecule metabolic process;…	catalytic activity;acyltransferase activity;palmitoyltransferase activity;transferase activity;transferase activity, transferring acyl groups;transferase activity, transferring acyl groups other than amino-acyl groups;nucleotide binding;binding;GTP binding;purine nucleotide binding;guanyl nucleotide binding;ribonucleotide binding;purine ribonucleotide binding;guanyl ribonucleotide binding;purine …		1	210501596	B1AK61;D3DT91;Q17RZ7;Q4G0K3;Q5CZ95;Q5TGI2;Q5VTY9;Q9NVH9;Q9Y3N8	cDNA FLJ34867 fis, clone NT2NE2014176, highly similar to Protein-cysteine N-palmitoyltransferase HHAT (EC 2.3.1.-);Hedgehog acyltransferase;Melanoma antigen recognized by T-cells 2;Protein-cysteine N-palmitoyltransferase HHAT;Skinny hedgehog protein 1
ENSG00000054523	KIAA0591;KIAA1448;KIF1B;KIF1Bbeta;RP4-736L20.1-005	0.082763	0.551792	0.361692	0.389357	0.215637	0.102416	0.165562	0.414515	0.259177	-0.52943	0.445546	0.166325	-0.138571	0.582009	0.279344	0.133443	0.00965783	0.0395396	-0.00101563	0.00339945	0.000365728	cell fraction;membrane fraction;soluble fraction;insoluble fraction;cytoplasm;mitochondrion;microsome;cytoskeleton;microtubule;microtubule associated complex;vesicle membrane;membrane;cytoplasmic membrane-bounded vesicle;cytoplasmic vesicle membrane;organelle membrane;cytoplasmic vesicle;vesicle;membrane-bounded vesicle;macromolecular complex;vesicular fraction;organelle;membrane-bounded organell…	carbohydrate metabolic process;monosaccharide metabolic process;glucose metabolic process;glucose catabolic process;alcohol metabolic process;organic acid metabolic process;pentose-phosphate shunt;nucleobase, nucleoside, nucleotide and nucleic acid metabolic process;purine nucleotide metabolic process;purine nucleotide catabolic process;ATP catabolic process;coenzyme metabolic process;oxidoreduct…	nucleotide binding;motor activity;microtubule motor activity;catalytic activity;phosphogluconate dehydrogenase (decarboxylating) activity;binding;protein binding;ATP binding;sugar binding;cytoskeletal protein binding;pyrophosphatase activity;oxidoreductase activity;oxidoreductase activity, acting on CH-OH group of donors;oxidoreductase activity, acting on the CH-OH group of donors, NAD or NADP as…		1	10270764	A6NFS8;A6NKQ4;O60333;Q4VXC3;Q4VXC4;Q4VXC5;Q4VXC6;Q96Q94;Q9BV80;Q9P280	Kinesin family member 1B;Kinesin family member 1Bbeta isoform I;Kinesin-like protein KIF1B
ENSG00000055070	C1orf144	-0.298534	0.844186	0.63721	-1.24014	0.00529583	0.00131261	-0.0135987	0.939052	0.705379	-0.202797	0.445546	0.164224	0.170789	0.779375	0.446717	0.250786	0.00570643	0.0177911	0.327897	0.00577012	0.023047					1	16679070	A8MXJ2;C9K0U0;E7ENW9;Q7Z422;Q7Z424;Q8IVM2;Q8TBV3;Q9Y403	Putative MAPK-activating protein PM18/PM20/PM22;Uncharacterized protein;UPF0485 protein C1orf144
ENSG00000055732	hCG_1775160;MCOLN3;RP11-507C22.1-006	-0.201054	0.649905	0.452811	1.76969	0.0028951	0.000787448	0.0176192	1	0.727212	0.0299224	0.804492	0.492556	0.775849	0.121938	0.00882749	0.721887	0.0128136	0.0575271	0.0141419	0.00359915	0.00103407	cytoplasm;plasma membrane;membrane;integral to membrane;intrinsic to membrane;intracellular part;membrane part;cell part	transport;ion transport;behavior;locomotory behavior;cellular process;cell differentiation;neuron differentiation;developmental process;mechanoreceptor differentiation;auditory receptor cell differentiation;cellular developmental process;response to stimulus;establishment of localization;inner ear receptor cell differentiation	transporter activity;ion channel activity;ion transmembrane transporter activity;channel activity;passive transmembrane transporter activity;substrate-specific channel activity;transmembrane transporter activity;substrate-specific transmembrane transporter activity;substrate-specific transporter activity		1	85483765	B1ANB7;Q5T4H5;Q5T4H6;Q8TDD5;Q9NV09	Mucolipin 3;Mucolipin 3, isoform CRA_d;Mucolipin-3
ENSG00000057252	ACACT;ACACT1;ACAT;ACAT1;RP11-215I23.1-002;SOAT;SOAT1;STAT	-0.506806	0.323987	0.063956	0.298637	0.214284	0.0871671	-0.0386748	1	0.922182	0.264499	0.343903	0.0754536	-0.0725314	0.865463	0.677069	0.721204	0.0560981	0.128346	0.0545575	0.00398086	0.0115968	cell fraction;membrane fraction;insoluble fraction;endoplasmic reticulum;endoplasmic reticulum membrane;microsome;membrane;integral to membrane;organelle membrane;intrinsic to membrane;vesicular fraction;organelle;membrane-bounded organelle;intracellular organelle;intracellular membrane-bounded organelle;organelle part;intracellular part;membrane part;endoplasmic reticulum part;cytoplasmic part;i…	alcohol metabolic process;lipid metabolic process;transport;lipid transport;metabolic process;steroid metabolic process;cholesterol metabolic process;regulation of biosynthetic process;positive regulation of biosynthetic process;positive regulation of metabolic process;cellular process;regulation of macromolecule biosynthetic process;positive regulation of macromolecule biosynthetic process;regul…	fatty-acyl-CoA binding;catalytic activity;phosphatidylcholine-sterol O-acyltransferase activity;sterol O-acyltransferase activity;binding;steroid binding;fatty acid binding;lipid binding;O-acyltransferase activity;acyltransferase activity;cholesterol binding;transferase activity;transferase activity, transferring acyl groups;transferase activity, transferring acyl groups other than amino-acyl gro…	Steroid biosynthesis	1	179262925	A6NC40;A9Z1V7;B1APM4;P35610;Q5T0X4;Q8N1E4	Acyl-coenzyme A:cholesterol acyltransferase 1;Cholesterol acyltransferase 1;Sterol O-acyltransferase (Acyl-Coenzyme A: cholesterol acyltransferase) 1;Sterol O-acyltransferase 1
ENSG00000057468	MSH4	0.745027	0.323987	0.103449	-0.680426	1	0.973166	0.0860641	1	0.956119	-1.17383	0.736822	0.447502	-0.916136	1	0.835407	NaN	NaN	NaN	NaN	NaN	NaN	nuclear chromosome;condensed chromosome;condensed nuclear chromosome;synaptonemal complex;nucleus;chromosome;mismatch repair complex;macromolecular complex;organelle;membrane-bounded organelle;non-membrane-bounded organelle;intracellular organelle;intracellular membrane-bounded organelle;intracellular non-membrane-bounded organelle;protein complex;organelle part;intracellular part;chromosomal par…	meiotic mismatch repair;ovarian follicle development;nucleobase, nucleoside, nucleotide and nucleic acid metabolic process;DNA metabolic process;DNA repair;mismatch repair;DNA recombination;nitrogen compound metabolic process;response to stress;response to DNA damage stimulus;organelle organization;chromosome segregation;meiosis;synapsis;reciprocal meiotic recombination;gamete generation;spermato…	nucleotide binding;nucleic acid binding;DNA binding;damaged DNA binding;double-stranded DNA binding;catalytic activity;binding;ATP binding;DNA-dependent ATPase activity;pyrophosphatase activity;hydrolase activity;hydrolase activity, acting on acid anhydrides;hydrolase activity, acting on acid anhydrides, in phosphorus-containing anhydrides;ATPase activity;purine nucleotide binding;nucleoside-trip…		1	76262567	O15457;Q5T4U6;Q8NEB3;Q9UNP8	MutS protein homolog 4
ENSG00000057757	AD039;C1orf128;HT014;PITHD1;PP603	-0.123804	0.384383	0.250009	NaN	NaN	NaN	-0.257339	0.273208	0.152025	NaN	NaN	NaN	NaN	NaN	NaN	NaN	NaN	NaN	NaN	NaN	NaN					1	24104895	B2R7J4;Q5QPN6;Q5QPN7;Q9GZP4;Q9NRI8	PITH domain-containing protein 1
ENSG00000058085	LAMB2T;LAMC2;LAMNB2	-0.321356	0.324327	0.182672	-0.904753	0.0997342	0.0410979	0.173731	0.865209	0.617245	1.06651	0.306896	0.0494983	0.897781	0.365348	0.0895514	2.62807	1	0.666118	1.04214	0.811721	0.611639	cell fraction;extracellular region;proteinaceous extracellular matrix;basement membrane;laminin-2 complex;laminin-5 complex;extracellular space;membrane fraction;soluble fraction;insoluble fraction;cell cortex;extracellular matrix;macromolecular complex;protein complex;laminin complex;extracellular matrix part;extracellular region part;intracellular part;membrane part;cytoplasmic part;plasma memb…	cell-substrate junction assembly;cell adhesion;epidermis development;tissue development;cellular process;cellular component organization;cellular component assembly;biological adhesion;hemidesmosome assembly;developmental process;cell junction assembly;cell junction organization;anatomical structure development;cellular component organization or biogenesis;cellular component organization or bioge…	pattern binding;binding;glycosaminoglycan binding;heparin binding;carbohydrate binding;polysaccharide binding	Focal adhesion;ECM-receptor interaction;Toxoplasmosis;Amoebiasis;Pathways in cancer;Small cell lung cancer	1	183155373	Q02536;Q02537;Q13752;Q13753;Q14941;Q14DF7;Q5VYE8	Cell-scattering factor 140 kDa subunit;Epiligrin subunit gamma;Kalinin subunit gamma;Kalinin/nicein/epiligrin 100 kDa subunit;Ladsin 140 kDa subunit;Laminin B2t chain;Laminin subunit gamma-2;Laminin-5 subunit gamma;Large adhesive scatter factor 140 kDa subunit;Nicein subunit gamma
ENSG00000058453	CROCC;KIAA0445;RP1-37C10.1-002	-0.203754	0.378053	0.224092	-1.77528	0.000735159	0.00010899	-0.121329	0.865209	0.58756	0.0428683	1	0.988744	-0.0855709	0.829797	0.528467	-0.116426	0.0442464	0.123798	-0.0187615	0.00534037	0.021663	cytoplasm;centrosome;microtubule organizing center;cytoskeleton;plasma membrane;actin cytoskeleton;membrane;organelle;non-membrane-bounded organelle;intracellular organelle;intracellular non-membrane-bounded organelle;organelle part;intracellular part;cytoskeletal part;cytoplasmic part;intracellular organelle part;cell part;centriole;ciliary rootlet;cilium part;microtubule organizing center part;…	organelle organization;cell cycle;protein localization;cellular process;cellular component organization;cell projection organization;microtubule organizing center organization;macromolecule localization;localization;centrosome organization;cellular component organization or biogenesis;cellular component organization or biogenesis at cellular level;cellular component organization at cellular level	structural molecule activity;binding;protein binding;cytoskeletal protein binding;kinesin binding		1	17222232	B1AKD8;Q2VHY3;Q5TZA2;Q66GT7;Q7Z2L4;Q7Z5D7	Ciliary rootlet coiled-coil protein;Ciliary rootlet coiled-coil, rootletin;Rootletin
ENSG00000058668	ATP2B2;ATP2B4;hCG_18445;MXRA1;RP11-397P13.1-002	-0.722277	0.323987	0.108945	0.232892	0.878868	0.563075	-1.06116	0.202895	0.0944838	0.239768	0.867269	0.531729	-0.236157	0.73205	0.40004	0.513674	0.148935	0.235006	-0.531519	0.0586722	0.137845	membrane;integral to membrane;intrinsic to membrane;membrane part;cell part;plasma membrane;integral to plasma membrane;intrinsic to plasma membrane;plasma membrane part	neural retina development;nucleobase, nucleoside, nucleotide and nucleic acid metabolic process;purine nucleotide metabolic process;purine nucleotide biosynthetic process;nucleoside phosphate metabolic process;ATP biosynthetic process;nitrogen compound metabolic process;transport;ion transport;cation transport;calcium ion transport;metabolic process;biosynthetic process;nucleotide metabolic proce…	nucleotide binding;catalytic activity;transporter activity;calcium-transporting ATPase activity;binding;ATP binding;cation transmembrane transporter activity;ion transmembrane transporter activity;calcium ion transmembrane transporter activity;primary active transmembrane transporter activity;P-P-bond-hydrolysis-driven transmembrane transporter activity;ATPase activity, coupled to transmembrane m…	Calcium signaling pathway;Salivary secretion;Pancreatic secretion	1	203595689	B1APW5;B1APW6;P23634;Q13450;Q13452;Q13455;Q16817;Q7Z3S1	ATPase, Ca++ transporting, plasma membrane 4;ATPase, Ca++ transporting, plasma membrane 4, isoform CRA_a;Matrix-remodeling-associated protein 1;Plasma membrane calcium ATPase isoform 4;Plasma membrane calcium pump isoform 4;Plasma membrane calcium-transporting ATPase 4
ENSG00000058673	KIAA0663;ZC3H11A;ZC3HDC11A	-0.221613	0.324327	0.190041	1.15572	0.000939241	0.00019234	0.000256239	1	0.944528	0.308616	0.239055	0.0187883	0.131312	0.582009	0.235353	0.0056996	0.00457508	0.000899095	0.158933	0.00577012	0.024089			nucleic acid binding;binding;zinc ion binding;ion binding;cation binding;metal ion binding;transition metal ion binding;protein binding		1	203764782	C9J0L0;E9PBY7;E9PQ61;O75152;Q6AHY4;Q6AHY9;Q6AW79;Q6AWA1;Q6PJK4;Q86XZ7	Uncharacterized protein;Zinc finger CCCH domain-containing protein 11A
ENSG00000058799	YIPF1	0.226073	0.649905	0.443474	0.398921	0.0488874	0.0186267	-0.0877625	0.592993	0.404222	0.688765	0.187714	0.0101715	0.52608	0.148995	0.0124123	0.22909	0.00736772	0.0329166	0.0812376	0.00398086	0.0122367	membrane;integral to membrane;cytoplasmic membrane-bounded vesicle;transport vesicle;intrinsic to membrane;cytoplasmic vesicle;vesicle;membrane-bounded vesicle;organelle;membrane-bounded organelle;intracellular organelle;intracellular membrane-bounded organelle;intracellular part;membrane part;cytoplasmic part;cell part				1	54317392	B2RCM7;C9JFB2;D3DQ40;Q9NWJ1;Q9Y548	Protein YIPF1;Uncharacterized protein;YIP1 family member 1
ENSG00000058804	NDC1;TMEM48	-0.996004	0.332974	0.200701	-1.36005	0.0997342	0.0407749	-1.52754	0.202895	0.0830565	-0.134154	1	0.978391	-0.355273	0.73205	0.42471	0.0698871	0.00479565	0.00744727	-0.225409	0.00594416	0.0245348	nucleus;nuclear pore;membrane;integral to membrane;organelle membrane;intrinsic to membrane;nuclear membrane;macromolecular complex;organelle;membrane-bounded organelle;intracellular organelle;intracellular membrane-bounded organelle;protein complex;organelle part;intracellular part;membrane part;nuclear part;intracellular organelle part;cell part;pore complex	protein complex assembly;transport;organelle organization;nucleus organization;nuclear pore organization;protein localization;cellular process;protein transport;nucleobase, nucleoside, nucleotide and nucleic acid transport;cellular component organization;cellular component assembly;nuclear pore distribution;protein complex localization;macromolecule localization;cellular protein localization;cell…	structural molecule activity;binding;protein binding;structural constituent of nuclear pore	RNA transport	1	54231133	A6NEN1;Q8NB76;Q9BTX1;Q9H9T6;Q9NSG3;Q9NSG4;Q9NVZ7	Nucleoporin NDC1;Transmembrane protein 48;Uncharacterized protein
ENSG00000059588	TARBP1;TRM3;TRP185	-0.500193	0.844186	0.653326	0.0437758	0.878868	0.589373	-0.268132	0.865209	0.612511	-0.425006	0.736822	0.466239	-0.119541	1	0.912547	-0.194402	0.0109106	0.0521716	-0.277751	0.0197652	0.0762128	nucleus;organelle;membrane-bounded organelle;intracellular organelle;intracellular membrane-bounded organelle;intracellular part;cell part	RNA methylation;nucleobase, nucleoside, nucleotide and nucleic acid metabolic process;regulation of transcription, DNA-dependent;regulation of transcription from RNA polymerase II promoter;RNA processing;one-carbon metabolic process;nitrogen compound metabolic process;metabolic process;RNA modification;regulation of biosynthetic process;cellular process;regulation of gene expression;regulation of…	nucleic acid binding;RNA binding;catalytic activity;binding;methyltransferase activity;RNA methyltransferase activity;transferase activity;transferase activity, transferring one-carbon groups		1	234527059	Q13395;Q9H581	Probable methyltransferase TARBP1;TAR RNA-binding protein 1;TAR RNA-binding protein of 185 kDa
ENSG00000060642	PIGV	-0.117338	0.507446	0.325285	-0.346789	0.586461	0.356206	-1.55106	0.0334441	0.00121963	0.172921	0.736822	0.450707	0.72757	0.331807	0.0705887	0.0155688	0.00479565	0.00573599	-0.136658	0.0126479	0.0485791	endoplasmic reticulum membrane;membrane;integral to membrane;organelle membrane;intrinsic to membrane;organelle part;intracellular part;membrane part;endoplasmic reticulum part;cytoplasmic part;intracellular organelle part;cell part;endoplasmic reticulum;organelle;membrane-bounded organelle;intracellular organelle;intracellular membrane-bounded organelle	protein modification process;protein lipidation;GPI anchor metabolic process;GPI anchor biosynthetic process;lipid metabolic process;phospholipid metabolic process;glycerophospholipid metabolic process;phosphatidylinositol biosynthetic process;metabolic process;lipid biosynthetic process;phospholipid biosynthetic process;biosynthetic process;cellular process;protein metabolic process;organophosph…	catalytic activity;transferase activity;transferase activity, transferring glycosyl groups;transferase activity, transferring hexosyl groups;mannosyltransferase activity;glycolipid mannosyltransferase activity	Glycosylphosphatidylinositol(GPI)-anchor biosynthesis	1	27113963	B4DWP9;D3DPL2;E9PQC7;Q5JYG7;Q5JYG8;Q5JYG9;Q9NUD9;Q9NX26	cDNA FLJ51354, highly similar to GPI mannosyltransferase 2 (EC 2.4.1.-);GPI mannosyltransferase 2;GPI mannosyltransferase II;Phosphatidylinositol-glycan biosynthesis class V protein;Uncharacterized protein
ENSG00000060656	FMI;PCP2;PTPRO;PTPRU	0.932508	0.808908	0.57031	-1.79295	0.00529583	0.00130616	0.186637	1	0.880074	0.384117	0.333281	0.0572337	0.0253001	0.670465	0.352886	-0.579468	0.023494	0.0780113	-0.451065	0.0144815	0.0600347	plasma membrane;integral to plasma membrane;cell-cell junction;membrane;integral to membrane;cell junction;intrinsic to membrane;intrinsic to plasma membrane;membrane part;plasma membrane part;cell part	regulation of transcription, DNA-dependent;protein modification process;protein dephosphorylation;phosphorus metabolic process;phosphate metabolic process;cell adhesion;signal transduction;cell surface receptor linked signaling pathway;enzyme linked receptor protein signaling pathway;transmembrane receptor protein tyrosine phosphatase signaling pathway;protein localization;metabolic process;negat…	catalytic activity;phosphoprotein phosphatase activity;protein tyrosine phosphatase activity;signal transducer activity;receptor activity;transmembrane receptor activity;transmembrane receptor protein tyrosine phosphatase activity;binding;protein binding;beta-catenin binding;hydrolase activity;hydrolase activity, acting on ester bonds;phosphatase activity;transmembrane receptor protein phosphatas…		1	29563028	A6H8L1;E9PDS1;E9PH42;O00197;P78399;Q59HA4;Q5SYU4;Q5SYU5;Q92729;Q92735;Q92850	Pancreatic carcinoma phosphatase 2;Protein-tyrosine phosphatase J;Protein-tyrosine phosphatase pi;Protein-tyrosine phosphatase receptor omicron;Receptor-type protein-tyrosine phosphatase psi;Receptor-type tyrosine-protein phosphatase U;Uncharacterized protein
ENSG00000060688	DKFZp434D199;hCG_20041;PRP8BP;SFP38;SNRNP40;WDR57	-0.840674	0.901912	0.707649	0.0119294	0.712591	0.419743	-0.176462	1	0.869878	-0.564574	0.44335	0.142232	-0.36416	0.576516	0.214997	-0.518504	0.0671763	0.136468	0.0373259	0.00359915	0.0078236	nucleus;nucleolus;cytoplasm;organelle;membrane-bounded organelle;non-membrane-bounded organelle;intracellular organelle;intracellular membrane-bounded organelle;intracellular non-membrane-bounded organelle;organelle part;intracellular part;nuclear part;intracellular organelle part;cell part;nucleoplasm;spliceosomal complex;U5 snRNP;small nucleolar ribonucleoprotein complex;ribonucleoprotein compl…	RNA splicing, via transesterification reactions;RNA splicing, via transesterification reactions with bulged adenosine as nucleophile;nuclear mRNA splicing, via spliceosome;nucleobase, nucleoside, nucleotide and nucleic acid metabolic process;RNA processing;mRNA processing;nitrogen compound metabolic process;metabolic process;RNA splicing;cellular process;gene expression;RNA metabolic process;mRNA…	binding;protein binding	Spliceosome	1	31732417	A0MNP2;B4DQJ1;O75938;O95320;Q96DI7;Q9NSS8	38 kDa-splicing factor;cDNA FLJ56825, highly similar to WD repeat protein 57;cDNA FLJ90035 fis, clone HEMBA1001878, highly similar to WD repeat protein 57;CDW11/WDR57;Prp8-binding protein;Putative uncharacterized protein DKFZp434D199;U5 small nuclear ribonucleoprotein 40 kDa protein;U5 snRNP-specific 40 kDa protein;WD repeat domain 57 (U5 snRNP specific), isoform CRA_a;WD repeat domain 57 (U5 snR…
ENSG00000064703	DDX20;DP103;GEMIN3	-0.590225	0.323987	0.0844924	0.230943	1	0.847402	-1.24491	0.0969661	0.0239398	0.0882915	0.882256	0.644848	0.228103	1	0.901308	0.0279873	0.00479565	0.00386141	0.135018	0.00476652	0.0184796	nucleus;nucleoplasm;spliceosomal complex;cytoplasm;cytosol;cytoskeleton;Cajal body;nuclear body;transcriptional repressor complex;ribonucleoprotein complex;macromolecular complex;organelle;membrane-bounded organelle;non-membrane-bounded organelle;intracellular organelle;intracellular membrane-bounded organelle;intracellular non-membrane-bounded organelle;protein complex;organelle part;intracellul…	negative regulation of transcription from RNA polymerase II promoter;assembly of spliceosomal tri-snRNP;spliceosomal snRNP assembly;nucleobase, nucleoside, nucleotide and nucleic acid metabolic process;regulation of transcription, DNA-dependent;regulation of transcription from RNA polymerase II promoter;RNA processing;mRNA processing;nitrogen compound metabolic process;induction of apoptosis;meta…	nucleotide binding;nucleic acid binding;catalytic activity;helicase activity;binding;ATP binding;ATP-dependent helicase activity;pyrophosphatase activity;hydrolase activity;hydrolase activity, acting on acid anhydrides;hydrolase activity, acting on acid anhydrides, in phosphorus-containing anhydrides;ATPase activity;purine nucleotide binding;nucleoside-triphosphatase activity;adenyl nucleotide bi…	RNA transport	1	112297867	B4DWV7;E9PJ60;Q96F72;Q9NVM3;Q9UF59;Q9UHI6;Q9UIY0;Q9Y659	cDNA FLJ50269, highly similar to Probable ATP-dependent RNA helicase DDX20 (EC 3.6.1.-);Component of gems 3;DEAD box protein 20;DEAD box protein DP 103;Gemin-3;Probable ATP-dependent RNA helicase DDX20;Uncharacterized protein
ENSG00000064886	CHI3L2;hCG_1760561	0.644507	0.529295	0.344478	NaN	NaN	NaN	NaN	NaN	NaN	NaN	NaN	NaN	NaN	NaN	NaN	0.806769	0.023494	0.0762172	1.25846	0.0476381	0.124833	extracellular region;extracellular space;extracellular region part	polysaccharide catabolic process;carbohydrate metabolic process;polysaccharide metabolic process;aminoglycan metabolic process;aminoglycan catabolic process;chitin metabolic process;chitin catabolic process;nitrogen compound metabolic process;metabolic process;catabolic process;macromolecule catabolic process;amine metabolic process;carbohydrate catabolic process;macromolecule metabolic process;p…	catalytic activity;hydrolase activity, hydrolyzing O-glycosyl compounds;chitinase activity;binding;hydrolase activity;hydrolase activity, acting on glycosyl bonds;ion binding;cation binding		1	111743393	A6NNY3;B4DPR7;E9PII8;E9PIX1;E9PP75;E9PPX4;E9PR52;E9PRL9;Q15749;Q15782;Q15783;Q5VUV7;Q96F97	cDNA FLJ57554, highly similar to Chitinase 3-like protein 2;Chitinase 3-like 2, isoform CRA_b;Chitinase-3-like protein 2;Chondrocyte protein 39;Uncharacterized protein;YKL-39
ENSG00000065183	hCG_37073;RP4-776P7.1-001;WDR3	-1.19034	0.507446	0.337148	1.75237	0.0028951	0.00072459	-1.11692	0.437175	0.274089	-0.076728	0.867269	0.525132	0.152883	1	0.908816	-0.00952158	0.00479565	0.00400264	-0.289957	0.036595	0.112061	nucleus;nucleolus;membrane;organelle membrane;nuclear membrane;organelle;membrane-bounded organelle;non-membrane-bounded organelle;intracellular organelle;intracellular membrane-bounded organelle;intracellular non-membrane-bounded organelle;organelle part;intracellular part;nuclear part;intracellular organelle part;cell part			Ribosome biogenesis in eukaryotes	1	118472343	Q5TDG3;Q6PDA5;Q9UNX4	cDNA FLJ77605, highly similar to Homo sapiens WD repeat domain 3 (WDR3), mRNA;WD repeat domain 3;WD repeat domain 3, isoform CRA_b;WD repeat-containing protein 3;WDR3 protein
ENSG00000065243	hCG_23733;PKN2;PRK2;PRKCL2;RP5-905H16.1-002	-0.769249	0.323987	0.0498126	2.03222	0.000196173	2.24e-05	-0.0762605	1	0.803006	-0.166743	0.882256	0.63484	-0.137551	1	0.978023	-0.0816614	0.0163836	0.0642857	-0.470564	0.216201	0.29082	intracellular;cell part;nucleus;cytoplasm;organelle;membrane-bounded organelle;intracellular organelle;intracellular membrane-bounded organelle;intracellular part	phosphorus metabolic process;phosphate metabolic process;signal transduction;metabolic process;cellular process;phosphorylation;cellular metabolic process;regulation of biological process;regulation of cellular process;response to stimulus;cellular response to stimulus;biological regulation;protein modification process;protein phosphorylation;protein metabolic process;macromolecule metabolic proc…	catalytic activity;kinase activity;transferase activity;transferase activity, transferring phosphorus-containing groups;nucleotide binding;protein kinase activity;protein serine-threonine kinase activity;protein kinase C activity;binding;protein binding;ATP binding;phosphotransferase activity, alcohol group as acceptor;purine nucleotide binding;enzyme binding;adenyl nucleotide binding;ribonucleot…		1	89149905	B1AL79;D3DT24;E7ESL7;E9PES5;Q16513;Q9H1W4	Protein kinase C-like 2;Protein kinase N2;Protein kinase N2, isoform CRA_b;Protein-kinase C-related kinase 2;Serine/threonine-protein kinase N2;Uncharacterized protein
ENSG00000065526	KIAA0929;MINT;RP1-134O19.1-002;SHARP;SPEN	-0.546673	0.529295	0.352334	-0.0604554	0.7225	0.482434	-0.694673	0.252567	0.12456	-0.28361	0.343903	0.0663621	-0.391758	0.277976	0.0488509	-0.33109	0.716411	0.579096	0.0352178	0.00646276	0.0268199	nucleus;nucleolus;organelle;membrane-bounded organelle;non-membrane-bounded organelle;intracellular organelle;intracellular membrane-bounded organelle;intracellular non-membrane-bounded organelle;organelle part;intracellular part;nuclear part;intracellular organelle part;cell part	nucleobase, nucleoside, nucleotide and nucleic acid metabolic process;transcription, DNA-dependent;regulation of transcription, DNA-dependent;regulation of transcription from RNA polymerase II promoter;nitrogen compound metabolic process;signal transduction;cell surface receptor linked signaling pathway;Notch signaling pathway;metabolic process;biosynthetic process;macromolecule biosynthetic proc…	nucleotide binding;nucleic acid binding;binding;protein binding transcription factor activity;transcription factor binding transcription factor activity;nucleic acid binding transcription factor activity;DNA binding;single-stranded DNA binding;sequence-specific DNA binding transcription factor activity;transcription cofactor activity;transcription corepressor activity;RNA binding;protein binding;…		1	16174359	Q5VVE3;Q96T58;Q9H9A8;Q9NWH5;Q9UQ01;Q9Y556	Msx2-interacting protein;SMART/HDAC1-associated repressor protein;SPEN homolog;Spen homolog, transcriptional regulator (Drosophila)
ENSG00000065600	C1orf75;TMEM206	-0.687114	0.323987	0.0554095	0.637588	0.118602	0.0552878	-1.176	0.0784572	0.017592	0.0988897	0.796045	0.487975	-0.113613	1	0.892998	0.348421	0.0822807	0.183552	0.109537	0.0628533	0.146148	membrane;integral to membrane;intrinsic to membrane;membrane part;cell part				1	212537273	Q6IA87;Q9H813;Q9NV85	Transmembrane protein 206
ENSG00000065978	NSEP1;YB1;YBX1	-0.912819	0.323987	0.145628	0.248574	0.25015	0.126102	-0.537228	0.865209	0.620896	0.0466627	0.736822	0.465256	-0.0294808	0.865463	0.553937	-0.169555	0.00479565	0.0113644	0.0287226	0.00359915	0.00187404	extracellular region;nucleus;nucleoplasm;spliceosomal complex;U12-type spliceosomal complex;cytoplasm;stress granule;ribonucleoprotein complex;macromolecular complex;RNA granule;organelle;membrane-bounded organelle;non-membrane-bounded organelle;intracellular organelle;intracellular membrane-bounded organelle;intracellular non-membrane-bounded organelle;protein complex;organelle part;intracellula…	regulation of transcription, DNA-dependent;regulation of biosynthetic process;regulation of gene expression;regulation of macromolecule biosynthetic process;regulation of nucleobase, nucleoside, nucleotide and nucleic acid metabolic process;regulation of metabolic process;regulation of cellular metabolic process;regulation of cellular biosynthetic process;regulation of biological process;regulati…	nucleic acid binding;DNA binding;binding;nucleic acid binding transcription factor activity;double-stranded DNA binding;single-stranded DNA binding;sequence-specific DNA binding transcription factor activity;RNA binding;protein binding;transcription repressor activity;transcription regulator activity;structure-specific DNA binding		1	43148098	C9J5V9;E7ETA0;P16990;P16991;P67809;Q14972;Q15325;Q5FVF0	CCAAT-binding transcription factor I subunit A;DNA-binding protein B;Enhancer factor I subunit A;Nuclease-sensitive element-binding protein 1;Uncharacterized protein;Y-box transcription factor;Y-box-binding protein 1
ENSG00000066027	PPP2R5A	-0.0401423	0.593682	0.380125	0.749514	0.118602	0.0554182	-1.10279	0.0450338	0.00344292	0.313634	0.618011	0.349748	0.641111	0.309396	0.0634262	-0.0387591	0.415309	0.420938	-0.365677	0.811721	0.630032	protein phosphatase type 2A complex;cell fraction;chromosome, centromeric region;membrane fraction;insoluble fraction;nucleus;chromosome;cytoplasm;protein serine-threonine phosphatase complex;macromolecular complex;organelle;membrane-bounded organelle;non-membrane-bounded organelle;intracellular organelle;intracellular membrane-bounded organelle;intracellular non-membrane-bounded organelle;protei…	signal transduction;negative regulation of metabolic process;positive regulation of metabolic process;cellular process;positive regulation of phosphorus metabolic process;positive regulation of macromolecule metabolic process;regulation of lipid metabolic process;regulation of phosphate metabolic process;regulation of metabolic process;regulation of cellular metabolic process;positive regulation …	binding;protein binding;protein phosphatase type 2A regulator activity;phosphatase regulator activity;protein phosphatase regulator activity;enzyme binding;kinase binding;enzyme regulator activity	mRNA surveillance pathway;Meiosis - yeast;Oocyte meiosis;Wnt signaling pathway	1	212458782	B2R6D2;D3DT99;Q15172;Q2NL72;Q5VVB2;Q8TBI9	PP2A B subunit isoform B56-alpha;PP2A B subunit isoform B'-alpha;PP2A B subunit isoform PR61-alpha;PP2A B subunit isoform R5-alpha;Serine/threonine-protein phosphatase 2A 56 kDa regulatory subunit alpha isoform
ENSG00000066135	JHDM3A;JMJD2;JMJD2A;KDM4A;KIAA0677	-0.598371	0.323987	0.0531494	-0.205892	0.0997342	0.0424592	0.167017	0.493713	0.30095	0.57849	0.257474	0.0318277	0.080684	1	0.884898	-0.273063	0.0442464	0.123551	0.208026	0.0274073	0.09556	nucleolus;cytoplasm;centrosome;microtubule organizing center;organelle;non-membrane-bounded organelle;intracellular organelle;intracellular non-membrane-bounded organelle;organelle part;intracellular part;nuclear part;cytoskeletal part;cytoplasmic part;intracellular organelle part;cell part;nucleus;membrane-bounded organelle;intracellular membrane-bounded organelle	nucleobase, nucleoside, nucleotide and nucleic acid metabolic process;chromatin organization;transcription, DNA-dependent;regulation of transcription, DNA-dependent;protein modification process;protein demethylation;one-carbon metabolic process;nitrogen compound metabolic process;organelle organization;metabolic process;protein dealkylation;biosynthetic process;macromolecule biosynthetic process;…	nucleic acid binding;catalytic activity;binding;protein binding;zinc ion binding;oxidoreductase activity;transcription repressor activity;oxidoreductase activity, acting on single donors with incorporation of molecular oxygen;oxidoreductase activity, acting on single donors with incorporation of molecular oxygen, incorporation of two atoms of oxygen;oxidoreductase activity, acting on paired donor…		1	44115805	B4DT38;O75164;Q5VVB1	cDNA FLJ60146, highly similar to JmjC domain-containing histone demethylation protein 3A (EC 1.14.11.-);JmjC domain-containing histone demethylation protein 3A;Jumonji domain-containing protein 2A;Lysine-specific demethylase 4A
ENSG00000066136	hCG_22867;NFYC;RP5-1066H13.1-003;RP5-1066H13.1-010;RP5-1066H13.1-012	-0.316549	0.323987	0.0892575	-0.503347	0.0505583	0.0217968	-0.62721	0.115046	0.0341925	-0.189645	0.508663	0.222305	-0.205734	0.466936	0.140985	0.142038	0.00731393	0.0293921	0.111166	0.00534037	0.0216272	intracellular;nucleus;organelle;membrane-bounded organelle;intracellular organelle;intracellular membrane-bounded organelle;intracellular part;cell part;transcription factor complex;CCAAT-binding factor complex;macromolecular complex;protein complex;organelle part;nuclear part;intracellular organelle part;nucleoplasm part	nucleobase, nucleoside, nucleotide and nucleic acid metabolic process;transcription, DNA-dependent;regulation of transcription, DNA-dependent;regulation of transcription from RNA polymerase II promoter;protein folding;nitrogen compound metabolic process;metabolic process;biosynthetic process;macromolecule biosynthetic process;regulation of biosynthetic process;cellular process;regulation of gene …	nucleic acid binding;DNA binding;binding;sequence-specific DNA binding;protein binding transcription factor activity;transcription factor binding transcription factor activity;nucleic acid binding transcription factor activity;sequence-specific DNA binding transcription factor activity;RNA polymerase II transcription factor activity;transcription cofactor activity;transcription coactivator activi…	Antigen processing and presentation	1	41157320	B4DUS6;B4DW63;C9J777;D3DPV9;E9PF96;E9PI99;E9PIG7;E9PJA8;E9PL11;E9PQR2;Q13952;Q5T6K5;Q5T6K7;Q5T6K8;Q5T6K9;Q5T6L1;Q5TZR6;Q92869;Q9HBX1;Q9NXB5;Q9UM67;Q9UML0;Q9UMT7	CAAT box DNA-binding protein subunit C;cDNA FLJ45775 fis, clone NETRP2004017, highly similar to Nuclear transcription factor Y subunit gamma;cDNA FLJ52978, highly similar to Nuclear transcription factor Y subunit gamma;cDNA FLJ58328, highly similar to Nuclear transcription factor Y subunit gamma;Nuclear transcription factor Y subunit C;Nuclear transcription factor Y subunit gamma;Nuclear transcri…
ENSG00000066185	ZMYND12	-0.180297	0.439783	0.303511	-0.400176	0.158705	0.0859668	-0.990734	0.373583	0.201599	1.47986	0.130577	0.0044859	0.0207471	0.829797	0.469222	NaN	NaN	NaN	NaN	NaN	NaN	intracellular;cell part		binding;zinc ion binding;ion binding;cation binding;metal ion binding;transition metal ion binding		1	42896000	E9PFV0;Q5VUS6;Q8TC87;Q96M51;Q9H0C1	Uncharacterized protein;Zinc finger MYND domain-containing protein 12
ENSG00000066279	ASPM;hCG_2039667;MCPH5;RP11-32D17.1-002	-0.0517499	0.324327	0.188565	-0.487378	1	0.788657	-0.98062	0.0459573	0.00454554	-0.821114	0.343903	0.0667979	-0.371347	0.865463	0.665663	-0.230941	0.00570643	0.0158121	-0.0496841	0.00359915	0.0033683	spindle pole;nucleus;cytoplasm;organelle;membrane-bounded organelle;intracellular organelle;intracellular membrane-bounded organelle;organelle part;intracellular part;cytoskeletal part;intracellular organelle part;cell part	nuclear division;organelle organization;cell cycle;mitosis;regulation of asymmetric cell division;cellular process;cellular component organization;stem cell division;forebrain neuroblast division;cell cycle process;cell cycle phase;regulation of cell differentiation;negative regulation of cell differentiation;regulation of neuron differentiation;negative regulation of neuron differentiation;negat…	binding;protein binding;calmodulin binding		1	197053258	E7EQ84;Q4G1H1;Q4G1H2;Q5VYL3;Q5VYL4;Q86UX4;Q8IUL2;Q8IZJ7;Q8IZJ8;Q8IZJ9;Q8IZT6;Q8N4D1;Q9NVS1;Q9NVT6	Abnormal spindle protein homolog;Abnormal spindle-like microcephaly associated splice variant 1;Abnormal spindle-like microcephaly associated splice variant 3;Abnormal spindle-like microcephaly-associated protein;Asp (Abnormal spindle) homolog, microcephaly associated (Drosophila);Asp (Abnormal spindle)-like, microcephaly associated (Drosophila), isoform CRA_d;Uncharacterized protein
ENSG00000066322	CGI-88;ELOVL1;SSC1	-0.144271	0.332974	0.205347	0.181444	0.540141	0.313638	-0.073255	1	0.817241	0.171888	0.882256	0.554317	0.503916	0.448036	0.116264	0.356926	0.00736772	0.0330131	0.355284	0.00830605	0.0327413	integral to membrane;intrinsic to membrane;membrane part;cell part;endoplasmic reticulum;endoplasmic reticulum membrane;membrane;integral to endoplasmic reticulum membrane;organelle membrane;intrinsic to endoplasmic reticulum membrane;intrinsic to organelle membrane;integral to organelle membrane;organelle;membrane-bounded organelle;intracellular organelle;intracellular membrane-bounded organelle…	very long-chain fatty acid metabolic process;organic acid metabolic process;lipid metabolic process;fatty acid metabolic process;fatty acid biosynthetic process;acyl-CoA metabolic process;neutral lipid metabolic process;acylglycerol metabolic process;triglyceride metabolic process;membrane lipid metabolic process;glycerol ether metabolic process;sphingolipid metabolic process;coenzyme metabolic p…	catalytic activity;fatty acid synthase activity;binding;protein binding;acyltransferase activity;fatty acid elongase activity;transferase activity;transferase activity, transferring acyl groups;transferase activity, transferring acyl groups other than amino-acyl groups		1	43829068	B4DP24;Q53HT2;Q5JUY3;Q8WXU3;Q9BW60;Q9NVD9;Q9Y396	3-keto acyl-CoA synthase ELOVL1;cDNA FLJ51720, highly similar to Elongation of very long chain fatty acids protein 1;Elongation of very long chain fatty acids protein 1
ENSG00000066557	LRRC40	-0.797391	0.323987	0.0873613	0.328203	0.215637	0.105608	-1.00353	0.209202	0.100103	-0.171	0.65268	0.364513	0.0429947	1	0.870026	0.127769	0.006324	0.0208033	-0.172329	0.00654948	0.028267					1	70610488	Q9BTR7;Q9H9A6;Q9NSK1;Q9NXC1	Leucine-rich repeat-containing protein 40
ENSG00000067208	EVI5;NB4S	0.268708	1	0.886682	0.390026	0.563414	0.322331	0.114916	1	0.94212	0.332919	0.477515	0.186871	0.398578	0.548692	0.206105	0.604548	0.0442464	0.126483	0.803985	0.0900117	0.177547	intracellular;nucleus;cytoplasm;microtubule organizing center;spindle;cytoskeleton;organelle;membrane-bounded organelle;non-membrane-bounded organelle;intracellular organelle;intracellular membrane-bounded organelle;intracellular non-membrane-bounded organelle;organelle part;intracellular part;cytoskeletal part;cytoplasmic part;intracellular organelle part;cell part	regulation of nucleotide metabolic process;cell cycle;multicellular organismal development;cell proliferation;regulation of catabolic process;cellular process;regulation of nucleobase, nucleoside, nucleotide and nucleic acid metabolic process;regulation of metabolic process;regulation of nucleotide catabolic process;regulation of cellular metabolic process;regulation of cellular catabolic process…	small GTPase regulator activity;GTPase activator activity;Rab GTPase activator activity;Ras GTPase activator activity;binding;protein binding;enzyme activator activity;enzyme regulator activity;GTPase regulator activity;nucleoside-triphosphatase regulator activity		1	92974253	A6NKX8;O60447;Q59FE7;Q9H1Y9	Ecotropic viral integration site 5 protein homolog;Ecotropic viral integration site 5 variant;Neuroblastoma stage 4S gene protein
ENSG00000067334	DNTTIP2;ERBP;TDIF2	-0.706043	0.840301	0.589098	0.157283	0.712591	0.42686	-0.549402	0.566462	0.385887	-0.483797	0.618011	0.27977	-0.0505176	1	0.706518	0.652374	0.0105745	0.0469759	0.222514	0.00428614	0.0166687	nucleus;organelle;membrane-bounded organelle;intracellular organelle;intracellular membrane-bounded organelle;intracellular part;cell part	nucleobase, nucleoside, nucleotide and nucleic acid metabolic process;transcription, DNA-dependent;regulation of transcription, DNA-dependent;nitrogen compound metabolic process;metabolic process;biosynthetic process;macromolecule biosynthetic process;regulation of biosynthetic process;cellular process;regulation of gene expression;regulation of macromolecule biosynthetic process;RNA metabolic pr…			1	94333373	E9PRB3;Q12987;Q53H59;Q5QJE6;Q5TFJ4;Q6TLI0;Q76MJ8;Q86WX9	Deoxynucleotidyltransferase terminal-interacting protein 2;Estrogen receptor-binding protein;LPTS-interacting protein 2;Terminal deoxynucleotidyltransferase-interacting factor 2;Uncharacterized protein
ENSG00000067533	CGI-115;KIAA0507;RRP15	-0.680416	0.384383	0.244649	0.483994	0.586461	0.356926	-0.584039	0.50691	0.32826	-0.274676	0.618011	0.297919	0.0199728	0.865463	0.679087	0.537218	0.0254259	0.0899531	0.155067	0.00654948	0.0280826	nucleus;nucleolus;mitochondrion;organelle;membrane-bounded organelle;non-membrane-bounded organelle;intracellular organelle;intracellular membrane-bounded organelle;intracellular non-membrane-bounded organelle;organelle part;intracellular part;nuclear part;cytoplasmic part;intracellular organelle part;cell part		binding;protein binding		1	218458629	Q9Y3B9	Ribosomal RNA-processing protein 15;RRP15-like protein
ENSG00000067606	PKC2;PRKCZ	0.202261	0.606539	0.40921	0.149404	0.586461	0.373502	0.0263042	1	0.940747	0.205261	0.477515	0.197328	0.367805	0.434667	0.113913	0.115183	0.00479565	0.00790475	-0.151534	0.00398086	0.0101042	cell fraction;membrane fraction;insoluble fraction;cytoplasm;endosome;plasma membrane;cell-cell junction;membrane;cell junction;organelle;membrane-bounded organelle;intracellular organelle;intracellular membrane-bounded organelle;intracellular part;membrane part;cytoplasmic part;plasma membrane part;cell part;soluble fraction;microsome;tight junction;cell cortex;filamentous actin;macromolecular c…	cell activation;regulation of protein phosphorylation;negative regulation of protein phosphorylation;protein modification process;protein phosphorylation;phosphorus metabolic process;phosphate metabolic process;anti-apoptosis;signal transduction;blood coagulation;hemostasis;metabolic process;negative regulation of metabolic process;regulation of signal transduction;negative regulation of signal t…	nucleotide binding;catalytic activity;protein kinase activity;protein serine-threonine kinase activity;protein kinase C activity;binding;protein binding;ATP binding;zinc ion binding;kinase activity;transferase activity;transferase activity, transferring phosphorus-containing groups;phosphotransferase activity, alcohol group as acceptor;purine nucleotide binding;adenyl nucleotide binding;ribonucle…	Endocytosis;Tight junction;Insulin signaling pathway	1	1981909	A8K4N0;A8MU64;B5ME10;D6RAN5;D6RAU1;D6RBD4;D6RC84;D6RCN4;D6RD31;D6RDM0;D6REZ8;D6RG01;D6RGG1;D6RJG4;E9PBE1;E9PCW2;Q05513;Q15207;Q5SYT5;Q969S4	cDNA FLJ53316, highly similar to Protein kinase C zeta type (EC 2.7.11.13);nPKC-zeta;Protein kinase C zeta type;Uncharacterized protein
ENSG00000067704	IARS2	-0.324243	0.323987	0.0890875	-0.406201	0.00362462	0.0010357	-0.916315	0.0654321	0.0119539	-0.0785755	0.525987	0.241957	0.355367	0.0516672	0.000363143	-0.176105	0.00532634	0.0125438	-0.111713	0.00359915	0.00789067	cytoplasm;mitochondrion;mitochondrial matrix;membrane-enclosed lumen;organelle;membrane-bounded organelle;intracellular organelle;intracellular membrane-bounded organelle;organelle lumen;organelle part;intracellular part;mitochondrial part;cytoplasmic part;intracellular organelle part;cell part;intracellular organelle lumen	organic acid metabolic process;nucleobase, nucleoside, nucleotide and nucleic acid metabolic process;tRNA metabolic process;translation;tRNA aminoacylation for protein translation;isoleucyl-tRNA aminoacylation;cellular amino acid metabolic process;nitrogen compound metabolic process;metabolic process;biosynthetic process;macromolecule biosynthetic process;amine metabolic process;cellular process;…	nucleotide binding;catalytic activity;aminoacyl-tRNA ligase activity;isoleucine-tRNA ligase activity;binding;ATP binding;ligase activity;ligase activity, forming carbon-oxygen bonds;ligase activity, forming aminoacyl-tRNA and related compounds;purine nucleotide binding;adenyl nucleotide binding;ribonucleotide binding;purine ribonucleotide binding;adenyl ribonucleotide binding;purine ribonucleosid…	Valine, leucine and isoleucine biosynthesis;Aminoacyl-tRNA biosynthesis	1	220267444	B2RPG8;Q1M2P9;Q6PI85;Q7L439;Q86WU9;Q96D91;Q9H9Q8;Q9NSE4;Q9NW42	Isoleucine--tRNA ligase;Isoleucyl-tRNA synthetase, mitochondrial
ENSG00000069248	NUP133;RP5-1068B5.4-002;RP5-1068B5.4-003	-0.391479	0.593682	0.378705	0.195186	0.586461	0.370953	-0.946709	0.0969661	0.0281607	-0.230356	0.477515	0.189615	0.154134	0.779375	0.450938	-0.283858	0.00887271	0.0359463	-0.20295	0.00577012	0.0243438	chromosome, centromeric region;kinetochore;condensed chromosome kinetochore;condensed chromosome outer kinetochore;nucleus;nuclear envelope;nuclear pore;chromosome;cytosol;Nup107-160 complex;organelle envelope;envelope;macromolecular complex;organelle;membrane-bounded organelle;non-membrane-bounded organelle;intracellular organelle;intracellular membrane-bounded organelle;intracellular non-membra…	M phase of mitotic cell cycle;mitotic prometaphase;mitotic cell cycle;M phase;carbohydrate metabolic process;RNA export from nucleus;mRNA export from nucleus;transport;nucleocytoplasmic transport;organelle organization;nucleus organization;nuclear pore organization;cell cycle;mesoderm development;metabolic process;carbohydrate transport;hexose transport;tissue development;cellular process;regulat…	transporter activity;nucleocytoplasmic transporter activity;binding;protein binding	RNA transport	1	229577044	A6NGS4;B2RAZ8;Q5T8N0;Q5T8N1;Q5TDI3;Q8WUM0;Q9H9W2;Q9NV71;Q9NVC4	133 kDa nucleoporin;Nuclear pore complex protein Nup133;Nucleoporin 133kDa;Nucleoporin Nup133;Uncharacterized protein
ENSG00000069275	JC7;NUCKS;NUCKS1	-0.0741584	0.529295	0.352726	-0.200582	0.286757	0.138445	-0.297922	0.0969661	0.0246914	-0.122664	0.508663	0.209973	-0.610513	0.0790082	0.00249809	-0.171566	0.00887271	0.0366553	-0.2463	0.0126479	0.0485107	nucleus;organelle;membrane-bounded organelle;intracellular organelle;intracellular membrane-bounded organelle;intracellular part;cell part	phosphorus metabolic process;phosphate metabolic process;metabolic process;cellular process;phosphorylation;cellular metabolic process	catalytic activity;kinase activity;transferase activity;transferase activity, transferring phosphorus-containing groups		1	205681947	B4DTY3;E9PDQ7;Q54AC0;Q5PXE7;Q9H1D6;Q9H1E3;Q9H723	cDNA FLJ61403, highly similar to Nuclear ubiquitous casein andcyclin-dependent kinases substrate;Nuclear ubiquitous casein and cyclin-dependent kinases substrate;P1;Uncharacterized protein
ENSG00000069424	KCNA2B;KCNAB2;KCNK2;RP1-233K16.1-003;RP1-233K16.1-007;RP1-233K16.1-008;RP1-233K16.1-009;RP1-233K16.1-010	-0.049282	0.901912	0.721986	1.41248	0.00648043	0.00196176	-1.51258	0.0654321	0.0117257	-0.0732092	0.697665	0.42352	0.342025	1	0.857874	-1.09057	0.501303	0.472452	-1.31821	0.520883	0.541176	cytoplasm;integral to membrane;intrinsic to membrane;axon part;juxtaparanode region of axon;intracellular part;membrane part;cell projection part;cell part	protein complex assembly;transport;ion transport;cation transport;potassium ion transport;metabolic process;cellular process;monovalent inorganic cation transport;cellular component organization;cellular component assembly;metal ion transport;regulation of localization;regulation of transmembrane transport;regulation of ion transmembrane transport;regulation of ion transport;macromolecular comple…	catalytic activity;transporter activity;ion channel activity;voltage-gated ion channel activity;voltage-gated potassium channel activity;cation channel activity;potassium channel activity;cation transmembrane transporter activity;ion transmembrane transporter activity;channel activity;potassium channel regulator activity;channel regulator activity;oxidoreductase activity;passive transmembrane tra…		1	6051526	A0AVM9;A8K1A4;C9JH68;E7ESI4;O43659;Q13303;Q2YD85;Q5TG78;Q5TG79;Q5TG80;Q5TG81;Q5TG82;Q5TG83;Q5TG84;Q6ZNE4;Q99411	cDNA FLJ16180 fis, clone BRHIP3000240, highly similar to Homo sapiens potassium channel beta 2 subunit (HKvbeta2.2) mRNA;K(+) channel subunit beta-2;KCNAB2 protein;Kv-beta-2;Potassium voltage-gated channel, shaker-related subfamily, beta member 2;Uncharacterized protein;Voltage-gated potassium channel subunit beta-2
ENSG00000069702	TGFBR3	0.962959	0.844186	0.662968	0.900684	0.243823	0.115341	0.235974	1	0.859137	-0.474262	0.697665	0.391429	-0.746384	0.548692	0.198685	0.486855	0.0105745	0.0456794	0.387646	0.0089489	0.0360615	extracellular region;extracellular space;plasma membrane;integral to plasma membrane;external side of plasma membrane;cell surface;membrane;integral to membrane;intrinsic to membrane;intrinsic to plasma membrane;macromolecular complex;inhibin-betaglycan-ActRII complex;organelle;membrane-bounded organelle;intracellular organelle;intracellular membrane-bounded organelle;protein complex;extracellula…	cell morphogenesis;cell morphogenesis involved in differentiation;epithelial to mesenchymal transition;liver development;immune system process;heart morphogenesis;protein modification process;protein phosphorylation;phosphorus metabolic process;phosphate metabolic process;cellular component movement;immune response;signal transduction;cell surface receptor linked signaling pathway;enzyme linked r…	pattern binding;catalytic activity;protein kinase activity;protein serine-threonine kinase activity;transmembrane receptor protein serine-threonine kinase activity;signal transducer activity;receptor activity;transmembrane receptor activity;transforming growth factor beta receptor activity;receptor binding;type II transforming growth factor beta receptor binding;cytokine receptor binding;transfor…		1	92145902	A0AUW8;B9EG88;E9PAW7;E9PKY4;E9PMG7;Q03167;Q5T2T4;Q5U731;Q9UGI2	Betaglycan;Transforming growth factor beta receptor III;Transforming growth factor beta receptor type 3;Uncharacterized protein
ENSG00000069712	KIAA1107	0.318024	0.808908	0.559097	0.82373	0.930045	0.626199	-0.355729	0.243544	0.117693	1.09815	0.525987	0.248842	0.309995	1	0.708196	0.7912	0.0105745	0.0420132	NaN	NaN	NaN					1	92632542	E9PEZ5;O14767;Q8N3X7;Q9UPP5	Uncharacterized protein;Uncharacterized protein KIAA1107
ENSG00000069812	BHLHB40;hCG_22636;HES2	0.628587	0.384383	0.235068	-0.936377	0.0350398	0.0139024	0.805091	0.414515	0.262002	1.0216	0.171719	0.00777188	1.62351	0.0922352	0.00404591	NaN	NaN	NaN	NaN	NaN	NaN	nucleus;organelle;membrane-bounded organelle;intracellular organelle;intracellular membrane-bounded organelle;intracellular part;cell part	nucleobase, nucleoside, nucleotide and nucleic acid metabolic process;transcription, DNA-dependent;regulation of transcription, DNA-dependent;nitrogen compound metabolic process;metabolic process;biosynthetic process;macromolecule biosynthetic process;regulation of biosynthetic process;cellular process;regulation of gene expression;regulation of macromolecule biosynthetic process;RNA metabolic pr…	nucleic acid binding;DNA binding;double-stranded DNA binding;binding;transcription regulator activity;structure-specific DNA binding		1	6472478	A2RTZ9;Q96EN4;Q9Y542;Q9Y543	cDNA FLJ33803 fis, clone CTONG2000561, highly similar to Transcription factor HES-2;Class B basic helix-loop-helix protein 40;Hairy and enhancer of split 2;Hairy and enhancer of split 2 (Drosophila);Hairy and enhancer of split 2 (Drosophila), isoform CRA_a;HES2 protein;Transcription factor HES-2
ENSG00000070759	hCG_2031997;RP4-534D1.4-001;TESK2	0.953617	0.429984	0.287411	1.29756	0.0553522	0.0225572	0.504797	1	0.785967	0.456724	0.376393	0.0882714	0.194979	1	0.881135	-0.307396	0.00736772	0.0314515	-0.231704	0.00577012	0.0244197	nucleus;nucleolus;cytoplasm;organelle;membrane-bounded organelle;non-membrane-bounded organelle;intracellular organelle;intracellular membrane-bounded organelle;intracellular non-membrane-bounded organelle;organelle part;intracellular part;nuclear part;intracellular organelle part;cell part	protein modification process;protein phosphorylation;phosphorus metabolic process;phosphate metabolic process;metabolic process;cellular process;phosphorylation;protein metabolic process;macromolecule metabolic process;macromolecule modification;cellular metabolic process;primary metabolic process;cellular macromolecule metabolic process;cellular protein metabolic process;organelle organization;c…	nucleotide binding;catalytic activity;protein kinase activity;binding;ATP binding;kinase activity;transferase activity;transferase activity, transferring phosphorus-containing groups;phosphotransferase activity, alcohol group as acceptor;purine nucleotide binding;adenyl nucleotide binding;ribonucleotide binding;purine ribonucleotide binding;adenyl ribonucleotide binding;purine ribonucleoside trip…		1	45809555	B4DYL6;Q5T422;Q5T423;Q8N520;Q96S53;Q9Y3Q6	cDNA FLJ14667 fis, clone NT2RP2003164, highly similar to Dual specificity testis-specific protein kinase 2 (EC 2.7.12.1);cDNA FLJ58888, highly similar to Dual specificity testis-specific protein kinase 2 (EC 2.7.12.1);Dual specificity testis-specific protein kinase 2;Testicular protein kinase 2;Testis-specific kinase 2;Testis-specific kinase 2, isoform CRA_b
ENSG00000070785	EIF2B3;RP5-882O7.2-006	-0.416019	0.323987	0.142562	-0.376788	1	0.912777	-0.654282	0.296109	0.163886	-0.237154	0.963625	0.704854	-0.0411499	1	0.849525	0.00949801	0.00457508	0.00244118	0.253914	0.0144815	0.0628237	cytoplasm;cytosol;eukaryotic translation initiation factor 2B complex;macromolecular complex;protein complex;intracellular part;cytoplasmic part;cell part	translation;translational initiation;regulation of translation;regulation of translational initiation;response to stress;metabolic process;biosynthetic process;macromolecule biosynthetic process;response to temperature stimulus;response to heat;response to abiotic stimulus;response to endogenous stimulus;response to hormone stimulus;response to carbohydrate stimulus;response to hexose stimulus;re…	nucleic acid binding;RNA binding;translation initiation factor activity;catalytic activity;guanyl-nucleotide exchange factor activity;binding;protein binding;translation factor activity, nucleic acid binding;transferase activity;transferase activity, transferring phosphorus-containing groups;nucleotidyltransferase activity;enzyme regulator activity;GTPase regulator activity;nucleoside-triphosphat…	RNA transport	1	45316450	B2RBH8;D3DPZ2;Q5QP88;Q5QP89;Q5QP90;Q8NDB5;Q8WV57;Q9H850;Q9NR50	eIF-2B GDP-GTP exchange factor subunit gamma;Eukaryotic translation initiation factor 2B, subunit 3 gamma, 58kDa;Translation initiation factor eIF-2B subunit gamma
ENSG00000070831	Cdc42;CDC42;RP1-224A6.5-004	0	1	0.892658	-1.3023	0.00136581	0.000308278	0.389324	0.115046	0.0323676	0.132153	0.60762	0.271172	0.155405	0.664516	0.325738	0.464845	0.00934295	0.0376341	0.189268	0.00428614	0.015926	intracellular;membrane;cell part;Golgi membrane;cytoplasm;cytosol;plasma membrane;cytoplasmic membrane-bounded vesicle;stored secretory granule;filopodium;organelle membrane;cytoplasmic vesicle;vesicle;membrane-bounded vesicle;cell projection;organelle;membrane-bounded organelle;intracellular organelle;intracellular membrane-bounded organelle;organelle part;intracellular part;Golgi apparatus part…	signal transduction;small GTPase mediated signal transduction;cellular process;intracellular signal transduction;regulation of biological process;regulation of cellular process;response to stimulus;cellular response to stimulus;biological regulation;cell fate determination;regulation of protein phosphorylation;positive regulation of protein phosphorylation;epithelial cell development;immune syste…	nucleotide binding;binding;GTP binding;purine nucleotide binding;guanyl nucleotide binding;ribonucleotide binding;purine ribonucleotide binding;guanyl ribonucleotide binding;purine ribonucleoside triphosphate binding;catalytic activity;GTPase activity;protein binding;pyrophosphatase activity;hydrolase activity;hydrolase activity, acting on acid anhydrides;hydrolase activity, acting on acid anhydr…	MAPK signaling pathway;MAPK signaling pathway - yeast;Chemokine signaling pathway;Endocytosis;Axon guidance;VEGF signaling pathway;Focal adhesion;Adherens junction;Tight junction;T cell receptor signaling pathway;Fc gamma R-mediated phagocytosis;Leukocyte transendothelial migration;Neurotrophin signaling pathway;Regulation of actin cytoskeleton;GnRH signaling pathway;Bacterial invasion of epithel…	1	22379120	E7ETU3;P21181;P25763;P60953;Q5JYX0;Q7L8R5;Q9UDI2	Cell division control protein 42 homolog;Cell division cycle 42 (GTP binding protein, 25kDa);G25K GTP-binding protein;Uncharacterized protein
ENSG00000070886	EEK;EPHA8;KIAA1459;RP1-61A9.2-002	-0.00335398	0.844186	0.673718	-0.605236	0.158705	0.0862994	0.842452	0.610894	0.433677	0.639628	0.538346	0.25386	0.738655	0.865463	0.577663	-1.76215	0.0189014	0.0745602	NaN	NaN	NaN	plasma membrane;integral to plasma membrane;membrane;integral to membrane;intrinsic to membrane;intrinsic to plasma membrane;membrane part;plasma membrane part;cell part	protein modification process;protein phosphorylation;phosphorus metabolic process;phosphate metabolic process;signal transduction;cell surface receptor linked signaling pathway;enzyme linked receptor protein signaling pathway;transmembrane receptor protein tyrosine kinase signaling pathway;metabolic process;cellular process;phosphorylation;protein metabolic process;macromolecule metabolic process…	nucleotide binding;catalytic activity;protein kinase activity;protein tyrosine kinase activity;transmembrane receptor protein tyrosine kinase activity;signal transducer activity;receptor activity;transmembrane receptor activity;ephrin receptor activity;binding;ATP binding;kinase activity;transferase activity;transferase activity, transferring phosphorus-containing groups;phosphotransferase activi…	Axon guidance	1	22890057	P29322;Q6IN80;Q8IUX6;Q9NUA9;Q9P269	EPH- and ELK-related kinase;EPH receptor A8;EPH-like kinase 3;Ephrin type-A receptor 8;Tyrosine-protein kinase receptor EEK
ENSG00000072694;ENSG00000244682	CD32;FCG2;FCGR2B;IGFR2	-0.199577	0.844186	0.636186	NaN	NaN	NaN	-0.610862	0.865209	0.588359	NaN	NaN	NaN	NaN	NaN	NaN	NaN	NaN	NaN	NaN	NaN	NaN	plasma membrane;membrane;integral to membrane;intrinsic to membrane;membrane part;cell part	immune system process;regulation of immune system process;immune response;signal transduction;cellular process;interspecies interaction between organisms;regulation of response to stimulus;regulation of immune response;regulation of biological process;regulation of cellular process;response to stimulus;multi-organism process;cellular response to stimulus;biological regulation	signal transducer activity;receptor activity;binding;protein binding;IgG binding;immunoglobulin binding;protein complex binding;molecular transducer activity	Phagosome;Osteoclast differentiation;Fc gamma R-mediated phagocytosis;Staphylococcus aureus infection;Measles;Systemic lupus erythematosus	1	NaN	A6H8N3;E7EPH9;O95649;P31994;Q53X85;Q5VXA9;Q8NIA1	CDw32;Fc-gamma RII-b;Low affinity immunoglobulin gamma Fc region receptor II-b;Uncharacterized protein
ENSG00000073754	API6;CD5L;UNQ203/PRO229	0.0914375	1	0.936891	NaN	NaN	NaN	2.48763	0.252567	0.118937	NaN	NaN	NaN	NaN	NaN	NaN	NaN	NaN	NaN	NaN	NaN	NaN	extracellular region;extracellular space;membrane;extracellular region part;cell part	apoptosis;response to stress;defense response;cellular defense response;cell death;cellular process;programmed cell death;death;response to stimulus	signal transducer activity;receptor activity;transmembrane receptor activity;scavenger receptor activity;molecular transducer activity		1	157800704	A8K7M5;O43866;Q6UX63	CD5 antigen-like;CT-2;IgM-associated peptide;SP-alpha
ENSG00000073756	COX2;COX-2;PTGS2	-2.59342	0.323987	0.053372	0.165184	0.586461	0.339182	1.51136	0.209202	0.0984951	0.203241	0.525987	0.249318	-0.00192029	0.73205	0.402936	1.37644	0.023494	0.0822196	2.55423	0.0663083	0.166262	cell fraction;membrane fraction;insoluble fraction;nucleus;cytoplasm;endoplasmic reticulum;endoplasmic reticulum lumen;endoplasmic reticulum membrane;microsome;caveola;membrane;organelle membrane;membrane-enclosed lumen;macromolecular complex;vesicular fraction;cell projection;neuron projection;organelle;membrane-bounded organelle;intracellular organelle;intracellular membrane-bounded organelle;o…	very long-chain fatty acid metabolic process;prostaglandin biosynthetic process;cytokine production;regulation of cytokine production;positive regulation of cytokine production;response to molecule of bacterial origin;regulation of acute inflammatory response;positive regulation of acute inflammatory response;developmental process involved in reproduction;system process;organic acid metabolic pro…	catalytic activity;peroxidase activity;prostaglandin-endoperoxide synthase activity;binding;iron ion binding;protein binding;lipid binding;antioxidant activity;oxidoreductase activity;oxidoreductase activity, acting on peroxide as acceptor;oxidoreductase activity, acting on single donors with incorporation of molecular oxygen;oxidoreductase activity, acting on single donors with incorporation of …	Arachidonic acid metabolism;VEGF signaling pathway;Leishmaniasis;Pathways in cancer;Small cell lung cancer	1	186640923	A8K802;P35354;Q16876;Q6ZYK7	Cyclooxygenase-2;PHS II;Prostaglandin G/H synthase 2;Prostaglandin H2 synthase 2;Prostaglandin-endoperoxide synthase 2;Putative cyclooxygenase-2
ENSG00000074800	ENO1;ENO1L1;MBPB1;MPB1	-0.270148	0.323987	0.0974624	0.387985	0.0997342	0.0400616	-1.1235	0.0474437	0.00569171	0.265665	0.697665	0.394516	0.133141	0.582009	0.236881	-0.240116	0.00479565	0.00985326	0.194149	0.00359915	0.00772685	phosphopyruvate hydratase complex;nucleus;cytoplasm;cytosol;plasma membrane;membrane;sarcomere;M band;macromolecular complex;organelle;membrane-bounded organelle;intracellular organelle;intracellular membrane-bounded organelle;protein complex;organelle part;intracellular part;cytoplasmic part;cytosolic part;contractile fiber part;cell part	negative regulation of transcription from RNA polymerase II promoter;regulation of cell growth;carbohydrate metabolic process;monosaccharide metabolic process;glucose metabolic process;glucose catabolic process;alcohol metabolic process;generation of precursor metabolites and energy;gluconeogenesis;glycolysis;nucleobase, nucleoside, nucleotide and nucleic acid metabolic process;transcription, DNA…	magnesium ion binding;protein binding transcription factor activity;transcription factor binding transcription factor activity;nucleic acid binding transcription factor activity;nucleic acid binding;DNA binding;sequence-specific DNA binding transcription factor activity;transcription cofactor activity;transcription corepressor activity;catalytic activity;endopeptidase activity;serine-type endopep…	Glycolysis / Gluconeogenesis;Methane metabolism;RNA degradation	1	8921061	B2RD59;P06733;P22712;Q16704;Q4TUS4;Q53FT9;Q53HR3;Q658M5;Q6GMP2;Q71V37;Q7Z3V6;Q8WU71;Q9UCH6;Q9UM55	2-phospho-D-glycerate hydro-lyase;Alpha-enolase;C-myc promoter-binding protein;Enolase 1;MBP-1;MPB-1;Non-neural enolase;Phosphopyruvate hydratase;Plasminogen-binding protein
ENSG00000074964	ARHGEF10L;GRINCHGEF;KIAA1626;RP11-473A10.1-002	-0.556482	0.323987	0.0755769	0.935159	0.0350398	0.0136926	-0.699278	0.202895	0.0955656	0.217609	0.508663	0.201816	-0.0770889	0.466936	0.164264	-0.184625	0.006324	0.0210266	-0.681484	0.0215886	0.0806074	intracellular;cytoplasm;intracellular part;cell part;cytosol;cytoplasmic part	regulation of signal transduction;regulation of signaling;regulation of Rho protein signal transduction;regulation of Ras protein signal transduction;regulation of response to stimulus;regulation of biological process;regulation of cellular process;regulation of small GTPase mediated signal transduction;biological regulation;regulation of nucleotide metabolic process;regulation of transcription, …	small GTPase regulator activity;guanyl-nucleotide exchange factor activity;Ras guanyl-nucleotide exchange factor activity;Rho guanyl-nucleotide exchange factor activity;enzyme regulator activity;GTPase regulator activity;nucleoside-triphosphatase regulator activity;GTPase activator activity;Ras GTPase activator activity;Rho GTPase activator activity;enzyme activator activity		1	17866330	B7ZKS1;E7ETF5;Q17RW1;Q3YFJ4;Q5VXI4;Q5VXI5;Q5VXI6;Q66K51;Q6P0L7;Q8NAV5;Q9HCE6;Q9NVT3	GrinchGEF;Rho guanine nucleotide exchange factor (GEF) 10-like;Rho guanine nucleotide exchange factor 10-like protein;Uncharacterized protein
ENSG00000075151	EIF4G3;RP11-190H11.1-002;RP11-190H11.1-003;RP11-190H11.1-004;RP11-190H11.1-007;RP11-190H11.1-009	-0.309902	0.323987	0.0873846	-0.0604049	0.930045	0.6277	0.424669	0.129133	0.0461884	0.261	0.400404	0.114038	0.0850724	0.582009	0.285846	0.224983	0.0105745	0.0418663	0.107496	0.00503447	0.0193978	eukaryotic translation initiation factor 4F complex;macromolecular complex;protein complex;intracellular part;cytoplasmic part;cell part	translational initiation;cellular process;regulation of protein phosphorylation;positive regulation of protein phosphorylation;regulation of translation;meiotic prophase I;gamete generation;spermatogenesis;regulation of biosynthetic process;positive regulation of biosynthetic process;positive regulation of metabolic process;regulation of gene expression;regulation of macromolecule biosynthetic pr…	nucleic acid binding;RNA binding;translation initiation factor activity;binding;translation factor activity, nucleic acid binding;RNA cap binding;protein binding	RNA transport;Viral myocarditis	1	21132972	B1AN89;B1AN91;B1AN92;O43432;Q15597;Q5SWC3;Q5SWD0;Q5SWD1;Q8NEN1	eIF-4-gamma II;Eukaryotic translation initiation factor 4 gamma 3;Eukaryotic translation initiation factor 4 gamma, 3
ENSG00000075391	NGAP;RASAL2;RP4-593C16.1-002	-0.172317	1	0.767248	2.16706	0.0019794	0.000425216	0.164095	0.50691	0.34286	-0.342919	0.343903	0.0791618	0.127965	0.829797	0.525758	0.259627	0.0580461	0.134462	0.0614225	0.00654948	0.0275742	intracellular;cell part	regulation of nucleotide metabolic process;signal transduction;regulation of catabolic process;regulation of signal transduction;cellular process;regulation of nucleobase, nucleoside, nucleotide and nucleic acid metabolic process;regulation of metabolic process;regulation of signaling;regulation of nucleotide catabolic process;regulation of cellular metabolic process;regulation of cellular catabo…	GTPase activator activity;enzyme activator activity;enzyme regulator activity;GTPase regulator activity;nucleoside-triphosphatase regulator activity;small GTPase regulator activity;Ras GTPase activator activity		1	178062864	B1AKC7;E9PD20;E9PD21;O95174;Q5TFU9;Q9UJF2	Ras GTPase-activating protein nGAP;RAS protein activator like 2;RAS protein activator-like 2;Uncharacterized protein
ENSG00000075945	hCG_38009;KIF3AP;KIFAP3;RP1-190I16.1-002;RP1-190I16.1-003;SMAP	0.36182	1	0.958397	0.693987	0.0280303	0.0113501	-0.965667	0.0902208	0.0209271	0.473877	0.343903	0.061568	0.532458	0.187773	0.0231044	0.475823	0.0109106	0.0523415	0.0948042	0.00398086	0.0111104	kinesin complex;microtubule associated complex;kinesin II complex;macromolecular complex;protein complex;organelle part;intracellular part;cytoskeletal part;intracellular organelle part;cell part;nuclear chromosome;condensed chromosome;condensed nuclear chromosome;chromosome;endoplasmic reticulum;centrosome;microtubule organizing center;cytosol;microtubule;spindle microtubule;organelle;membrane-b…	microtubule-based process;protein localization;negative regulation of cell proliferation;cellular process;regulation of cell-cell adhesion;positive regulation of cell-cell adhesion;regulation of cell adhesion;macromolecule localization;regulation of cell proliferation;positive regulation of cell adhesion;regulation of calcium-dependent cell-cell adhesion;positive regulation of calcium-dependent c…	binding;protein binding;cytoskeletal protein binding;kinesin binding		1	169890467	B1AKU4;B1AKU5;B2RDL1;Q8NHU7;Q92845;Q9H416	cDNA FLJ54024, highly similar to Kinesin-associated protein 3;Kinesin-associated protein 3;Kinesin-associated protein 3, isoform CRA_c;Kinesin-associated protein 3, isoform CRA_d;Smg GDS-associated protein
ENSG00000076258	FMO2;FMO4	-0.226047	0.593682	0.398665	NaN	NaN	NaN	-1.27061	0.0527767	0.0069846	NaN	NaN	NaN	NaN	NaN	NaN	NaN	NaN	NaN	NaN	NaN	NaN	cell fraction;membrane fraction;insoluble fraction;endoplasmic reticulum;endoplasmic reticulum membrane;microsome;membrane;integral to membrane;organelle membrane;intrinsic to membrane;intrinsic to endoplasmic reticulum membrane;intrinsic to organelle membrane;vesicular fraction;organelle;membrane-bounded organelle;intracellular organelle;intracellular membrane-bounded organelle;organelle part;in…	xenobiotic metabolic process;metabolic process;cellular process;cellular metabolic process;oxidation-reduction process	nucleotide binding;catalytic activity;monooxygenase activity;flavin-containing monooxygenase activity;binding;oxidoreductase activity;oxidoreductase activity, acting on paired donors, with incorporation or reduction of molecular oxygen;oxidoreductase activity, acting on paired donors, with incorporation or reduction of molecular oxygen, NADH or NADPH as one donor, and incorporation of one atom of…	Methane metabolism;Drug metabolism - cytochrome P450	1	171283347	P31512;Q53XR0	Dimethylaniline monooxygenase [N-oxide-forming] 4;Dimethylaniline oxidase 4;Hepatic flavin-containing monooxygenase 4
ENSG00000076321	KLEIP;KLHL20	-0.323538	0.481705	0.316882	-0.490754	0.158705	0.0852495	0.00806045	0.865209	0.621066	0.128558	1	0.834159	0.326493	0.664516	0.30916	0.525087	0.255738	0.343487	-0.0914085	0.0900117	0.1944	ubiquitin ligase complex;nucleus;nucleolus;cytoplasm;Golgi apparatus;cytoskeleton;cell surface;actin cytoskeleton;nuclear body;PML body;cullin-RING ubiquitin ligase complex;Cul3-RING ubiquitin ligase complex;macromolecular complex;organelle;membrane-bounded organelle;non-membrane-bounded organelle;intracellular organelle;intracellular membrane-bounded organelle;intracellular non-membrane-bounded …	protein modification process;proteolysis;ubiquitin-dependent protein catabolic process;organelle organization;cytoskeleton organization;metabolic process;catabolic process;macromolecule catabolic process;cellular process;response to organic substance;proteasomal protein catabolic process;regulation of cell death;cellular component organization;protein ubiquitination;protein metabolic process;modi…	actin binding;catalytic activity;ubiquitin-protein ligase activity;binding;protein binding;cytoskeletal protein binding;ligase activity;ligase activity, forming carbon-nitrogen bonds;acid-amino acid ligase activity;small conjugating protein ligase activity;cytokine binding;interferon binding;interferon-gamma binding		1	173684080	B3KMA0;Q5TZF2;Q5ZF45;Q9H457;Q9Y2M5	Kelch-like ECT2-interacting protein;Kelch-like protein 20;Kelch-like protein X
ENSG00000076356	KIAA0463;OCT;PLXN2;PLXNA2;UNQ209/PRO235	1.10865	0.324327	0.185039	NaN	NaN	NaN	0.904095	0.592993	0.399501	NaN	NaN	NaN	NaN	NaN	NaN	1.55521	0.338423	0.355262	1.26568	0.175089	0.261632	intracellular;plasma membrane;membrane;integral to membrane;intrinsic to membrane;membrane part;cell part	somitogenesis;regionalization;cellular component movement;chemotaxis;signal transduction;cell surface receptor linked signaling pathway;multicellular organismal development;pattern specification process;axon guidance;response to external stimulus;anterior-posterior pattern formation;cellular process;cell migration;cell migration in hindbrain;neural tube development;hindbrain tangential cell migra…	signal transducer activity;receptor activity;transmembrane receptor activity;semaphorin receptor activity;molecular transducer activity	Axon guidance	1	208195587	A2RTX9;B2RMX7;O75051;Q6UX61;Q96GN9;Q9BRL1;Q9UIW1	Plexin-A2;Semaphorin receptor OCT
ENSG00000076864	KIAA0474;RAP1GA1;RAP1GAP;RP11-63N8.1-005;RP11-63N8.1-009;RP11-63N8.1-010;RP11-63N8.1-011	-0.218568	1	0.977355	-0.912323	0.400614	0.23509	-0.330733	0.200649	0.0782219	-0.0267216	1	0.891661	-0.228704	1	0.783648	NaN	NaN	NaN	NaN	NaN	NaN	intracellular;cell part;Golgi membrane;cell fraction;membrane fraction;insoluble fraction;Golgi apparatus;cytosol;membrane;organelle membrane;organelle;membrane-bounded organelle;intracellular organelle;intracellular membrane-bounded organelle;organelle part;intracellular part;Golgi apparatus part;cytoplasmic part;intracellular organelle part	regulation of nucleotide metabolic process;signal transduction;regulation of catabolic process;regulation of signal transduction;cellular process;regulation of nucleobase, nucleoside, nucleotide and nucleic acid metabolic process;regulation of metabolic process;regulation of signaling;regulation of nucleotide catabolic process;regulation of cellular metabolic process;regulation of cellular catabo…	GTPase activator activity;enzyme activator activity;enzyme regulator activity;GTPase regulator activity;nucleoside-triphosphatase regulator activity;catalytic activity;GTPase activity;binding;protein binding;pyrophosphatase activity;hydrolase activity;hydrolase activity, acting on acid anhydrides;hydrolase activity, acting on acid anhydrides, in phosphorus-containing anhydrides;Ras GTPase binding…		1	21922708	A8MPS8;O75062;P47736;Q5T3S6;Q5T3S7;Q5T3S9;Q5T3T0;Q5T3T1;Q5T3T4;Q9UQ51	RAP1 GTPase activating protein;Rap1 GTPase-activating protein 1;Uncharacterized protein
ENSG00000077152	HSPC150;PIG50;UBE2T	-0.406485	0.384383	0.256137	0.0752758	0.878868	0.573779	-1.51135	0.0654321	0.0108446	-0.616827	0.477515	0.186557	-0.176481	0.829797	0.478038	-0.180758	0.00532634	0.0121076	-0.073176	0.00359915	0.00479847	nucleoplasm;organelle part;intracellular part;nuclear part;intracellular organelle part;cell part	protein polyubiquitination;nucleobase, nucleoside, nucleotide and nucleic acid metabolic process;DNA metabolic process;DNA repair;protein modification process;nitrogen compound metabolic process;response to stress;response to DNA damage stimulus;metabolic process;cellular process;protein ubiquitination;protein metabolic process;protein modification by small protein conjugation;cellular response t…	nucleotide binding;catalytic activity;ubiquitin-protein ligase activity;binding;ATP binding;ligase activity;ligase activity, forming carbon-nitrogen bonds;acid-amino acid ligase activity;purine nucleotide binding;small conjugating protein ligase activity;adenyl nucleotide binding;ribonucleotide binding;purine ribonucleotide binding;adenyl ribonucleotide binding;purine ribonucleoside triphosphate …		1	202300785	Q2TU36;Q9NPD8	Cell proliferation-inducing gene 50 protein;Ubiquitin carrier protein T;Ubiquitin-conjugating enzyme E2 T;Ubiquitin-protein ligase T
ENSG00000077157	hCG_2027314;MYPT2;PPP1R12B	-0.0964466	0.808908	0.56799	4.1017	0.000196173	2.55e-05	-0.84027	0.0474437	0.00638848	-0.0882216	0.963625	0.803076	0.15064	0.865463	0.569899	-0.462992	0.00965783	0.0398584	0.209943	0.00503447	0.0187808	cytoplasm;intracellular part;cell part	regulation of muscle contraction;signal transduction;cellular process;regulation of system process;regulation of biological process;regulation of cellular process;response to stimulus;regulation of multicellular organismal process;cellular response to stimulus;biological regulation;regulation of muscle system process	enzyme activator activity;enzyme regulator activity	Vascular smooth muscle contraction	1	202317827	A6NM75;A8MYF5;B7ZMN6;D3YTE3;O60237;Q2TAI8;Q5T506;Q5VUK2;Q6GQY8;Q8N179;Q9HCB7;Q9HCB8	Myosin phosphatase-targeting subunit 2;PPP1R12B protein;Protein phosphatase 1 regulatory subunit 12B;Protein phosphatase 1, regulatory (Inhibitor) subunit 12B, isoform CRA_e;Uncharacterized protein
ENSG00000077254	KIAA1097;USP33;VDU1	-0.985868	0.323987	0.0779727	-0.401982	0.215637	0.0981049	-0.068936	0.903335	0.6394	0.262188	1	0.867137	0.213833	1	0.752835	0.140894	0.00570643	0.0156716	-0.246275	0.00654948	0.0284677	ubiquitin ligase complex;cytoplasmic ubiquitin ligase complex;cytoplasm;VCB complex;macromolecular complex;protein complex;intracellular part;cytoplasmic part;cell part;perinuclear region of cytoplasm	proteolysis;ubiquitin-dependent protein catabolic process;metabolic process;catabolic process;macromolecule catabolic process;cellular process;protein metabolic process;modification-dependent protein catabolic process;macromolecule metabolic process;modification-dependent macromolecule catabolic process;cellular metabolic process;primary metabolic process;cellular catabolic process;cellular macro…	binding;zinc ion binding;ion binding;cation binding;metal ion binding;transition metal ion binding;catalytic activity;ubiquitin thiolesterase activity;hydrolase activity;hydrolase activity, acting on ester bonds;thiolester hydrolase activity;G-protein-coupled receptor binding;endopeptidase activity;cysteine-type endopeptidase activity;ubiquitin-specific protease activity;receptor binding;protein …		1	78161672	E9PLK7;E9PP03;E9PP47;E9PQP0;Q8TEY6;Q8TEY7;Q96AV6;Q9H9F0;Q9UPQ5	Deubiquitinating enzyme 33;Ubiquitin carboxyl-terminal hydrolase 33;Ubiquitin thiolesterase 33;Ubiquitin-specific-processing protease 33;Uncharacterized protein;VHL-interacting deubiquitinating enzyme 1
ENSG00000077522	ACTN2	-0.0806933	1	0.85309	0.257489	0.466046	0.272292	-0.759608	0.865209	0.607321	0.295613	0.697665	0.427399	-0.270291	1	0.805871	-2.25254	0.0391614	0.1077	-1.20832	0.0144815	0.0606618	extracellular region;nucleolus;cytoplasm;cytosol;cytoskeleton;actin filament;adherens junction;cell-substrate adherens junction;focal adhesion;actin cytoskeleton;sarcomere;Z disc;cell junction;cell-substrate junction;filopodium;platelet alpha granule lumen;pseudopodium;membrane-enclosed lumen;vesicle lumen;macromolecular complex;secretory granule lumen;cell projection;neuron projection;dendritic …	cell activation;platelet degranulation;system process;muscle system process;protein complex assembly;transport;exocytosis;muscle contraction;cell-substrate junction assembly;cell communication;cell adhesion;cell-cell signaling;synaptic transmission;blood coagulation;hemostasis;cellular process;regulation of cell death;cellular component organization;vesicle-mediated transport;cellular component a…	protein binding transcription factor activity;transcription factor binding transcription factor activity;transcription cofactor activity;transcription coactivator activity;actin binding;receptor binding;integrin binding;structural molecule activity;binding;calcium ion binding;protein binding;cytoskeletal protein binding;structural constituent of muscle;thyroid hormone receptor activator activity;…	Focal adhesion;Adherens junction;Tight junction;Leukocyte transendothelial migration;Regulation of actin cytoskeleton;Amoebiasis;Systemic lupus erythematosus;Arrhythmogenic right ventricular cardiomyopathy (ARVC)	1	236849754	B1ANE4;P35609;Q86TF4;Q86TI8	Alpha-actinin skeletal muscle isoform 2;Alpha-actinin-2;F-actin cross-linking protein
ENSG00000077549	CAPZB;hCG_41078;RP4-657E11.7-001;RP4-657E11.7-002;RP4-657E11.7-005;RP4-657E11.7-008;RP4-657E11.7-009	-0.20893	0.323987	0.0854053	1.45191	0.00118656	0.000236109	-0.00509792	1	0.931796	-0.00874905	1	0.820596	0.0476278	0.865463	0.623589	-0.0519326	0.00479565	0.00784528	0.0303585	0.00359915	0.00471528	cytoplasm;F-actin capping protein complex;macromolecular complex;protein complex;organelle part;intracellular part;cytoskeletal part;intracellular organelle part;cell part;cytoskeleton;membrane;lamellipodium;cortical cytoskeleton;cell projection;organelle;non-membrane-bounded organelle;intracellular organelle;intracellular non-membrane-bounded organelle;cytoplasmic part;cell cortex part;cytosol;a…	organelle organization;cytoskeleton organization;cellular process;cellular component organization;actin filament-based process;actin cytoskeleton organization;cellular component organization or biogenesis;cellular component organization or biogenesis at cellular level;cellular component organization at cellular level;cellular component assembly;cell projection organization;cell projection assembl…	actin binding;binding;protein binding;cytoskeletal protein binding		1	19665267	B1AK84;B1AK85;B1AK86;B1AK87;B1AK88;B1AP81;B1AP83;E7EQ40;P47756;Q32Q68;Q5U0L4;Q8TB49;Q9NUC4	Capping protein (Actin filament) muscle Z-line, beta;Capping protein (Actin filament) muscle Z-line, beta, isoform CRA_a;Capping protein (Actin filament) muscle Z-line, beta, isoform CRA_d;CapZ beta;cDNA FLJ43095 fis, clone CORDB2000541, highly similar to F-actin capping protein subunit beta;F-actin-capping protein subunit beta;Uncharacterized protein
ENSG00000077585	GPR137B;RP5-985L19.1-003;RP5-985L19.1-004;TM7SF1	1.0658	0.593682	0.388758	1.22495	0.0137255	0.00427434	0.987361	0.50691	0.327306	0.6078	0.187714	0.00981284	0.687704	0.158463	0.0167755	1.01621	1	0.851165	-0.29587	0.0663083	0.15877	cell fraction;membrane fraction;insoluble fraction;integral to plasma membrane;membrane;integral to membrane;intrinsic to membrane;intrinsic to plasma membrane;membrane part;plasma membrane part;cell part		signal transducer activity;receptor activity;molecular transducer activity		1	236305832	O60478;Q53EK7;Q5TAE6;Q5TAE7;Q5TAF0;Q6FHI3	G protein-coupled receptor 137B;Integral membrane protein GPR137B;Transmembrane 7 superfamily member 1 protein
ENSG00000078369	Gnb1;GNB1;RP1-283E3.7-005;RP1-283E3.7-006;RP1-283E3.7-007	-0.27226	0.323987	0.095892	-0.139927	1	0.819992	-0.0367957	0.735148	0.544379	0.177319	0.525987	0.245213	0.42325	0.304322	0.0540329	0.287464	0.00629273	0.0182704	0.174926	0.00398086	0.0113469	photoreceptor outer segment;heterotrimeric G-protein complex;plasma membrane;cilium;membrane;extrinsic to plasma membrane;extrinsic to membrane;extrinsic to internal side of plasma membrane;nonmotile primary cilium;macromolecular complex;cell projection;protein complex;intracellular part;membrane part;plasma membrane part;cell part;primary cilium	cell activation;system process;generation of precursor metabolites and energy;energy reserve metabolic process;nucleobase, nucleoside, nucleotide and nucleic acid metabolic process;purine nucleotide metabolic process;GTP catabolic process;purine nucleotide catabolic process;nucleoside phosphate metabolic process;nitrogen compound metabolic process;cellular ion homeostasis;cellular calcium ion hom…	G-protein-coupled receptor binding;catalytic activity;GTPase activity;signal transducer activity;receptor binding;binding;protein binding;pyrophosphatase activity;hydrolase activity;hydrolase activity, acting on acid anhydrides;hydrolase activity, acting on acid anhydrides, in phosphorus-containing anhydrides;nucleoside-triphosphatase activity;angiotensin receptor binding;type 1 angiotensin recep…	Chemokine signaling pathway;Taste transduction;Phototransduction	1	1716725	B1AJZ7;B1AKQ7;B1AKQ8;B1AKQ9;C9JI54;P04697;P04901;P62873	Guanine nucleotide binding protein (G protein), beta polypeptide 1;Guanine nucleotide-binding protein G(I)/G(S)/G(T) subunit beta-1;Transducin beta chain 1;Uncharacterized protein
ENSG00000078618	hCG_40292;NRD1;RP4-657D16.2-002	0.0950853	0.7976	0.480898	-0.712696	0.00104223	0.00020865	-0.259676	0.0864528	0.0201338	0.0158374	1	0.975185	-0.0254951	0.865463	0.558411	-0.0996016	0.00479565	0.00687426	0.100075	0.00359915	0.00680316	cytosol;cell surface;intracellular part;cytoplasmic part;cell part;mitochondrion;organelle;membrane-bounded organelle;intracellular organelle;intracellular membrane-bounded organelle	proteolysis;cellular component movement;neuromuscular junction development;metabolic process;cell proliferation;positive regulation of metabolic process;regulation of catabolic process;positive regulation of catabolic process;cellular process;positive regulation of macromolecule metabolic process;cellular component organization;cell migration;regulation of metabolic process;protein metabolic proc…	catalytic activity;endopeptidase activity;metalloendopeptidase activity;binding;protein binding;peptidase activity;metallopeptidase activity;zinc ion binding;hydrolase activity;growth factor binding;hormone binding;ion binding;cation binding;metal ion binding;transition metal ion binding;epidermal growth factor binding;peptidase activity, acting on L-amino acid peptides		1	52254863	A6NI41;B1AKJ5;E9PHF8;O15241;O15242;O43847;Q5VUL0;Q96HB2;Q9NU57	Nardilysin;Nardilysin (N-arginine dibasic convertase);Nardilysin (N-arginine dibasic convertase), isoform CRA_d;N-arginine dibasic convertase;Uncharacterized protein
ENSG00000078808	CAB45;PSEC0034;SDF4	-0.0134426	1	0.833646	3.82038	9.01e-05	5.47e-06	-0.208854	0.252567	0.132242	0.0685427	0.963625	0.773153	0.425406	0.158463	0.0178402	0.202041	0.00736772	0.0332609	0.358743	0.0134313	0.0579284	cell fraction;soluble fraction;cytoplasm;endosome;late endosome;Golgi apparatus;Golgi lumen;plasma membrane;membrane;membrane-enclosed lumen;bleb;cell projection;organelle;membrane-bounded organelle;intracellular organelle;intracellular membrane-bounded organelle;organelle lumen;organelle part;intracellular part;Golgi apparatus part;cytoplasmic part;intracellular organelle part;cell part;intracel…	transport;exocytosis;response to radiation;response to UV;response to light stimulus;response to abiotic stimulus;UV protection;cellular process;response to organic substance;vesicle-mediated transport;calcium ion-dependent exocytosis;cerebellum development;cell differentiation;developmental process;secretion by cell;response to chemical stimulus;fat cell differentiation;response to ethanol;secre…	binding;calcium ion binding;protein binding;identical protein binding;ion binding;cation binding;metal ion binding		1	1152288	B1AME5;B1AME6;B2RDF1;B4DSM1;Q53G52;Q53HQ9;Q8NBQ3;Q96AA1;Q9BRK5;Q9NZP7;Q9UN53	45 kDa calcium-binding protein;Stromal cell-derived factor 4
ENSG00000078900	P73;TP73	-0.594703	0.429984	0.281866	-1.03995	0.0599879	0.0253513	-0.740906	0.273208	0.149452	-0.643194	0.274745	0.0362018	-0.654166	0.365348	0.0778916	-0.212968	0.00533589	0.0144249	-0.0477742	0.00359915	0.00353938	chromatin;nucleus;transcription factor complex;cytosol;macromolecular complex;organelle;membrane-bounded organelle;intracellular organelle;intracellular membrane-bounded organelle;protein complex;organelle part;intracellular part;chromosomal part;nuclear part;cytoplasmic part;intracellular organelle part;nucleoplasm part;cell part	cell cycle checkpoint;DNA damage checkpoint;negative regulation of transcription from RNA polymerase II promoter;release of cytochrome c from mitochondria;regulation of protein phosphorylation;nucleobase, nucleoside, nucleotide and nucleic acid metabolic process;DNA metabolic process;DNA repair;mismatch repair;transcription, DNA-dependent;regulation of transcription, DNA-dependent;regulation of t…	regulatory region DNA binding;regulatory region nucleic acid binding;nucleic acid binding transcription factor activity;p53 binding;nucleic acid binding;DNA binding;chromatin binding;damaged DNA binding;double-stranded DNA binding;sequence-specific DNA binding transcription factor activity;binding;protein binding;transcription factor binding;promoter binding;transcription activator activity;trans…	p53 signaling pathway;Neurotrophin signaling pathway;Measles	1	3569084	B7Z9C1;C9J521;O15350;O15351;Q17RN8;Q5TBV5;Q5TBV6;Q8NHW9;Q8TDY5;Q8TDY6;Q9NTK8	p53-like transcription factor;p53-related protein;Tumor protein p73;Uncharacterized protein
ENSG00000079277	DKFZp686E14208;hCG_1780485;MKNK1;MNK1;RP11-49P4.3-002;RP11-49P4.3-003	-0.197023	0.324327	0.179955	1.29809	0.0028951	0.000712141	0.208672	0.115046	0.0359342	-0.613066	0.247496	0.0292805	0.229733	0.466936	0.133725	0.711609	1	0.755499	-0.0297133	0.0071023	0.0297785	nucleus;cytoplasm;organelle;membrane-bounded organelle;intracellular organelle;intracellular membrane-bounded organelle;intracellular part;cell part	regulation of translation;protein modification process;protein phosphorylation;phosphorus metabolic process;phosphate metabolic process;signal transduction;intracellular protein kinase cascade;metabolic process;regulation of biosynthetic process;cellular process;regulation of gene expression;regulation of macromolecule biosynthetic process;posttranscriptional regulation of gene expression;phospho…	nucleotide binding;catalytic activity;protein kinase activity;protein serine-threonine kinase activity;binding;protein binding;ATP binding;kinase activity;transferase activity;transferase activity, transferring phosphorus-containing groups;phosphotransferase activity, alcohol group as acceptor;purine nucleotide binding;adenyl nucleotide binding;ribonucleotide binding;purine ribonucleotide binding…	MAPK signaling pathway;Insulin signaling pathway	1	47023090	D3DQ20;D3DQ21;E9PIA0;E9PII5;E9PJH1;E9PLE7;E9PMF1;E9PMM8;E9PN34;E9PPI6;E9PQ23;E9PQ26;E9PSC9;E9PSE0;O00312;Q5TC06;Q5TC07;Q5TC08;Q6V0N6;Q7Z319;Q9BUB5	MAP kinase interacting serine/threonine kinase 1;MAP kinase interacting serine/threonine kinase 1, isoform CRA_c;MAP kinase signal-integrating kinase 1;MAP kinase-interacting serine/threonine-protein kinase 1;Putative uncharacterized protein DKFZp686E14208;Uncharacterized protein
ENSG00000079335	CDC14A;hCG_32850;RP11-109M16.1-003	NaN	NaN	NaN	-2.10319	0.25015	0.118621	NaN	NaN	NaN	-0.425212	0.376393	0.089156	0.0846394	1	0.913849	-0.214584	0.00532634	0.012338	1.26796	0.0169869	0.0685849	nucleus;nucleolus;cytoplasm;microtubule organizing center;spindle;cytoskeleton;organelle;membrane-bounded organelle;non-membrane-bounded organelle;intracellular organelle;intracellular membrane-bounded organelle;intracellular non-membrane-bounded organelle;organelle part;intracellular part;nuclear part;cytoskeletal part;cytoplasmic part;intracellular organelle part;cell part	protein modification process;protein dephosphorylation;phosphorus metabolic process;phosphate metabolic process;cell cycle;metabolic process;cell proliferation;cellular process;dephosphorylation;protein metabolic process;peptidyl-tyrosine dephosphorylation;macromolecule metabolic process;macromolecule modification;cellular metabolic process;primary metabolic process;cellular macromolecule metabol…	catalytic activity;phosphoprotein phosphatase activity;protein tyrosine phosphatase activity;binding;protein binding;protein tyrosine-serine-threonine phosphatase activity;hydrolase activity;hydrolase activity, acting on ester bonds;phosphatase activity;phosphoric ester hydrolase activity	Cell cycle;Cell cycle - yeast;Meiosis - yeast	1	100810584	B1AQ14;B1AQ15;C9JSP6;O43171;O60727;O60728;Q52LH9;Q8IXX0;Q9UNH5	CDC14 cell division cycle 14 homolog A;CDC14 cell division cycle 14 homolog A (S. cerevisiae);CDC14 cell division cycle 14 homolog A (S. cerevisiae), isoform CRA_a;Dual specificity protein phosphatase CDC14A;Uncharacterized protein
ENSG00000079739	PGM1	0.0271962	1	0.838214	0.662516	0.0908841	0.0366672	0.217744	0.865209	0.596137	0.614661	0.300527	0.0441077	0.832999	0.158463	0.0165131	0.0684581	0.00479565	0.00502526	-0.0705861	0.00359915	0.00535041	cytoplasm;cytosol;intracellular part;cytoplasmic part;cell part	polysaccharide biosynthetic process;polysaccharide catabolic process;carbohydrate metabolic process;polysaccharide metabolic process;glycogen metabolic process;glycogen biosynthetic process;glycogen catabolic process;monosaccharide metabolic process;glucose metabolic process;galactose metabolic process;alcohol metabolic process;cellular glucan metabolic process;generation of precursor metabolites…	magnesium ion binding;catalytic activity;phosphoglucomutase activity;binding;isomerase activity;intramolecular transferase activity;intramolecular transferase activity, phosphotransferases;ion binding;cation binding;metal ion binding	Glycolysis / Gluconeogenesis;Pentose phosphate pathway;Galactose metabolism;Purine metabolism;Starch and sucrose metabolism;Amino sugar and nucleotide sugar metabolism;Streptomycin biosynthesis	1	64058916	B2R5N9;P36871;Q16105;Q5BKZ9;Q6NW22;Q86U74;Q96J40;Q9NTY4	Glucose phosphomutase 1;Phosphoglucomutase-1
ENSG00000081019	RSBN1	-0.258563	1	0.78946	-3.29436	0.000735159	0.000133055	-0.285931	0.373583	0.202375	-0.109361	0.892081	0.672205	-0.0532829	0.966262	0.690364	0.578766	0.18171	0.270184	-0.0417223	0.00755454	0.0322294	nucleus;organelle;membrane-bounded organelle;intracellular organelle;intracellular membrane-bounded organelle;intracellular part;cell part				1	114304454	A8K937;Q5VWQ0;Q6AI21;Q8TC33;Q9HA80;Q9NUP6	Round spermatid basic protein 1
ENSG00000081026	KIAA1634;MAGI3	-0.249296	1	0.973636	-1.3015	0.000324056	3.49e-05	0.72795	0.0527767	0.00753589	0.134049	0.376393	0.0865057	0.164425	0.448036	0.120138	0.0354731	0.00629273	0.0194986	-0.494537	0.175089	0.262981	nucleus;plasma membrane;cell-cell junction;tight junction;membrane;cell junction;organelle;membrane-bounded organelle;intracellular organelle;intracellular membrane-bounded organelle;intracellular part;membrane part;plasma membrane part;cell part;occluding junction	apoptosis;signal transduction;cell death;cellular process;programmed cell death;death;intracellular signal transduction;interspecies interaction between organisms;regulation of biological process;regulation of cellular process;response to stimulus;multi-organism process;cellular response to stimulus;biological regulation	nucleotide binding;catalytic activity;guanylate kinase activity;binding;protein binding;ATP binding;kinase activity;transferase activity;transferase activity, transferring phosphorus-containing groups;phosphotransferase activity, phosphate group as acceptor;purine nucleotide binding;nucleotide kinase activity;nucleobase, nucleoside, nucleotide kinase activity;adenyl nucleotide binding;ribonucleot…	Tight junction	1	113933371	Q5TCQ8;Q5TCQ9;Q5TCR0;Q9H2V6;Q9H5Y8;Q9HBC4;Q9HCD8	Membrane-associated guanylate kinase inverted 3;Membrane-associated guanylate kinase, WW and PDZ domain-containing protein 3
ENSG00000081237	CD45;hCG_1811178;PTPRC;RP11-553K8.4-001;RP11-553K8.4-002;RP11-553K8.4-005;RP11-553K8.4-009	-0.575396	0.384383	0.257941	NaN	NaN	NaN	NaN	NaN	NaN	NaN	NaN	NaN	NaN	NaN	NaN	1.66396	0.0335229	0.0976199	-0.758124	0.0089489	0.0384224	plasma membrane;integral to plasma membrane;adherens junction;cell-substrate adherens junction;focal adhesion;cell surface;membrane;integral to membrane;cell junction;cell-substrate junction;intrinsic to membrane;intrinsic to plasma membrane;membrane part;plasma membrane part;cell part;membrane raft;anchoring junction	cell activation;regulation of leukocyte mediated cytotoxicity;negative regulation of leukocyte mediated cytotoxicity;regulation of T cell mediated cytotoxicity;negative regulation of T cell mediated cytotoxicity;regulation of protein phosphorylation;regulation of cytokine-mediated signaling pathway;negative regulation of cytokine-mediated signaling pathway;immune effector process;activation of im…	catalytic activity;phosphoprotein phosphatase activity;protein tyrosine phosphatase activity;signal transducer activity;receptor activity;transmembrane receptor activity;transmembrane receptor protein tyrosine phosphatase activity;binding;protein binding;hydrolase activity;hydrolase activity, acting on ester bonds;phosphatase activity;transmembrane receptor protein phosphatase activity;enzyme bin…	Cell adhesion molecules (CAMs);T cell receptor signaling pathway;Fc gamma R-mediated phagocytosis;Primary immunodeficiency	1	198607801	A8K7W6;B1ALS2;B1ALS3;E9PC28;E9PKH0;E9PMF7;E9PMF8;E9PMG0;E9PPL9;P08575;Q0VAE8;Q16614;Q5T9M2;Q5T9M3;Q9H0Y6	Leukocyte common antigen;Protein tyrosine phosphatase, receptor type, C;Protein tyrosine phosphatase, receptor type, C, isoform CRA_d;Receptor-type tyrosine-protein phosphatase C;T200;Uncharacterized protein
ENSG00000081248	CACH1;CACN1;CACNA1S;CACNL1A3;RP11-168O16.3-002	0	1	0.947156	0.412796	0.400614	0.224239	-0.148304	1	0.913158	0.621216	0.44335	0.124967	0.114192	0.829797	0.495812	0.998923	0.023494	0.0783981	-0.0877649	0.00359915	0.00636611	cytoplasm;endoplasmic reticulum;plasma membrane;voltage-gated calcium channel complex;membrane;integral to membrane;sarcoplasmic reticulum;T-tubule;intrinsic to membrane;I band;macromolecular complex;ion channel complex;cation channel complex;calcium channel complex;organelle;membrane-bounded organelle;intracellular organelle;intracellular membrane-bounded organelle;protein complex;organelle part…	syncytium formation by plasma membrane fusion;skeletal system development;extraocular skeletal muscle development;system process;muscle system process;transport;ion transport;cation transport;calcium ion transport;chemotaxis;muscle contraction;striated muscle contraction;syncytium formation;organelle organization;endoplasmic reticulum organization;axon guidance;skeletal muscle tissue development;…	transporter activity;ion channel activity;voltage-gated ion channel activity;voltage-gated calcium channel activity;cation channel activity;calcium channel activity;cation transmembrane transporter activity;high voltage-gated calcium channel activity;ion transmembrane transporter activity;channel activity;passive transmembrane transporter activity;voltage-gated channel activity;gated channel acti…	MAPK signaling pathway;Calcium signaling pathway;Cardiac muscle contraction;Vascular smooth muscle contraction;GnRH signaling pathway;Alzheimer's disease;Hypertrophic cardiomyopathy (HCM);Arrhythmogenic right ventricular cardiomyopathy (ARVC);Dilated cardiomyopathy	1	201008642	A4IF51;B1ALM2;B1ALM3;Q12896;Q13698;Q13934	Calcium channel, L type, alpha-1 polypeptide, isoform 3, skeletal muscle;Calcium channel, voltage-dependent, L type, alpha 1S subunit;Voltage-dependent L-type calcium channel subunit alpha-1S;Voltage-gated calcium channel subunit alpha Cav1.1
ENSG00000081277	PKP1	0.551625	0.901912	0.749901	1.53111	0.215637	0.111935	-1.11787	0.175487	0.0687314	0.467618	1	0.905936	1.38992	0.176993	0.0218729	0.815198	0.0105745	0.0428436	0.370879	0.00428614	0.0168029	nucleus;intermediate filament;plasma membrane;cell-cell junction;membrane;cell junction;desmosome;macromolecular complex;organelle;membrane-bounded organelle;intracellular organelle;intracellular membrane-bounded organelle;protein complex;organelle part;intracellular part;membrane part;cytoskeletal part;intracellular organelle part;plasma membrane part;cell part;anchoring junction	apoptosis;cellular component disassembly involved in apoptosis;cell adhesion;signal transduction;multicellular organismal development;cell death;cellular process;programmed cell death;cellular component organization;death;cellular component disassembly;biological adhesion;multicellular organismal process;developmental process;regulation of biological process;regulation of cellular process;respons…	signal transducer activity;structural molecule activity;binding;protein binding;intermediate filament binding;structural constituent of epidermis;protein complex binding;molecular transducer activity		1	201252580	O00645;Q13835;Q14CA0;Q15152	Band 6 protein;Plakophilin-1
ENSG00000081692	JMJD4	-0.61166	0.323987	0.0703973	-1.73635	0.000735159	0.000150469	-1.28241	0.0969661	0.0242197	0.248111	1	0.953453	0.513028	0.576516	0.219634	0.111996	0.00479565	0.00983186	-0.0976084	0.00359915	0.00868464					1	227918126	Q5TBZ1;Q5TBZ6;Q9H970;Q9H9V9	JmjC domain-containing protein 4;Jumonji domain-containing protein 4
ENSG00000081721	DUSP12	0	0.901912	0.727173	0.463411	0.400614	0.223435	-0.497902	0.0623144	0.0107355	-0.253895	0.875226	0.538615	0.0890301	1	0.823635	0.166155	0.00532634	0.0133549	0.508397	0.0089489	0.039046	intracellular;nucleus;cytoplasm;organelle;membrane-bounded organelle;intracellular organelle;intracellular membrane-bounded organelle;intracellular part;cell part	regulation of carbohydrate metabolic process;protein modification process;protein dephosphorylation;phosphorus metabolic process;phosphate metabolic process;metabolic process;cellular process;regulation of cellular carbohydrate metabolic process;regulation of glucose metabolic process;dephosphorylation;regulation of phosphate metabolic process;regulation of metabolic process;protein metabolic pro…	catalytic activity;phosphoprotein phosphatase activity;protein tyrosine phosphatase activity;binding;protein binding;protein tyrosine-serine-threonine phosphatase activity;zinc ion binding;hydrolase activity;hydrolase activity, acting on ester bonds;phosphatase activity;enzyme binding;kinase binding;phosphoric ester hydrolase activity;ion binding;cation binding;metal ion binding;transition metal …		1	161719548	Q5VXA8;Q9UNI6	Dual specificity protein phosphatase 12;Dual specificity tyrosine phosphatase YVH1
ENSG00000081870	C1orf41;hCG_1780523;HSPB11;HSPC034	0.139548	0.642503	0.422675	0.664026	0.563414	0.324951	-0.82007	0.0623144	0.00935017	-0.157292	0.736822	0.458672	0.406163	0.670465	0.350292	-0.0528639	0.00479565	0.00272533	-0.296077	0.00457848	0.0180593	ubiquitin ligase complex;nuclear ubiquitin ligase complex;anaphase-promoting complex;cullin-RING ubiquitin ligase complex;macromolecular complex;protein complex;organelle part;intracellular part;nuclear part;intracellular organelle part;cell part;cilium;intraflagellar transport particle B;cell projection;axoneme part;cell projection part	regulation of mitosis;cell adhesion;regulation of mitotic cell cycle;cellular process;regulation of cell cycle process;biological adhesion;regulation of mitotic metaphase-anaphase transition;regulation of organelle organization;regulation of biological process;regulation of cellular process;regulation of cellular component organization;regulation of cell cycle;regulation of nuclear division;biolo…			1	54387234	A6NG08;A6NG57;A6NIR2;D3DQ45;Q9Y547;Q9Y684	Chromosome 1 open reading frame 41, isoform CRA_b;Heat shock protein beta-11;Placental protein 25;Uncharacterized protein
ENSG00000081985	IL12RB2	-0.437189	0.429984	0.284612	NaN	NaN	NaN	-2.0134	0.0474437	0.00592031	NaN	NaN	NaN	NaN	NaN	NaN	NaN	NaN	NaN	NaN	NaN	NaN	integral to plasma membrane;external side of plasma membrane;membrane;integral to membrane;intrinsic to membrane;intrinsic to plasma membrane;membrane part;plasma membrane part;cell part	cytokine production;regulation of cytokine production;positive regulation of cytokine production;response to molecule of bacterial origin;protein modification process;protein phosphorylation;phosphorus metabolic process;phosphate metabolic process;signal transduction;cell surface receptor linked signaling pathway;metabolic process;positive regulation of cell proliferation;response to biotic stimu…	signal transducer activity;receptor activity;transmembrane receptor activity;cytokine receptor activity;binding;protein binding;enzyme binding;kinase binding;protein kinase binding;cytokine binding;molecular transducer activity	Cytokine-cytokine receptor interaction;Jak-STAT signaling pathway	1	67773047	B1AN98;Q2M3V3;Q99665	Interleukin-12 receptor subunit beta-2
ENSG00000082497	SERTAD4	4.08317	0.323987	0.164704	NaN	NaN	NaN	0.71655	1	0.773919	NaN	NaN	NaN	NaN	NaN	NaN	0.0495577	0.0671763	0.152698	0.663564	0.317825	0.340536			binding;protein binding		1	210406144	B2RD32;Q9NUC0	SERTA domain-containing protein 4
ENSG00000082512	hCG_24260;RNF84;RP11-318L16.2-001;TRAF5	0.315667	0.384383	0.230904	-0.0742169	1	0.6968	-0.0329143	0.749802	0.567544	-0.776357	0.239055	0.0185266	-0.631422	0.193221	0.0273963	-0.768232	0.0671763	0.155739	-0.441018	0.0244646	0.0849124	cytoplasm;internal side of plasma membrane;macromolecular complex;CD40 receptor complex;protein complex;receptor complex;intracellular part;membrane part;plasma membrane part;cell part	signal transduction;cellular process;regulation of cell death;regulation of apoptosis;regulation of programmed cell death;regulation of biological process;regulation of cellular process;response to stimulus;cellular response to stimulus;biological regulation;regulation of transcription, DNA-dependent;protein modification process;apoptosis;metabolic process;cell death;positive regulation of cell p…	signal transducer activity;receptor activity;binding;zinc ion binding;ion binding;cation binding;metal ion binding;transition metal ion binding;molecular transducer activity;catalytic activity;ubiquitin-protein ligase activity;protein binding;ligase activity;ligase activity, forming carbon-nitrogen bonds;acid-amino acid ligase activity;small conjugating protein ligase activity	Pathways in cancer;Small cell lung cancer	1	211499957	B4E0A2;O00463;Q6FHY1	cDNA FLJ55439, highly similar to TNF receptor-associated factor 5;RING finger protein 84;TNF receptor-associated factor 5;TNF receptor-associated factor 5, isoform CRA_b;TRAF5 protein
ENSG00000083444	LLH;PLOD;PLOD1;RP5-1077B9.2-003;RP5-1077B9.2-005;RP5-1077B9.2-006	-0.221385	0.323987	0.0806459	1.13159	0.0100557	0.00371554	-0.740844	0.0623144	0.0095188	1.11709	0.447581	0.172653	0.614422	0.484439	0.175708	0.751988	0.0189014	0.0745565	0.469738	0.0126479	0.0480938	collagen;endoplasmic reticulum;organelle;membrane-bounded organelle;intracellular organelle;intracellular membrane-bounded organelle;extracellular matrix part;extracellular region part;intracellular part;cytoplasmic part;cell part;endoplasmic reticulum membrane;membrane;rough endoplasmic reticulum membrane;organelle membrane;organelle part;membrane part;endoplasmic reticulum part;intracellular or…	metabolic process;oxidation-reduction process;response to hypoxia;organic acid metabolic process;protein modification process;cellular amino acid metabolic process;nitrogen compound metabolic process;response to stress;epidermis development;cellular amino acid biosynthetic process;biosynthetic process;aspartate family amino acid metabolic process;aspartate family amino acid biosynthetic process;a…	catalytic activity;binding;iron ion binding;procollagen-lysine 5-dioxygenase activity;oxidoreductase activity;oxidoreductase activity, acting on single donors with incorporation of molecular oxygen;oxidoreductase activity, acting on single donors with incorporation of molecular oxygen, incorporation of two atoms of oxygen;oxidoreductase activity, acting on paired donors, with incorporation or red…	Lysine degradation	1	11994262	B4DR87;E7EWK8;Q02809;Q5JXB7;Q5JXB8;Q5JXB9;Q96AV9;Q9H132	cDNA FLJ59393, highly similar to Procollagen-lysine,2-oxoglutarate5-dioxygenase 1 (EC 1.14.11.4);cDNA, FLJ79184, highly similar to Procollagen-lysine, 2-oxoglutarate 5-dioxygenase 1 (EC 1.14.11.4);Lysyl hydroxylase 1;Procollagen-lysine 1, 2-oxoglutarate 5-dioxygenase 1;Procollagen-lysine,2-oxoglutarate 5-dioxygenase 1;Uncharacterized protein
ENSG00000084070	SMAP1L;SMAP2	-0.553961	0.323987	0.0483313	-1.79859	0.0146167	0.0053856	0.17917	0.373583	0.201851	0.269596	0.687147	0.384106	0.180786	0.689981	0.380744	0.28929	0.716411	0.603786	0.142426	0.0900117	0.194188	nucleus;nucleolus;cytoplasm;organelle;membrane-bounded organelle;non-membrane-bounded organelle;intracellular organelle;intracellular membrane-bounded organelle;intracellular non-membrane-bounded organelle;organelle part;intracellular part;nuclear part;intracellular organelle part;cell part	regulation of nucleotide metabolic process;regulation of catabolic process;regulation of nucleobase, nucleoside, nucleotide and nucleic acid metabolic process;regulation of metabolic process;regulation of nucleotide catabolic process;regulation of cellular metabolic process;regulation of cellular catabolic process;regulation of ARF GTPase activity;regulation of Ras GTPase activity;regulation of p…	small GTPase regulator activity;GTPase activator activity;binding;enzyme activator activity;ARF GTPase activator activity;zinc ion binding;enzyme regulator activity;GTPase regulator activity;ion binding;cation binding;metal ion binding;transition metal ion binding;nucleoside-triphosphatase regulator activity	Endocytosis	1	40810522	B2R7T1;B7Z8V2;D3DPV2;Q5QPL2;Q8WU79;Q96C93;Q9NST2;Q9UJL8	Stromal membrane-associated protein 1-like;Stromal membrane-associated protein 2
ENSG00000084072	CYP33;PPIE;RP1-118J21.1-003	-0.797757	0.323987	0.17832	-0.628918	0.0833045	0.0346011	-0.614796	0.592993	0.389339	-0.222067	0.525987	0.24747	0.213857	0.664516	0.308786	-0.274479	0.00887271	0.0372577	0.0901775	0.00398086	0.0112741	nucleus;spliceosomal complex;ribonucleoprotein complex;macromolecular complex;organelle;membrane-bounded organelle;intracellular organelle;intracellular membrane-bounded organelle;organelle part;intracellular part;nuclear part;intracellular organelle part;cell part;catalytic step 2 spliceosome	RNA splicing, via transesterification reactions;RNA splicing, via transesterification reactions with bulged adenosine as nucleophile;nuclear mRNA splicing, via spliceosome;nucleobase, nucleoside, nucleotide and nucleic acid metabolic process;regulation of transcription, DNA-dependent;RNA processing;mRNA processing;protein folding;nitrogen compound metabolic process;metabolic process;RNA splicing;…	nucleotide binding;nucleic acid binding;RNA binding;peptidyl-prolyl cis-trans isomerase activity;catalytic activity;binding;protein binding;drug binding;cyclosporin A binding;isomerase activity;cis-trans isomerase activity;peptide binding	Spliceosome	1	40157854	B2R971;E9PEQ1;E9PEQ6;E9PIB0;E9PK21;E9PKY5;E9PMH0;O43634;O43635;Q32Q72;Q5TGA0;Q5TGA2;Q5TGA3;Q9UIZ5;Q9UNP9	Cyclophilin E;Cyclophilin-33;Peptidyl-prolyl cis-trans isomerase E;Peptidylprolyl isomerase E (Cyclophilin E);Rotamase E;Uncharacterized protein
ENSG00000084073	FACE1;STE24;ZMPSTE24	-0.120567	0.774147	0.475463	0.79661	0.0137255	0.00417	-0.448652	0.141755	0.0559825	-0.125674	0.618011	0.341442	0.25469	0.469793	0.16682	0.384526	0.006324	0.0221522	0.246361	0.00408312	0.0144774	Golgi membrane;cell fraction;membrane fraction;insoluble fraction;endoplasmic reticulum;endoplasmic reticulum membrane;Golgi apparatus;membrane;integral to membrane;organelle membrane;intrinsic to membrane;organelle;membrane-bounded organelle;intracellular organelle;intracellular membrane-bounded organelle;organelle part;intracellular part;membrane part;Golgi apparatus part;endoplasmic reticulum …	proteolysis;nuclear envelope organization;metabolic process;catabolic process;macromolecule catabolic process;cellular process;cellular component organization;cellular membrane organization;protein metabolic process;modification-dependent protein catabolic process;prenylated protein catabolic process;macromolecule metabolic process;modification-dependent macromolecule catabolic process;cellular m…	catalytic activity;endopeptidase activity;metalloendopeptidase activity;binding;peptidase activity;metalloexopeptidase activity;metallopeptidase activity;exopeptidase activity;hydrolase activity;ion binding;cation binding;metal ion binding;peptidase activity, acting on L-amino acid peptides		1	40723779	B3KQI7;D3DPU7;O75844;Q8NDZ8;Q9UBQ2	CAAX prenyl protease 1 homolog;Farnesylated proteins-converting enzyme 1;Prenyl protein-specific endoprotease 1;Zinc metalloproteinase Ste24 homolog
ENSG00000084623	EIF3I;EIF3S2;hCG_41608;RP4-675E8.1-001;RP4-675E8.1-005;TRIP1	-0.436442	0.649905	0.452896	-0.346925	0.529124	0.291171	-0.826908	0.202895	0.0842754	0.00364167	0.963625	0.790556	0.185327	0.670465	0.336093	-0.271985	0.00570643	0.0161121	0.0725235	0.00359915	0.00419752	eukaryotic translation initiation factor 3 complex;macromolecular complex;protein complex;intracellular part;cytoplasmic part;cell part;cytoplasm;cytosol	translational initiation;cellular process;translation;metabolic process;biosynthetic process;macromolecule biosynthetic process;gene expression;protein metabolic process;cellular macromolecule biosynthetic process;macromolecule metabolic process;cellular metabolic process;primary metabolic process;cellular biosynthetic process;cellular macromolecule metabolic process;cellular protein metabolic pr…	nucleic acid binding;RNA binding;translation initiation factor activity;binding;translation factor activity, nucleic acid binding;protein binding	RNA transport	1	32687529	C4AMB6;Q13347;Q5TFK1;Q5U0F4	cDNA FLJ77665, highly similar to Homo sapiens eukaryotic translation initiation factor 3, subunit 2 beta, 36kDa (EIF3S2), mRNA;cDNA FLJ78316, highly similar to Homo sapiens eukaryotic translation initiation factor 3, subunit 2 beta, 36kDa (EIF3S2), mRNA;eIF3 p36;eIF-3-beta;Eukaryotic translation initiation factor 3 subunit 2;Eukaryotic translation initiation factor 3 subunit I;Eukaryotic translat…
ENSG00000084628	FAM77C;NKAIN1	-1.39465	0.323987	0.0800273	-2.33903	0.0373762	0.0143959	-0.221873	1	0.856957	-0.104653	1	0.809147	-1.68441	0.303917	0.0496827	0.0756081	0.00479565	0.00629638	0.298359	0.00601687	0.0261299	plasma membrane;membrane;integral to membrane;intrinsic to membrane;membrane part;cell part				1	31652592	A2VDJ3;Q4KMZ8;Q9H9M7	Protein FAM77C;Sodium/potassium-transporting ATPase subunit beta-1-interacting protein 1
ENSG00000084636	COL16A1;FP1572	0.287801	0.323987	0.176776	0.552478	0.158705	0.0697532	1.63828	0.0334441	0.00239928	0.0811534	0.697665	0.423753	0.179197	0.582009	0.224911	-0.590452	1	0.910396	-0.226253	0.0663083	0.157721	extracellular region;proteinaceous extracellular matrix;collagen;FACIT collagen;collagen type XVI;anchoring collagen;extracellular matrix;extracellular matrix part;extracellular region part	cell adhesion;cellular process;biological adhesion;signal transduction;cell surface receptor linked signaling pathway;integrin-mediated signaling pathway;female pregnancy;reproductive process;regulation of biological process;regulation of cellular process;response to stimulus;multi-organism process;cellular response to stimulus;biological regulation	structural molecule activity;receptor binding;integrin binding;binding;protein binding;protein complex binding		1	32117848	A6NCT7;A6NDR9;Q07092;Q16593;Q59F89;Q71RG9	Collagen alpha-1(XVI) chain;Uncharacterized protein
ENSG00000084652	TXLN;TXLNA	-0.152294	0.587476	0.369477	-3.669	0.000637178	9.09e-05	-0.182756	0.296109	0.158247	-0.0214709	0.963625	0.736899	0.150672	0.865463	0.67991	0.178589	0.00533589	0.0148122	-0.0419617	0.00359915	0.0034482	extracellular region;cytoplasm;intracellular part;cell part	transport;exocytosis;cell proliferation;cellular process;vesicle-mediated transport;secretion by cell;secretion;establishment of localization;establishment of localization in cell	receptor binding;cytokine activity;binding;protein binding;high molecular weight B cell growth factor receptor binding;growth factor receptor binding		1	32645287	A0AUK0;D3DPP6;P40222;Q5TFJ6;Q66K62;Q86T54;Q86T85;Q86T86;Q86Y86;Q86YW3;Q8N2Y3	Alpha-taxilin;TXLNA protein
ENSG00000085433	KIAA0893;WDR47	0.0935731	0.901912	0.684553	0.868542	0.00154065	0.000387627	0.219546	0.209202	0.0990498	0.361864	0.247496	0.0236529	0.305361	0.466936	0.136336	0.884806	0.162612	0.267826	-0.00701147	0.00359915	0.00158684					1	109512836	A8MX09;E9PKZ6;E9PN15;E9PNF6;E9PR96;O94967;Q5TYV7;Q5TYV8;Q5TYV9;Q8IXT7;Q8IYU9	Uncharacterized protein;WD repeat-containing protein 47
ENSG00000085465	MUC9;OGP;OVGP1	-0.681489	0.323987	0.0799948	-0.0184169	0.7225	0.464685	0.287998	0.387332	0.245488	0.366927	0.963625	0.77644	-0.0255691	0.779375	0.45523	0.0421477	0.00479565	0.00394708	1.74069	0.0900117	0.171521	cytoplasmic membrane-bounded vesicle;transport vesicle;cytoplasmic vesicle;vesicle;membrane-bounded vesicle;organelle;membrane-bounded organelle;intracellular organelle;intracellular membrane-bounded organelle;intracellular part;cytoplasmic part;cell part	polysaccharide catabolic process;carbohydrate metabolic process;polysaccharide metabolic process;aminoglycan metabolic process;aminoglycan catabolic process;chitin metabolic process;chitin catabolic process;nitrogen compound metabolic process;single fertilization;female pregnancy;metabolic process;catabolic process;macromolecule catabolic process;amine metabolic process;fertilization;carbohydrate…	catalytic activity;hydrolase activity, hydrolyzing O-glycosyl compounds;chitinase activity;binding;hydrolase activity;hydrolase activity, acting on glycosyl bonds;ion binding;cation binding		1	111956936	A0AV19;B4DHP1;B9EGE1;Q12889;Q15841	cDNA FLJ57304, highly similar to Oviduct-specific glycoprotein;Estrogen-dependent oviduct protein;Mucin-9;Oviductal glycoprotein;Oviductin;Oviduct-specific glycoprotein
ENSG00000085491	APC1;MCSC1;SCAMC1;SLC25A24	0.127316	0.593682	0.3766	0.742831	0.0159508	0.0061376	0.361271	0.0969661	0.0287676	0.188633	0.952516	0.674661	0.281147	0.466936	0.154433	0.44295	0.00902631	0.0375255	0.0522563	0.00359915	0.00472194	cytoplasm;mitochondrion;mitochondrial inner membrane;membrane;integral to membrane;organelle inner membrane;organelle membrane;intrinsic to membrane;mitochondrial membrane;organelle;membrane-bounded organelle;intracellular organelle;intracellular membrane-bounded organelle;organelle part;intracellular part;membrane part;mitochondrial part;cytoplasmic part;intracellular organelle part;cell part	transport;cellular process;establishment of localization;transmembrane transport	binding;calcium ion binding;ion binding;cation binding;metal ion binding		1	108677442	B7ZAI9;Q5T331;Q5T485;Q6NUK1;Q6PJJ9;Q705K4;Q9P129	Calcium-binding mitochondrial carrier protein SCaMC-1;Mitochondrial ATP-Mg/Pi carrier protein 1;Mitochondrial Ca(2+)-dependent solute carrier protein 1;Small calcium-binding mitochondrial carrier protein 1;Solute carrier family 25 member 24
ENSG00000085552	IGSF9;IGSF9A;KIAA1355;NRT1	-2.27377	0.323987	0.0881419	-2.10024	0.0137255	0.00453754	-3.70955	0.154462	0.0612485	0.0413158	0.687147	0.381559	-1.38279	0.148995	0.0126581	-0.180341	0.0254259	0.0897334	0.0880966	0.0126479	0.0516778	plasma membrane;membrane;integral to membrane;cell junction;dendrite;intrinsic to membrane;cell projection;neuron projection;membrane part;plasma membrane part;cell part;synapse	multicellular organismal development;nervous system development;cellular process;cellular component organization;dendrite development;cell projection organization;cell differentiation;neuron projection development;multicellular organismal process;developmental process;system development;anatomical structure development;cellular developmental process;cellular component organization or biogenesis;c…			1	159896829	C9JI81;Q9P2J2	Immunoglobulin superfamily member 9A;Protein turtle homolog A;Uncharacterized protein
ENSG00000085831	C1orf34;hCG_40295;KIAA0452;TTC39A	-0.519883	0.323987	0.0686983	-0.62555	1	0.829074	-0.356771	0.437175	0.266577	0.155825	0.618011	0.350552	-0.634664	1	0.998626	-1.64639	0.023494	0.0844837	-1.66036	0.0197652	0.0784569			binding		1	51752930	D3DQ30;E7EQY9;E9PAZ4;E9PHX9;E9PQ33;E9PQX3;O43417;O75040;Q5SRH5;Q5SRH6;Q5SRH7;Q5SRH8;Q5SRH9;Q5SRI0;Q5SRI1;Q5SRI2;Q5T7S1;Q6PIU8;Q9BT24	Differentially expressed in MCF7 with estradiol protein 6;HCG40295, isoform CRA_d;Tetratricopeptide repeat protein 39A;Uncharacterized protein
ENSG00000085832	AF1P;EPS15;RP11-275F13.2-002	-0.291375	0.806046	0.484835	-1.768	0.000389161	5.04e-05	0.15205	0.651958	0.453084	0.0828077	0.618011	0.325857	0.0833911	0.689981	0.377418	0.330191	0.0254259	0.0901762	0.204931	0.0169869	0.0680534	cytoplasm;organelle;membrane-bounded organelle;intracellular organelle;intracellular membrane-bounded organelle;intracellular part;cell part;endosome;cytosol;plasma membrane;coated pit;endosome membrane;membrane;organelle membrane;early endosome membrane;organelle part;membrane part;endosomal part;cytoplasmic part;intracellular organelle part	protein complex assembly;transport;vesicle coating;organelle organization;signal transduction;cell surface receptor linked signaling pathway;enzyme linked receptor protein signaling pathway;transmembrane receptor protein tyrosine kinase signaling pathway;epidermal growth factor receptor signaling pathway;cell proliferation;regulation of signal transduction;negative regulation of signal transducti…	binding;calcium ion binding;ion binding;cation binding;metal ion binding;signal transducer activity;receptor activity;molecular transducer activity;protein binding;SH3 domain binding;protein domain specific binding	Endocytosis	1	51819935	A6NL94;B1AUU8;B2R8J7;D3DPJ2;P42566;Q5SRH4	Epidermal growth factor receptor pathway substrate 15;Epidermal growth factor receptor substrate 15;Protein AF-1p;Uncharacterized protein
ENSG00000085840	ORC1;ORC1L;PARC1	-0.8763	0.384383	0.258686	0.0707905	1	0.717106	-1.42845	0.175487	0.0670486	-1.11336	0.477515	0.175361	-0.791493	0.664516	0.314246	-0.464443	0.716411	0.566803	-0.0302006	0.0089489	0.038431	origin recognition complex;nucleus;nucleoplasm;nuclear origin of replication recognition complex;nucleolus;cytoplasm;cytosol;plasma membrane;membrane;macromolecular complex;organelle;membrane-bounded organelle;non-membrane-bounded organelle;intracellular organelle;intracellular membrane-bounded organelle;intracellular non-membrane-bounded organelle;protein complex;organelle part;intracellular par…	cell cycle checkpoint;G1-S transition of mitotic cell cycle;regulation of transcription involved in G1-S phase of mitotic cell cycle;S phase of mitotic cell cycle;M-G1 transition of mitotic cell cycle;mitotic cell cycle;nucleobase, nucleoside, nucleotide and nucleic acid metabolic process;DNA metabolic process;DNA replication;DNA-dependent DNA replication initiation;regulation of transcription, D…	nucleotide binding;nucleic acid binding;DNA binding;catalytic activity;binding;protein binding;ATP binding;pyrophosphatase activity;hydrolase activity;hydrolase activity, acting on acid anhydrides;hydrolase activity, acting on acid anhydrides, in phosphorus-containing anhydrides;purine nucleotide binding;nucleoside-triphosphatase activity;adenyl nucleotide binding;ribonucleotide binding;purine ri…	Cell cycle;Cell cycle - yeast;Meiosis - yeast	1	52838501	D3DQ34;Q13415;Q13471;Q5T0F5	Origin recognition complex subunit 1;Replication control protein 1
ENSG00000085998	DKFZp761B182;MGAT1.2;POMGNT1;RP11-322N21.3-002;UNQ746/PRO1475	-0.144987	0.323987	0.0850064	-1.97082	0.000324056	3.64e-05	-0.187875	0.200649	0.0787203	0.0794097	0.44335	0.122918	0.557418	0.100499	0.00464034	0.367371	0.00650838	0.0229828	0.0236353	0.00359915	0.00153483	Golgi membrane;cell fraction;membrane fraction;insoluble fraction;microsome;Golgi apparatus;membrane;integral to membrane;organelle membrane;intrinsic to membrane;vesicular fraction;organelle;membrane-bounded organelle;intracellular organelle;intracellular membrane-bounded organelle;organelle part;intracellular part;membrane part;Golgi apparatus part;cytoplasmic part;intracellular organelle part;…	carbohydrate metabolic process;protein modification process;protein glycosylation;protein N-linked glycosylation;protein O-linked glycosylation;metabolic process;cellular process;protein metabolic process;macromolecule metabolic process;macromolecule modification;macromolecule glycosylation;cellular metabolic process;primary metabolic process;cellular macromolecule metabolic process;cellular carb…	catalytic activity;alpha-1,3-mannosylglycoprotein 2-beta-N-acetylglucosaminyltransferase activity;UDP-glycosyltransferase activity;acetylglucosaminyltransferase activity;transferase activity;transferase activity, transferring glycosyl groups;transferase activity, transferring hexosyl groups;beta-1,3-galactosyl-O-glycosyl-glycoprotein beta-1,3-N-acetylglucosaminyltransferase activity	Other types of O-glycan biosynthesis	1	46654354	D3DQ16;Q5VST2;Q5VST3;Q68CV6;Q8WZA1;Q9BV55;Q9H9L8;Q9NXF9;Q9NYF7	Protein O-linked mannose beta1,2-N-acetylglucosaminyltransferase;Protein O-linked-mannose beta-1,2-N-acetylglucosaminyltransferase 1;Putative uncharacterized protein DKFZp761B182;UDP-GlcNAc:alpha-D-mannoside beta-1,2-N-acetylglucosaminyltransferase I.2
ENSG00000085999	RAD54A;RAD54L	-1.17426	0.384383	0.248482	-0.457357	0.930045	0.617866	-1.16108	0.387332	0.246038	-1.01531	0.376393	0.0832375	-0.759768	0.365348	0.0847182	-0.53168	0.012452	0.0549892	-0.37347	0.0089489	0.0364814	nucleus;organelle;membrane-bounded organelle;intracellular organelle;intracellular membrane-bounded organelle;intracellular part;cell part	double-strand break repair via homologous recombination;recombinational repair;nucleobase, nucleoside, nucleotide and nucleic acid metabolic process;DNA metabolic process;DNA repair;double-strand break repair;DNA recombination;nitrogen compound metabolic process;response to stress;response to DNA damage stimulus;organelle organization;meiosis;metabolic process;response to radiation;response to ab…	nucleotide binding;nucleic acid binding;DNA binding;catalytic activity;helicase activity;binding;ATP binding;pyrophosphatase activity;hydrolase activity;hydrolase activity, acting on acid anhydrides;hydrolase activity, acting on acid anhydrides, in phosphorus-containing anhydrides;purine nucleotide binding;nucleoside-triphosphatase activity;adenyl nucleotide binding;ribonucleotide binding;purine …	Homologous recombination	1	46713360	Q5TE31;Q6IUY3;Q92698	DNA repair and recombination protein RAD54-like;RAD54 homolog
ENSG00000086015	KIAA0807;MAST2;MAST205	-0.57939	0.323987	0.123521	0.276844	0.215637	0.107682	0.125882	0.50691	0.328274	-0.311561	0.400404	0.114559	-0.757246	0.121938	0.00905176	0.0811807	0.00479565	0.0118	-0.0649673	0.00380695	0.0096876	cytoplasm;cytoskeleton;plasma membrane;membrane;organelle;non-membrane-bounded organelle;intracellular organelle;intracellular non-membrane-bounded organelle;intracellular part;cell part	protein modification process;protein phosphorylation;phosphorus metabolic process;phosphate metabolic process;metabolic process;cellular process;phosphorylation;protein metabolic process;macromolecule metabolic process;macromolecule modification;cellular metabolic process;primary metabolic process;cellular macromolecule metabolic process;cellular protein metabolic process;regulation of cytokine p…	nucleotide binding;magnesium ion binding;catalytic activity;protein kinase activity;protein serine-threonine kinase activity;binding;ATP binding;kinase activity;transferase activity;transferase activity, transferring phosphorus-containing groups;phosphotransferase activity, alcohol group as acceptor;purine nucleotide binding;adenyl nucleotide binding;ribonucleotide binding;purine ribonucleotide b…		1	46252659	E7ERL6;E7EWL1;E9PBM6;O94899;Q5VT07;Q5VT08;Q6P0Q8;Q7LGC4;Q8NDG1;Q96B94;Q9BYE8	Microtubule-associated serine/threonine-protein kinase 2;Uncharacterized protein
ENSG00000086619	ERO1LB;RP5-985L19.2-002;RP5-985L19.2-003	1.02047	0.774147	0.469678	2.28189	0.00154065	0.000361366	1.80317	0.252567	0.132321	0.422458	0.247496	0.0286846	0.677762	0.448036	0.118424	0.858448	0.012452	0.0566762	-0.138157	0.00359915	0.00814943	endoplasmic reticulum;endoplasmic reticulum membrane;membrane;organelle membrane;organelle;membrane-bounded organelle;intracellular organelle;intracellular membrane-bounded organelle;organelle part;intracellular part;membrane part;endoplasmic reticulum part;cytoplasmic part;intracellular organelle part;cell part	generation of precursor metabolites and energy;protein folding;protein modification process;protein thiol-disulfide exchange;transport;metabolic process;cellular process;protein metabolic process;electron transport chain;macromolecule metabolic process;macromolecule modification;cellular metabolic process;primary metabolic process;cellular macromolecule metabolic process;cellular protein metaboli…	catalytic activity;binding;protein binding;oxidoreductase activity;oxidoreductase activity, acting on a sulfur group of donors;oxidoreductase activity, acting on a sulfur group of donors, disulfide as acceptor;cofactor binding;flavin adenine dinucleotide binding;coenzyme binding;unfolded protein binding	Protein processing in endoplasmic reticulum	1	236378855	Q5T1H4;Q5T1H5;Q5TAE8;Q86YB8;Q8IZ11;Q9NR62	Endoplasmic oxidoreductin-1-like protein B;ERO1-like beta (S. cerevisiae);ERO1-like protein beta;Oxidoreductin-1-L-beta
ENSG00000088035	ALG6;My046;RP5-1033M2.2-006	-0.471406	0.323987	0.0796643	-0.117806	0.25015	0.118225	-1.4537	0.0527767	0.00641835	-0.211667	0.554204	0.261797	-0.00347553	0.664516	0.291454	0.0223709	0.00479565	0.00425382	0.0314974	0.00359915	0.00607447	endoplasmic reticulum membrane;membrane;organelle membrane;organelle part;intracellular part;membrane part;endoplasmic reticulum part;cytoplasmic part;intracellular organelle part;cell part;endoplasmic reticulum;integral to membrane;intrinsic to membrane;organelle;membrane-bounded organelle;intracellular organelle;intracellular membrane-bounded organelle	carbohydrate metabolic process;protein modification process;protein glycosylation;protein N-linked glycosylation;dolichol-linked oligosaccharide biosynthetic process;metabolic process;biosynthetic process;oligosaccharide metabolic process;oligosaccharide biosynthetic process;cellular process;carbohydrate biosynthetic process;peptidyl-amino acid modification;peptidyl-asparagine modification;protei…	catalytic activity;transferase activity;transferase activity, transferring glycosyl groups;transferase activity, transferring hexosyl groups;dolichyl-phosphate-glucose-glycolipid alpha-glucosyltransferase activity;glucosyltransferase activity	N-Glycan biosynthesis	1	63833261	A2A2G4;B3KMU2;B4DHV8;Q5SXR9;Q9H3I0;Q9Y672	Asparagine-linked glycosylation 6 homolog (S. cerevisiae, alpha-1,3-glucosyltransferase);Asparagine-linked glycosylation protein 6 homolog;cDNA FLJ57111, highly similar to Dolichyl pyrophosphate Man9GlcNAc2 alpha-1,3-glucosyltransferase (EC 2.4.1.-);Dolichyl pyrophosphate Man9GlcNAc2 alpha-1,3-glucosyltransferase;Dolichyl-P-Glc:Man9GlcNAc2-PP-dolichyl glucosyltransferase
ENSG00000088280	ASAP3;DDEFL1;UPLC1	-0.01576	1	0.901472	0.314355	0.345652	0.179535	0.00461024	1	0.972748	0.217171	0.44335	0.143644	-0.383733	0.365348	0.0823898	-1.0384	0.341057	0.375924	-0.606319	0.216201	0.28604	cytoplasm;intracellular part;cell part	regulation of nucleotide metabolic process;regulation of catabolic process;regulation of nucleobase, nucleoside, nucleotide and nucleic acid metabolic process;regulation of metabolic process;regulation of nucleotide catabolic process;regulation of cellular metabolic process;regulation of cellular catabolic process;regulation of ARF GTPase activity;regulation of Ras GTPase activity;regulation of p…	small GTPase regulator activity;GTPase activator activity;binding;enzyme activator activity;ARF GTPase activator activity;zinc ion binding;enzyme regulator activity;GTPase regulator activity;ion binding;cation binding;metal ion binding;transition metal ion binding;nucleoside-triphosphatase regulator activity	Endocytosis;Fc gamma R-mediated phagocytosis	1	23750352	B3KRW0;B4DHH4;E9PH31;E9PS98;Q6P9F4;Q86UY1;Q8TDY4;Q9NXK2	Arf-GAP with SH3 domain, ANK repeat and PH domain-containing protein 3;Development and differentiation-enhancing factor-like 1;Protein up-regulated in liver cancer 1;Uncharacterized protein
ENSG00000090020	APNH1;NHE1;RP4-633N17.1-003;RP4-633N17.1-004;RP4-633N17.1-005;SLC9A1	-0.297181	0.323987	0.136181	-1.27093	0.400614	0.210274	-0.458737	0.0474437	0.00622066	-0.492202	1	0.983658	-0.543287	1	0.856527	0.715325	0.227162	0.30886	0.35496	0.0540525	0.129954	integral to membrane;intrinsic to membrane;membrane part;cell part;cell fraction;membrane fraction;insoluble fraction;plasma membrane;membrane;basolateral plasma membrane;plasma membrane part;membrane raft	transport;ion transport;cation transport;sodium ion transport;regulation of pH;monovalent inorganic cation transport;metal ion transport;homeostatic process;chemical homeostasis;ion homeostasis;establishment of localization;monovalent inorganic cation homeostasis;cation homeostasis;biological regulation;regulation of biological quality;response to acid;signal transduction;intracellular protein ki…	transporter activity;monovalent cation:hydrogen antiporter activity;cation transmembrane transporter activity;ion transmembrane transporter activity;monovalent inorganic cation transmembrane transporter activity;hydrogen ion transmembrane transporter activity;sodium ion transmembrane transporter activity;secondary active transmembrane transporter activity;antiporter activity;solute:cation antipor…	Cardiac muscle contraction;Regulation of actin cytoskeleton;Salivary secretion;Gastric acid secretion;Pancreatic secretion;Bile secretion	1	27425306	B1ALD5;B1ALD6;D3DPL4;P19634;Q5TBB2;Q5TBB3;Q96EM2	APNH;Na(+)/H(+) antiporter, amiloride-sensitive;Na(+)/H(+) exchanger 1;Sodium/hydrogen exchanger 1;Solute carrier family 9 (Sodium/hydrogen exchanger), member 1;Solute carrier family 9 member 1
ENSG00000090104	1R20;BL34;IER1;RGS1	-0.228989	0.529295	0.344813	NaN	NaN	NaN	0.124635	1	0.974122	NaN	NaN	NaN	NaN	NaN	NaN	NaN	NaN	NaN	NaN	NaN	NaN	cytoplasm;plasma membrane;membrane;intracellular part;cell part	immune system process;regulation of nucleotide metabolic process;immune response;signal transduction;cell surface receptor linked signaling pathway;G-protein coupled receptor protein signaling pathway;G-protein signaling, coupled to cyclic nucleotide second messenger;G-protein signaling, coupled to cAMP nucleotide second messenger;inhibition of adenylate cyclase activity by G-protein signaling pa…	signal transducer activity;GTPase activator activity;binding;protein binding;calmodulin binding;enzyme activator activity;enzyme regulator activity;GTPase regulator activity;molecular transducer activity;nucleoside-triphosphatase regulator activity		1	192544857	B2RDM9;B4DZY0;Q07918;Q08116;Q9H1W2	B-cell activation protein BL34;Early response protein 1R20;Regulator of G-protein signaling 1
ENSG00000090273	NUDC	-0.497295	0.384383	0.246565	0.668161	0.0796113	0.0309378	-0.975898	0.161362	0.0626929	-0.296206	0.44335	0.140456	0.0477528	1	0.919985	0.175012	0.00479565	0.0109773	0.380296	0.00577012	0.023224	nucleus;nucleoplasm;cytoplasm;Golgi apparatus;cytosol;cytoskeleton;microtubule;macromolecular complex;organelle;membrane-bounded organelle;non-membrane-bounded organelle;intracellular organelle;intracellular membrane-bounded organelle;intracellular non-membrane-bounded organelle;protein complex;organelle part;intracellular part;nuclear part;cytoskeletal part;cytoplasmic part;intracellular organel…	M phase of mitotic cell cycle;mitotic prometaphase;mitotic cell cycle;M phase;nuclear division;cytokinesis;organelle organization;cell cycle;mitosis;nuclear migration;multicellular organismal development;cell proliferation;response to endogenous stimulus;response to hormone stimulus;cellular process;response to organic substance;cellular component organization;cell cycle process;cell cycle phase;…	binding;protein binding		1	27226729	Q5QP31;Q5QP35;Q9H0N2;Q9Y266;Q9Y2B6	Nuclear distribution protein C homolog;Nuclear migration protein nudC
ENSG00000090432	C1orf166;GIDE;MAPL;MUL1;MULAN;RNF218	0.0302529	0.901912	0.690776	0.604078	0.0488874	0.0195759	-0.345512	0.154462	0.0591359	0.0483453	0.963625	0.755574	0.504143	0.309396	0.0623231	0.466874	0.0115913	0.0534235	0.121588	0.00408312	0.0151068	nucleus;nucleolus;cytoplasm;mitochondrion;mitochondrial outer membrane;peroxisome;membrane;integral to membrane;outer membrane;organelle membrane;intrinsic to membrane;intrinsic to organelle membrane;integral to organelle membrane;intrinsic to mitochondrial outer membrane;integral to mitochondrial outer membrane;mitochondrial membrane;organelle outer membrane;integral to mitochondrial membrane;mi…	activation of MAPK activity;mitochondrial fission;regulation of cell growth;regulation of protein phosphorylation;protein modification process;protein phosphorylation;phosphorus metabolic process;phosphate metabolic process;apoptosis;induction of apoptosis;activation of caspase activity;organelle organization;mitochondrion organization;signal transduction;activation of JUN kinase activity;metabol…	catalytic activity;ubiquitin-protein ligase activity;signal transducer activity;binding;protein binding;zinc ion binding;ligase activity;ligase activity, forming carbon-nitrogen bonds;acid-amino acid ligase activity;small conjugating protein ligase activity;identical protein binding;ion binding;cation binding;metal ion binding;transition metal ion binding;molecular transducer activity		1	20825943	B5M497;Q7Z431;Q969V5;Q9H9B5	E3 ubiquitin-protein ligase MUL1;Growth inhibition and death E3 ligase;Mitochondrial ubiquitin ligase activator of NFKB 1;Mitochondrial-anchored protein ligase;Putative NF-kappa-B-activating protein 266;RING finger protein 218
ENSG00000090621	APP1;hCG_2031827;PABP4;PABPC4;RP11-69E11.6-002;RP11-69E11.6-003;RP11-69E11.6-011	-0.51285	0.323987	0.0917982	-1.76501	0.000735159	0.000132851	-0.521625	0.353109	0.190259	0.117761	1	0.888429	0.402386	0.193221	0.0279153	-0.287018	0.00650838	0.022692	0.327792	0.00601687	0.0256814	cytoplasm;ribonucleoprotein complex;macromolecular complex;intracellular part;cell part	nucleobase, nucleoside, nucleotide and nucleic acid metabolic process;RNA processing;RNA catabolic process;translation;nitrogen compound metabolic process;blood coagulation;hemostasis;metabolic process;catabolic process;macromolecule catabolic process;biosynthetic process;macromolecule biosynthetic process;cellular process;RNA metabolic process;protein metabolic process;multicellular organismal p…	nucleotide binding;nucleic acid binding;RNA binding;single-stranded RNA binding;mRNA binding;binding;protein binding;poly(A) RNA binding;poly-pyrimidine tract binding;poly(U) RNA binding;poly(C) RNA binding;poly-purine tract binding	RNA transport;mRNA surveillance pathway;RNA degradation	1	40026488	B1ANQ8;B1ANR0;B1ANR1;E9PBN1;E9PIA5;Q13310;Q4VC03;Q6P0N3	Activated-platelet protein 1;Inducible poly(A)-binding protein;PABPC4 protein;Poly(A) binding protein, cytoplasmic 4 (Inducible form);Poly(A) binding protein, cytoplasmic 4 (Inducible form), isoform CRA_c;Poly(A) binding protein, cytoplasmic 4 (Inducible form), isoform CRA_e;Polyadenylate-binding protein 4;Uncharacterized protein
ENSG00000090686	USP31;USP48	-0.304447	0.378053	0.228086	0.527805	0.0599879	0.0258072	-0.924319	0.115046	0.0336529	-0.213087	0.343903	0.08007	-0.00319667	0.865463	0.656294	0.270704	0.148935	0.210341	-0.374174	0.0900117	0.183752	nucleus;nucleolus;cytoplasm;mitochondrion;organelle;membrane-bounded organelle;non-membrane-bounded organelle;intracellular organelle;intracellular membrane-bounded organelle;intracellular non-membrane-bounded organelle;organelle part;intracellular part;nuclear part;cytoplasmic part;intracellular organelle part;cell part	proteolysis;ubiquitin-dependent protein catabolic process;metabolic process;catabolic process;macromolecule catabolic process;cellular process;protein metabolic process;modification-dependent protein catabolic process;macromolecule metabolic process;modification-dependent macromolecule catabolic process;cellular metabolic process;primary metabolic process;cellular catabolic process;cellular macro…	catalytic activity;ubiquitin thiolesterase activity;hydrolase activity;hydrolase activity, acting on ester bonds;thiolester hydrolase activity;peptidase activity;cysteine-type peptidase activity;peptidase activity, acting on L-amino acid peptides		1	22004791	B7ZKS7;E9PJ87;E9PJ93;E9PJH5;E9PRY5;Q2M3I4;Q5SZI4;Q5T3T5;Q6NX53;Q86UV5;Q8N3F6;Q96F64;Q96IQ3;Q9H5N3;Q9H5T7;Q9NUJ6;Q9NXR0	Deubiquitinating enzyme 48;Ubiquitin carboxyl-terminal hydrolase 48;Ubiquitin thiolesterase 48;Ubiquitin-specific-processing protease 48;Uncharacterized protein;USP48 protein
ENSG00000091483	FH;hCG_40671;RP11-527D7.2-001	-0.288572	0.332974	0.199353	0.1706	0.878868	0.558723	-1.23917	0.115046	0.0326585	-0.29979	0.416898	0.118406	0.229747	0.73205	0.425155	-0.167218	0.00532634	0.0120061	0.0603733	0.00359915	0.00418878	cytoplasm;mitochondrion;cell junction;macromolecular complex;organelle;membrane-bounded organelle;intracellular organelle;intracellular membrane-bounded organelle;protein complex;intracellular part;membrane part;cytoplasmic part;plasma membrane part;cell part;tricarboxylic acid cycle enzyme complex;mitochondrial matrix;membrane-enclosed lumen;organelle lumen;organelle part;mitochondrial part;intr…	tissue homeostasis;organic acid metabolic process;acetyl-CoA metabolic process;tricarboxylic acid cycle;fumarate metabolic process;malate metabolic process;coenzyme metabolic process;metabolic process;catabolic process;coenzyme catabolic process;cellular process;carboxylic acid metabolic process;cellular ketone metabolic process;homeostatic process;oxoacid metabolic process;dicarboxylic acid meta…	catalytic activity;fumarate hydratase activity;lyase activity;carbon-oxygen lyase activity;hydro-lyase activity	Citrate cycle (TCA cycle);Carbon fixation pathways in prokaryotes;Pathways in cancer;Renal cell carcinoma	1	241660903	B1ANK7;P07954	cDNA, FLJ92753, Homo sapiens fumarate hydratase (FH), nuclear gene encodingmitochondrial protein, mRNA;Fumarate hydratase;Fumarate hydratase, isoform CRA_c;Fumarate hydratase, mitochondrial
ENSG00000092607	RP4-794L19.1-003;TBX14;TBX15	0.607206	0.901912	0.689238	NaN	NaN	NaN	-0.943554	0.387332	0.234142	NaN	NaN	NaN	NaN	NaN	NaN	NaN	NaN	NaN	NaN	NaN	NaN	nucleus;organelle;membrane-bounded organelle;intracellular organelle;intracellular membrane-bounded organelle;intracellular part;cell part	nucleobase, nucleoside, nucleotide and nucleic acid metabolic process;transcription, DNA-dependent;regulation of transcription, DNA-dependent;nitrogen compound metabolic process;metabolic process;biosynthetic process;macromolecule biosynthetic process;regulation of biosynthetic process;cellular process;regulation of gene expression;regulation of macromolecule biosynthetic process;RNA metabolic pr…	nucleic acid binding transcription factor activity;sequence-specific DNA binding transcription factor activity;nucleic acid binding;DNA binding;binding		1	119425666	E9PCG3;Q08E76;Q5JT54;Q5JT55;Q5T9S7;Q96SF7	T-box 15;T-box transcription factor TBX14;T-box transcription factor TBX15;Uncharacterized protein
ENSG00000092621	PGDH3;PHGDH;RP4-683H9.1-002	-0.235383	0.647217	0.428652	-0.54631	0.0997342	0.0451803	-1.25743	0.0654321	0.0134999	-0.841052	0.300527	0.0467151	-0.915088	0.309396	0.063483	-1.14726	0.0189014	0.0747432	1.19265	0.0215886	0.0790325		organic acid metabolic process;cellular amino acid metabolic process;L-serine metabolic process;L-serine biosynthetic process;nitrogen compound metabolic process;brain development;metabolic process;cellular amino acid biosynthetic process;biosynthetic process;serine family amino acid metabolic process;serine family amino acid biosynthetic process;amine metabolic process;amine biosynthetic process…	nucleotide binding;catalytic activity;phosphoglycerate dehydrogenase activity;binding;electron carrier activity;oxidoreductase activity;oxidoreductase activity, acting on CH-OH group of donors;oxidoreductase activity, acting on the CH-OH group of donors, NAD or NADP as acceptor;cofactor binding;coenzyme binding;NAD binding	Glycine, serine and threonine metabolism;Methane metabolism	1	120202421	B2RD08;O43175;Q5SZU1;Q5SZU3;Q9BQ01	D-3-phosphoglycerate dehydrogenase;Phosphoglycerate dehydrogenase
ENSG00000092847	AGO1;EIF2C1;RP4-789D17.1-001	-0.841515	0.323987	0.0643605	-0.566983	0.00876647	0.00283838	-0.928118	0.202895	0.0908024	-0.166252	0.404585	0.117097	-0.236464	0.193221	0.0309701	0.183796	0.006324	0.0216732	-0.122878	0.00408312	0.0146504	cytoplasmic mRNA processing body;cytoplasm;cytosol;ribonucleoprotein complex;macromolecular complex;RNA granule;organelle;non-membrane-bounded organelle;intracellular organelle;intracellular non-membrane-bounded organelle;intracellular part;cytoplasmic part;cell part	nuclear-transcribed mRNA catabolic process;nucleobase, nucleoside, nucleotide and nucleic acid metabolic process;transcription, DNA-dependent;regulation of transcription, DNA-dependent;RNA catabolic process;mRNA catabolic process;regulation of translation;nitrogen compound metabolic process;metabolic process;catabolic process;macromolecule catabolic process;biosynthetic process;macromolecule bios…	nucleic acid binding;RNA binding;binding;protein binding;translation initiation factor activity;translation factor activity, nucleic acid binding		1	36335409	Q5TA57;Q5TA58;Q6P4S0;Q9UL18	Eukaryotic translation initiation factor 2C 1;Eukaryotic translation initiation factor 2C, 1;Protein argonaute-1;Putative RNA-binding protein Q99
ENSG00000092850	TEKT2	-0.687696	0.647217	0.437055	-0.204947	0.586461	0.368773	0.545533	0.344526	0.18155	0.171469	0.697665	0.401807	-0.277948	0.434667	0.112737	NaN	NaN	NaN	NaN	NaN	NaN	nucleus;nucleolus;cytoplasm;cytoskeleton;microtubule;plasma membrane;adherens junction;cell-substrate adherens junction;focal adhesion;cilium;axoneme;actin cytoskeleton;membrane;flagellum;cell junction;cell-substrate junction;macromolecular complex;cilium axoneme;flagellar axoneme;cell projection;organelle;membrane-bounded organelle;non-membrane-bounded organelle;intracellular organelle;intracell…	microtubule cytoskeleton organization;ciliary or flagellar motility;cellular component movement;organelle organization;cytoskeleton organization;microtubule-based process;cellular process;cellular component organization;cell projection organization;sperm motility;locomotion;cell motility;cellular component organization or biogenesis;cellular component organization or biogenesis at cellular level;…			1	36549676	A6NIS6;E9PRS9;O60638;Q9UIF3	Tektin-2;Tektin-t;Testicular tektin;Testicular tektin B1-like protein;Uncharacterized protein
ENSG00000092853	CLSPN	-0.342628	0.323987	0.12168	-0.144388	1	0.702551	-0.600525	0.200649	0.078982	-1.20752	0.445546	0.159707	-0.922409	0.466936	0.142208	-0.0120163	0.00479565	0.0042556	0.181312	0.0266949	0.0905257	nucleus;nucleoplasm;organelle;membrane-bounded organelle;intracellular organelle;intracellular membrane-bounded organelle;organelle part;intracellular part;nuclear part;intracellular organelle part;cell part	cell cycle checkpoint;DNA replication checkpoint;DNA damage checkpoint;regulation of protein phosphorylation;nucleobase, nucleoside, nucleotide and nucleic acid metabolic process;DNA metabolic process;DNA replication;regulation of DNA replication;DNA repair;protein modification process;protein phosphorylation;phosphorus metabolic process;phosphate metabolic process;nitrogen compound metabolic pro…	nucleic acid binding;DNA binding;binding;protein binding;anaphase-promoting complex binding;protein complex binding		1	36185819	A6NFL4;E7ESG2;Q1RMC6;Q2KHM3;Q5VYG0;Q6P6H5;Q8IWI1;Q9HAW4	Claspin;Uncharacterized protein
ENSG00000092969	TGFB2	3.37158	0.378053	0.226712	3.88058	0.00362462	0.00111285	3.14992	0.493713	0.293843	NaN	NaN	NaN	1.59498	0.309396	0.0598532	-0.620178	0.0434232	0.121692	-0.676867	0.0422627	0.120159	extracellular region;extracellular space;axon;extracellular matrix;platelet alpha granule lumen;membrane-enclosed lumen;vesicle lumen;secretory granule lumen;cell projection;neuron projection;neuronal cell body;organelle lumen;cell body;extracellular region part;organelle part;intracellular part;cytoplasmic vesicle part;cytoplasmic part;intracellular organelle part;cell part;cytoplasmic membrane-…	cell morphogenesis;cell morphogenesis involved in differentiation;angiogenesis;regulation of cell growth;eye development;response to hypoxia;cell activation;regulation of cytokine production;negative regulation of cytokine production;epithelial to mesenchymal transition;regulation of protein phosphorylation;hair follicle development;immune system process;platelet degranulation;regulation of immun…	beta-amyloid binding;catalytic activity;protein kinase activity;protein serine-threonine kinase activity;receptor signaling protein serine-threonine kinase activity;signal transducer activity;receptor signaling protein activity;receptor binding;type II transforming growth factor beta receptor binding;cytokine activity;cytokine receptor binding;transforming growth factor beta receptor binding;bind…	MAPK signaling pathway;Cytokine-cytokine receptor interaction;Cell cycle;Endocytosis;TGF-beta signaling pathway;Osteoclast differentiation;Leishmaniasis;Chagas disease (American trypanosomiasis);Malaria;Toxoplasmosis;Amoebiasis;Pathways in cancer;Colorectal cancer;Renal cell carcinoma;Pancreatic cancer;Chronic myeloid leukemia;Rheumatoid arthritis;Hypertrophic cardiomyopathy (HCM);Dilated cardiom…	1	218519577	B4DKC5;P08112;P61812;Q15579;Q15581;Q4VAV9	BSC-1 cell growth inhibitor;Cetermin;Glioblastoma-derived T-cell suppressor factor;Polyergin;Transforming growth factor beta-2
ENSG00000092978	GPATC2;GPATCH2	-0.147003	0.323987	0.152689	0.529414	0.0280303	0.0113758	-0.523084	0.0902208	0.0214843	-0.423325	0.343903	0.0632691	-0.136908	0.664516	0.300822	0.656435	0.501303	0.503095	0.304549	0.0725193	0.169637	intracellular;cell part		nucleic acid binding;binding		1	217600334	Q5VYK7;Q5VYK8;Q86YE7;Q9NW75	G patch domain-containing protein 2
ENSG00000094975	C1orf9;CH1;hCG_37089;OPT;RP1-105D12.1-002	-0.201687	0.384383	0.262552	1.33394	0.00362462	0.00115269	-0.631248	0.0474437	0.00588927	-0.135788	0.721994	0.432716	-0.0152469	1	0.826035	0.520351	0.00965783	0.0404319	-0.108397	0.00380695	0.0090346	endoplasmic reticulum;endoplasmic reticulum membrane;membrane;integral to membrane;rough endoplasmic reticulum membrane;organelle membrane;intrinsic to membrane;organelle;membrane-bounded organelle;intracellular organelle;intracellular membrane-bounded organelle;organelle part;intracellular part;membrane part;endoplasmic reticulum part;cytoplasmic part;intracellular organelle part;cell part	ossification;multicellular organismal development;multicellular organismal process;developmental process			1	172501489	B2RNU4;B4DYM4;Q5H945;Q9BQB9;Q9BXQ2;Q9UBS9;Q9UL04	cDNA FLJ60972;Chromosome 1 open reading frame 9;Chromosome 1 open reading frame 9, isoform CRA_b;Protein osteopotentia homolog
ENSG00000097021	ACOT7;BACH	0.00612205	1	0.885636	0.266034	0.25015	0.125954	-0.378669	0.115046	0.0387924	-0.415093	0.477515	0.184312	0.114662	0.582009	0.284748	0.218154	0.00533589	0.0148662	-0.0215547	0.00359915	0.00148294	nucleus;nucleolus;cytoplasm;mitochondrion;cytosol;organelle;membrane-bounded organelle;non-membrane-bounded organelle;intracellular organelle;intracellular membrane-bounded organelle;intracellular non-membrane-bounded organelle;organelle part;intracellular part;nuclear part;cytoplasmic part;intracellular organelle part;cell part	organic acid metabolic process;lipid metabolic process;fatty acid metabolic process;metabolic process;catabolic process;fatty acid catabolic process;cellular process;lipid catabolic process;organic acid catabolic process;carboxylic acid metabolic process;monocarboxylic acid metabolic process;cellular ketone metabolic process;oxoacid metabolic process;cellular metabolic process;primary metabolic p…	fatty-acyl-CoA binding;catalytic activity;carboxylesterase activity;binding;fatty acid binding;lipid binding;CoA hydrolase activity;palmitoyl-CoA hydrolase activity;acyl-CoA thioesterase activity;hydrolase activity;hydrolase activity, acting on ester bonds;thiolester hydrolase activity;carboxylic acid binding;monocarboxylic acid binding;acyl-CoA hydrolase activity;cofactor binding;coenzyme bindin…	Biosynthesis of unsaturated fatty acids	1	6324333	A8K0K7;A8K232;A8K6B8;A8K837;O00154;O43703;Q53Y78;Q5JYL2;Q5JYL3;Q5JYL4;Q5JYL5;Q5JYL6;Q5TGR4;Q9UJM9;Q9Y539;Q9Y540	Acyl-CoA thioesterase 7;Brain acyl-CoA hydrolase;CTE-IIa;Cytosolic acyl coenzyme A thioester hydrolase;Long chain acyl-CoA thioester hydrolase
ENSG00000097033	CGI-61;KIAA0491;SH3GLB1	0	1	0.894679	2.6642	0.000117889	8.96e-06	-0.0268688	0.628118	0.439828	0.500644	0.202231	0.0165237	0.620474	0.0790082	0.00337557	0.424368	0.0105745	0.0417491	0.125502	0.00408312	0.0133253	Golgi membrane;cytoplasm;mitochondrion;mitochondrial outer membrane;Golgi apparatus;membrane;outer membrane;organelle membrane;mitochondrial membrane;organelle outer membrane;organelle;membrane-bounded organelle;intracellular organelle;intracellular membrane-bounded organelle;organelle part;intracellular part;mitochondrial part;Golgi apparatus part;cytoplasmic part;intracellular organelle part;ce…	apoptosis;anti-apoptosis;signal transduction;cell death;cellular process;regulation of cell death;programmed cell death;cellular component organization;death;cellular component assembly;cell projection organization;cell projection assembly;microspike assembly;regulation of apoptosis;negative regulation of apoptosis;regulation of programmed cell death;negative regulation of programmed cell death;f…	binding;protein binding;cytoskeletal protein binding;cytoskeletal adaptor activity;lipid binding;SH3 domain binding;protein domain specific binding;protein binding, bridging;identical protein binding;protein homodimerization activity;protein dimerization activity;binding, bridging	Endocytosis	1	87170259	Q5H8U5;Q9H3Z0;Q9NR47;Q9NYA9;Q9Y371	Bax-interacting factor 1;Endophilin-B1;SH3 domain-containing GRB2-like protein B1
ENSG00000097046	CDC7;CDC7L1;RP11-47K11.1-002	-0.638266	0.332974	0.200316	-0.362762	0.347514	0.209235	-1.31588	0.129133	0.0447999	-0.872925	0.343903	0.080574	-0.497444	0.365348	0.104487	-0.486425	0.0254259	0.0903327	-0.352594	0.0144815	0.0633455	nucleus;nucleoplasm;cytoplasm;organelle;membrane-bounded organelle;intracellular organelle;intracellular membrane-bounded organelle;organelle part;intracellular part;nuclear part;intracellular organelle part;cell part	protein modification process;protein phosphorylation;phosphorus metabolic process;phosphate metabolic process;metabolic process;cellular process;phosphorylation;protein metabolic process;macromolecule metabolic process;macromolecule modification;cellular metabolic process;primary metabolic process;cellular macromolecule metabolic process;cellular protein metabolic process;cell division;cell cycle…	nucleotide binding;catalytic activity;protein kinase activity;binding;ATP binding;kinase activity;transferase activity;transferase activity, transferring phosphorus-containing groups;phosphotransferase activity, alcohol group as acceptor;purine nucleotide binding;adenyl nucleotide binding;ribonucleotide binding;purine ribonucleotide binding;adenyl ribonucleotide binding;purine ribonucleoside trip…	Cell cycle;Cell cycle - yeast;Meiosis - yeast	1	91966404	B1AMW7;D3DT31;E9PEZ0;O00311;O00558;Q5T5U5	Cell division cycle 7 homolog (S. cerevisiae);Cell division cycle 7-related protein kinase;Uncharacterized protein
ENSG00000097096	SYDE2	-0.260432	0.844186	0.668967	0.459999	1	0.85915	-0.041374	1	0.881623	-0.148958	0.618011	0.317649	-0.206695	0.582009	0.283067	0.199329	0.012452	0.0542642	0.020694	0.00359915	0.00449286	intracellular;cytosol;intracellular part;cytoplasmic part;cell part	regulation of nucleotide metabolic process;signal transduction;small GTPase mediated signal transduction;regulation of catabolic process;regulation of signal transduction;cellular process;regulation of nucleobase, nucleoside, nucleotide and nucleic acid metabolic process;regulation of metabolic process;regulation of signaling;regulation of nucleotide catabolic process;regulation of cellular metab…	small GTPase regulator activity;GTPase activator activity;Ras GTPase activator activity;Rho GTPase activator activity;enzyme activator activity;enzyme regulator activity;GTPase regulator activity;nucleoside-triphosphatase regulator activity		1	85622556	Q5VT96;Q5VT97;Q8NDB8;Q9H8A6	Rho GTPase-activating protein SYDE2;Synapse defective protein 1 homolog 2
ENSG00000099260	C1orf11;PALMD;PALML	-0.0463859	0.429984	0.285689	2.21635	0.0505583	0.0216925	-1.35227	0.0845421	0.0183932	NaN	NaN	NaN	-2.748	0.466936	0.154023	2.77895	1	0.756575	-2.0047	0.216201	0.276185	cytoplasm;membrane;intracellular part;cell part	regulation of cell shape;biological regulation;regulation of biological quality			1	100111499	Q9H7E6;Q9NP74;Q9NPM5;Q9NPM6;Q9NPS0	Palmdelphin;Paralemnin-like protein
ENSG00000107404	DVL;DVL1;DVL1L1	-0.067085	1	0.87228	-0.846889	0.0997342	0.0448604	0.409927	0.735148	0.49192	-0.00531804	0.963625	0.72587	0.244747	0.434667	0.112882	0.418405	0.006324	0.0199482	0.228828	0.00398086	0.0111008	intracellular;cell part;cell fraction;membrane fraction;insoluble fraction;cytoplasm;cytoskeleton;microtubule;microtubule cytoskeleton;cytoplasmic membrane-bounded vesicle;synaptosome;coated vesicle;clathrin-coated vesicle;axon;dendrite;growth cone;site of polarized growth;cytoplasmic vesicle;vesicle;membrane-bounded vesicle;macromolecular complex;cell projection;neuron projection;neuronal cell b…	signal transduction;multicellular organismal development;cellular process;multicellular organismal process;developmental process;intracellular signal transduction;regulation of biological process;regulation of cellular process;response to stimulus;cellular response to stimulus;biological regulation;microtubule cytoskeleton organization;regulation of neurotransmitter levels;regulation of protein p…	signal transducer activity;molecular transducer activity;G-protein-coupled receptor binding;receptor binding;frizzled binding;binding;protein binding;Ras GTPase binding;Rho GTPase binding;enzyme binding;kinase binding;protein kinase binding;small GTPase binding;identical protein binding;Rac GTPase binding;GTPase binding	Wnt signaling pathway;Notch signaling pathway;Melanogenesis;Pathways in cancer;Basal cell carcinoma	1	1270656	A6NKG8;O14640;P54792;Q5TA33;Q5TA35	DSH homolog 1;DSH homolog 1-like;Segment polarity protein dishevelled homolog DVL-1;Segment polarity protein dishevelled homolog DVL-1-like;Uncharacterized protein
ENSG00000116128	BCL9	-0.295705	0.384383	0.236507	-3.43563	0.000196173	2.44e-05	0.36374	0.387332	0.243699	-0.0451523	0.892081	0.673693	-0.0281733	1	0.92985	-0.472483	0.023494	0.0820425	-0.00558188	0.00359915	0.000940409	nucleus;organelle;membrane-bounded organelle;intracellular organelle;intracellular membrane-bounded organelle;intracellular part;cell part	signal transduction;cell surface receptor linked signaling pathway;regulation of signal transduction;cellular process;Wnt receptor signaling pathway;regulation of transforming growth factor beta receptor signaling pathway;regulation of signaling;regulation of response to stimulus;regulation of biological process;regulation of cellular process;response to stimulus;cellular response to stimulus;bio…	binding;protein binding		1	147013182	O00512;Q5T489	B-cell CLL/lymphoma 9 protein;Protein legless homolog
ENSG00000116133	DHCR24;KIAA0018	-0.871667	0.323987	0.0961106	-1.38562	0.0012524	0.000263371	0.191008	0.735148	0.5453	-0.0399061	0.687147	0.367252	-0.141696	1	0.923808	-0.217421	0.00533589	0.0146066	-0.453182	0.0071023	0.0305797	Golgi membrane;cell fraction;membrane fraction;insoluble fraction;nucleus;cytoplasm;endoplasmic reticulum;endoplasmic reticulum membrane;Golgi apparatus;cytosol;cytoskeleton;membrane;integral to membrane;organelle membrane;intrinsic to membrane;organelle;membrane-bounded organelle;non-membrane-bounded organelle;intracellular organelle;intracellular membrane-bounded organelle;intracellular non-mem…	developmental process involved in reproduction;alcohol metabolic process;proteolysis;glycoprotein catabolic process;lipid metabolic process;steroid biosynthetic process;cholesterol biosynthetic process;apoptosis;anti-apoptosis;response to stress;response to oxidative stress;cell cycle arrest;signal transduction;small GTPase mediated signal transduction;Ras protein signal transduction;protein loca…	antigen binding;catalytic activity;binding;protein binding;oxidoreductase activity;oxidoreductase activity, acting on the CH-CH group of donors;oxidoreductase activity, acting on the CH-CH group of donors, NAD or NADP as acceptor;enzyme binding;peptide binding;peptide antigen binding;cofactor binding;delta24-sterol reductase activity;flavin adenine dinucleotide binding;coenzyme binding	Steroid biosynthesis	1	55315300	D3DQ51;Q15392;Q9HBA8	24-dehydrocholesterol reductase;3-beta-hydroxysterol delta-24-reductase;Delta(24)-sterol reductase;Diminuto/dwarf1 homolog;Seladin-1
ENSG00000116138	DNAJC16;hCG_25372;KIAA0962;RP4-680D5.1-002;RP4-680D5.1-005	-0.274488	0.901912	0.743676	0.0338456	0.676567	0.394813	-0.430865	0.202895	0.0798032	0.28853	0.618011	0.32883	0.534932	0.664516	0.294939	-1.16966	0.018282	0.0681154	-0.779679	0.00957425	0.0436819	membrane;integral to membrane;intrinsic to membrane;membrane part;cell part	protein folding;metabolic process;cellular process;protein metabolic process;cellular homeostasis;homeostatic process;macromolecule metabolic process;cellular metabolic process;primary metabolic process;cellular macromolecule metabolic process;cellular protein metabolic process;cell redox homeostasis;regulation of biological process;regulation of cellular process;biological regulation;regulation …	binding;protein binding;heat shock protein binding;unfolded protein binding		1	15853308	Q5TDG9;Q5TDH4;Q68D57;Q86X32;Q8N5P4;Q9Y2G8	cDNA FLJ34529 fis, clone HLUNG2008139, highly similar to DnaJ homolog subfamily C member 16;DnaJ (Hsp40) homolog, subfamily C, member 16;DnaJ (Hsp40) homolog, subfamily C, member 16, isoform CRA_a;DnaJ homolog subfamily C member 16
ENSG00000116141	hCG_25120;KIAA1477;MARK;MARK1	-0.693431	0.323987	0.0711365	3.90098	0.000183098	2.08e-05	-0.401435	0.592993	0.420209	-0.413135	0.44335	0.147964	-0.264339	0.331807	0.070819	-0.509891	0.00819972	0.0351059	-0.990894	0.0126479	0.05206	cytoplasm;cytoskeleton;microtubule cytoskeleton;organelle;non-membrane-bounded organelle;intracellular organelle;intracellular non-membrane-bounded organelle;intracellular part;cell part	protein modification process;protein phosphorylation;phosphorus metabolic process;phosphate metabolic process;metabolic process;cellular process;phosphorylation;protein metabolic process;macromolecule metabolic process;macromolecule modification;cellular metabolic process;primary metabolic process;cellular macromolecule metabolic process;cellular protein metabolic process;microtubule cytoskeleton…	nucleotide binding;catalytic activity;protein kinase activity;protein serine-threonine kinase activity;binding;ATP binding;kinase activity;transferase activity;transferase activity, transferring phosphorus-containing groups;phosphotransferase activity, alcohol group as acceptor;purine nucleotide binding;adenyl nucleotide binding;ribonucleotide binding;purine ribonucleotide binding;adenyl ribonucl…		1	220701568	B4DIB3;D3DTB0;D3DTB1;Q2HIY1;Q5VTF9;Q5VTG0;Q96SW9;Q9P0L2;Q9P251	cDNA FLJ58728, highly similar to Serine/threonine-protein kinase MARK1 (EC 2.7.11.1);MAP/microtubule affinity-regulating kinase 1;MAP/microtubule affinity-regulating kinase 1, isoform CRA_a;Serine/threonine-protein kinase MARK1
ENSG00000116147	TNR	-0.290605	0.649905	0.448663	0.693724	0.158705	0.0863161	-0.83341	0.21966	0.10797	0.531677	0.333281	0.0566118	0.272346	0.582009	0.259307	0.384474	0.00736772	0.0335061	0.250698	0.00534037	0.0219451	extracellular region;proteinaceous extracellular matrix;cell surface;extracellular matrix;extracellular region part;membrane part;cell part;membrane raft	chemotaxis;cell adhesion;negative regulation of cell adhesion;signal transduction;axon guidance;response to external stimulus;cellular process;cellular component organization;biological adhesion;regulation of cell adhesion;extracellular matrix organization;locomotion;response to chemical stimulus;taxis;extracellular structure organization;negative regulation of biological process;negative regulat…	receptor binding;integrin binding;binding;protein binding;protein complex binding	Focal adhesion;ECM-receptor interaction	1	175291935	C9J563;Q15568;Q5R3G0;Q92752	Janusin;Restrictin;Tenascin-R
ENSG00000116151	MORN1;RP4-740C4.1-004;RP4-740C4.1-005	-0.125441	0.774147	0.473033	-0.806942	0.586461	0.344338	-2.37875	0.0279192	0.000577688	0.0941693	0.697665	0.419107	0.396522	0.548692	0.209275	-0.354265	0.013953	0.0599477	0.0766418	0.00408312	0.0144744					1	2252692	A6NKZ6;E7EQ28;E9PE25;Q5T087;Q5T088;Q5T089;Q8WW30;Q9H852	MORN repeat containing 1;MORN repeat-containing protein 1;Uncharacterized protein
ENSG00000116157	GPX6;GPX7;UNQ469/PRO828	NaN	NaN	NaN	3.31409	0.31663	0.14997	-1.54433	0.918226	0.658126	2.28429	0.618011	0.349566	2.60696	0.664516	0.31602	NaN	NaN	NaN	NaN	NaN	NaN	extracellular region	response to stress;response to oxidative stress;metabolic process;response to chemical stimulus;response to stimulus;oxidation-reduction process	catalytic activity;peroxidase activity;glutathione peroxidase activity;antioxidant activity;oxidoreductase activity;oxidoreductase activity, acting on peroxide as acceptor	Glutathione metabolism;Arachidonic acid metabolism	1	53068044	O95337;Q5T501;Q96SL4	CL683;Glutathione peroxidase 7
ENSG00000116161	CACYBP;hCG_2024873;PNAS-107;RP1-102G20.6-001;RP1-102G20.6-002;RP1-102G20.6-003;S100A6BP;SIP	-0.836836	0.429984	0.294836	0.391523	0.818228	0.51476	-1.06941	0.296109	0.167058	-0.251825	0.404585	0.117372	-0.0741657	0.865463	0.563751	-0.349213	0.00731393	0.0304104	0.162724	0.00408312	0.0136711	nucleus;cytoplasm;beta-catenin destruction complex;macromolecular complex;organelle;membrane-bounded organelle;intracellular organelle;intracellular membrane-bounded organelle;protein complex;intracellular part;cytoplasmic part;cell part;cell fraction;soluble fraction;nuclear envelope lumen;organelle envelope lumen;membrane-enclosed lumen;cell projection;neuron projection;cell body;organelle part…	regulation of DNA replication;heart development;aging;response to endogenous stimulus;response to hormone stimulus;regulation of biosynthetic process;positive regulation of biosynthetic process;positive regulation of metabolic process;cellular process;response to organic substance;response to inorganic substance;response to metal ion;regulation of macromolecule biosynthetic process;positive regul…	binding;protein binding;identical protein binding;protein homodimerization activity;protein dimerization activity	Wnt signaling pathway	1	174968300	B2ZWH1;B2ZWH2;E7ETW4;O60666;Q5R370;Q5R371;Q9HB71	Calcyclin binding protein;Calcyclin binding protein, isoform CRA_a;Calcyclin-binding protein;cDNA, FLJ93790, Homo sapiens Siah-interacting protein (SIP), mRNA;Growth-inhibiting gene 5 protein;S100A6-binding protein;Siah-interacting protein;Uncharacterized protein
ENSG00000116171	SCP2	-0.0134025	0.429984	0.285478	2.45107	0.0137255	0.00449114	0.434352	0.129133	0.0482891	0.468499	0.963625	0.791511	0.51292	0.865463	0.587947	0.470099	0.018282	0.071509	-0.207427	0.00830605	0.0355073	mitochondrion;organelle;membrane-bounded organelle;intracellular organelle;intracellular membrane-bounded organelle;intracellular part;cytoplasmic part;cell part;nucleus;nucleolus;cytoplasm;non-membrane-bounded organelle;intracellular non-membrane-bounded organelle;organelle part;nuclear part;intracellular organelle part;peroxisome;peroxisomal matrix;microbody lumen;membrane-enclosed lumen;microb…	metabolic process;organelle organization;peroxisome organization;cellular process;cellular component organization;cellular component organization or biogenesis;cellular component organization or biogenesis at cellular level;cellular component organization at cellular level;organic acid metabolic process;lipid metabolic process;fatty acid metabolic process;fatty acid beta-oxidation;steroid biosynt…	catalytic activity;binding;steroid binding;lipid binding;transferase activity;transferase activity, transferring acyl groups;transferase activity, transferring acyl groups other than amino-acyl groups;sterol binding;protein binding;acyltransferase activity;C-acyltransferase activity;propanoyl-CoA C-acyltransferase activity;propionyl-CoA C2-trimethyltridecanoyltransferase activity	Primary bile acid biosynthesis;PPAR signaling pathway;Peroxisome	1	53392901	A6NM69;B4DHP6;B4E0J3;C9JC79;D3DQ37;E1B6W5;E9PLD1;P22307;Q15432;Q16622;Q5VVZ1;Q6NXF4;Q99430	cDNA FLJ53991, highly similar to Nonspecific lipid-transfer protein (EC 2.3.1.176);cDNA FLJ58965, highly similar to Nonspecific lipid-transfer protein (EC 2.3.1.176);Non-specific lipid-transfer protein;Propanoyl-CoA C-acyltransferase;SCP-chi;SCPX;Sterol carrier protein 2;Sterol carrier protein X;Uncharacterized protein
ENSG00000116191	RALGPS2	-0.210311	0.429984	0.276838	-1.77705	0.00534587	0.00156088	-0.688429	0.0902208	0.0225922	0.41734	0.376393	0.0842221	0.595298	0.331807	0.0691955	-0.329656	0.00965783	0.0407254	-0.45307	0.0129839	0.0559594	intracellular;cytoplasm;plasma membrane;membrane;intracellular part;cell part	signal transduction;small GTPase mediated signal transduction;cellular process;intracellular signal transduction;regulation of biological process;regulation of cellular process;response to stimulus;cellular response to stimulus;biological regulation	guanyl-nucleotide exchange factor activity;binding;protein binding;enzyme regulator activity;GTPase regulator activity;nucleoside-triphosphatase regulator activity		1	178694300	E9PD23;Q5T5Z1;Q5VZ67;Q86X27;Q9NW78	Ral GEF with PH domain and SH3-binding motif 2;RalA exchange factor RalGPS2;Ras-specific guanine nucleotide-releasing factor RalGPS2;Uncharacterized protein
ENSG00000116198	KIAA0562;RP1-286D6.4-004;RP1-286D6.4-005	-0.766049	0.323987	0.0782947	NaN	NaN	NaN	-1.11784	0.129133	0.0538116	NaN	NaN	NaN	NaN	NaN	NaN	NaN	NaN	NaN	NaN	NaN	NaN			binding		1	3728645	O60308;Q5JSQ3;Q5SR24;Q5SR25;Q5SR26;Q5SR27;Q6PKF5;Q86W32;Q86X14	KIAA0562;Uncharacterized protein KIAA0562
ENSG00000116199	FAM20B;KIAA0475	-0.348571	0.323987	0.092728	-5.50139	2.21e-05	1.26e-07	-0.787811	0.0902208	0.0221882	0.0684822	0.882256	0.597526	0.224147	0.148995	0.0122872	0.383653	0.00731393	0.0287823	0.108287	0.00359915	0.00840018	Golgi membrane;Golgi apparatus;membrane;integral to membrane;organelle membrane;intrinsic to membrane;organelle;membrane-bounded organelle;intracellular organelle;intracellular membrane-bounded organelle;organelle part;intracellular part;membrane part;Golgi apparatus part;cytoplasmic part;intracellular organelle part;cell part	phosphorus metabolic process;phosphate metabolic process;metabolic process;cellular process;phosphorylation;cellular metabolic process	nucleotide binding;catalytic activity;binding;ATP binding;kinase activity;transferase activity;transferase activity, transferring phosphorus-containing groups;phosphotransferase activity, alcohol group as acceptor;purine nucleotide binding;adenyl nucleotide binding;ribonucleotide binding;purine ribonucleotide binding;adenyl ribonucleotide binding;purine ribonucleoside triphosphate binding		1	178994939	O75063;Q5W0C3;Q5W0C4	Glycosaminoglycan xylosylkinase;Protein FAM20B;Xylose kinase
ENSG00000116205	C1orf83;TCEANC2	-0.205026	0.323987	0.110261	NaN	NaN	NaN	-0.772618	0.0623144	0.0102461	NaN	NaN	NaN	NaN	NaN	NaN	NaN	NaN	NaN	NaN	NaN	NaN	nucleus;organelle;membrane-bounded organelle;intracellular organelle;intracellular membrane-bounded organelle;intracellular part;cell part	nucleobase, nucleoside, nucleotide and nucleic acid metabolic process;transcription, DNA-dependent;nitrogen compound metabolic process;metabolic process;biosynthetic process;macromolecule biosynthetic process;cellular process;RNA metabolic process;RNA biosynthetic process;cellular nitrogen compound metabolic process;cellular macromolecule biosynthetic process;macromolecule metabolic process;cellu…	nucleic acid binding;DNA binding;binding;transcription regulator activity		1	54519260	Q5T702;Q8N8N2;Q96MN5	Transcription elongation factor A N-terminal and central domain-containing protein 2
ENSG00000116209	C1orf8;hCG_33694;HSPC001;RP4-758J24.2-002;RP4-758J24.2-004;RP4-758J24.2-006;RP4-758J24.2-008;TMEM59;UNQ169/PRO195	0.625827	0.507446	0.331803	1.652	0.000637178	9.96e-05	0.412749	0.931331	0.674425	1.23415	0.102026	0.000142529	1.06557	0.0450741	0.000110081	0.370443	0.00723602	0.0254516	0.197804	0.00408312	0.0140029	Golgi membrane;Golgi apparatus;membrane;integral to membrane;organelle membrane;intrinsic to membrane;organelle;membrane-bounded organelle;intracellular organelle;intracellular membrane-bounded organelle;organelle part;intracellular part;membrane part;Golgi apparatus part;cytoplasmic part;intracellular organelle part;cell part				1	54497347	B3KQL7;E9PGZ9;O75393;Q4VBP9;Q5T6Z8;Q5T703;Q5T704;Q5T705;Q5T706;Q96KX7;Q9BXS4	Liver membrane-bound protein;Transmembrane protein 59;Transmembrane protein 59, isoform CRA_a;Uncharacterized protein
ENSG00000116212	LRRC42	-0.208997	0.551792	0.36521	4.37726	0.0028951	0.000710647	-0.448338	0.0654321	0.01389	0.0220608	0.882256	0.662444	0.233874	0.670465	0.332852	0.132185	0.0108273	0.0483598	0.0660831	0.00601687	0.025488					1	54411750	A6NL66;D3DQ46;E7EP35;Q8N2Q8;Q9Y546	Leucine-rich repeat-containing protein 42;Uncharacterized protein
ENSG00000116213	RP11-46F15.4-005;RP11-46F15.4-006;WDR8	-0.769171	0.323987	0.103745	NaN	NaN	NaN	-0.804627	0.387332	0.207601	NaN	NaN	NaN	NaN	NaN	NaN	NaN	NaN	NaN	NaN	NaN	NaN	cytoplasm;intracellular part;cell part		binding;protein binding		1	3547331	Q5T0D5;Q5T0D6;Q5TBW1;Q9BUH7;Q9NTK7;Q9NX56;Q9P2S5	WD repeat domain 8;WD repeat-containing protein 8
ENSG00000116218	NPHS2	-0.327208	0.323987	0.0983469	-1.32039	0.0505583	0.0210982	NaN	NaN	NaN	0.0029613	1	0.952602	0.571968	0.865463	0.658771	-0.414303	0.00736772	0.0337935	-0.187762	0.00428614	0.0159393	plasma membrane;integral to plasma membrane;membrane;integral to membrane;intrinsic to membrane;intrinsic to plasma membrane;membrane part;plasma membrane part;cell part	system process;transport;excretion;multicellular organismal process;secretion;establishment of localization	binding;protein binding		1	179519674	B1AM32;B1AM33;Q8N6Q5;Q9NP85	Podocin
ENSG00000116221	HSPC235;MRPL2;MRPL37;RPML2	-0.428082	0.844186	0.662995	-2.67178	0.00529583	0.00132343	-0.735243	0.21966	0.110261	-0.145648	0.882256	0.613429	0.312954	0.689981	0.376296	-0.158061	0.00479565	0.0119082	0.19673	0.00408312	0.0143152	mitochondrion;ribosome;ribonucleoprotein complex;macromolecular complex;organelle;membrane-bounded organelle;non-membrane-bounded organelle;intracellular organelle;intracellular membrane-bounded organelle;intracellular non-membrane-bounded organelle;intracellular part;cytoplasmic part;cell part;organellar ribosome;mitochondrial ribosome;organelle part;mitochondrial part;intracellular organelle pa…	translation;metabolic process;biosynthetic process;macromolecule biosynthetic process;cellular process;protein metabolic process;cellular macromolecule biosynthetic process;macromolecule metabolic process;cellular metabolic process;primary metabolic process;cellular biosynthetic process;cellular macromolecule metabolic process;cellular protein metabolic process;regulation of translation;regulatio…	structural constituent of ribosome;structural molecule activity		1	54649714	A6NHR2;E9PB99;Q96Q67;Q9BWR1;Q9BZE1;Q9P0P3	39S ribosomal protein L2, mitochondrial;39S ribosomal protein L37, mitochondrial;Uncharacterized protein
ENSG00000116237	hCG_22628;ICMT;PCCMT;RP1-120G22.4-001	-0.630588	0.332974	0.193204	3.12179	0.000454218	7.91e-05	-0.724162	0.296109	0.158562	-0.0626793	0.525987	0.249934	-0.135117	0.582009	0.27211	0.135284	0.0822807	0.184181	-0.446877	0.520883	0.524983	cell fraction;membrane fraction;insoluble fraction;endoplasmic reticulum;endoplasmic reticulum membrane;membrane;integral to membrane;organelle membrane;intrinsic to membrane;organelle;membrane-bounded organelle;intracellular organelle;intracellular membrane-bounded organelle;organelle part;intracellular part;membrane part;endoplasmic reticulum part;cytoplasmic part;intracellular organelle part;c…	in utero embryonic development;liver development;organic acid metabolic process;nucleobase, nucleoside, nucleotide and nucleic acid metabolic process;protein modification process;protein methylation;C-terminal protein methylation;cellular amino acid metabolic process;cellular modified amino acid metabolic process;protein targeting;protein targeting to membrane;cellular aromatic compound metabolic…	protein binding transcription factor activity;transcription factor binding transcription factor activity;transcription cofactor activity;transcription coactivator activity;catalytic activity;protein C-terminal carboxyl O-methyltransferase activity;protein C-terminal S-isoprenylcysteine carboxyl O-methyltransferase activity;cAMP response element binding protein binding;methyltransferase activity;O…		1	6281252	A6NKX2;O60725;Q6FHT0;Q7Z750	ICMT protein;Isoprenylcysteine carboxyl methyltransferase;Isoprenylcysteine carboxyl methyltransferase, isoform CRA_a;Isoprenylcysteine carboxylmethyltransferase;Prenylated protein carboxyl methyltransferase;Prenylcysteine carboxyl methyltransferase;Protein-S-isoprenylcysteine O-methyltransferase;Uncharacterized protein
ENSG00000116251	RPL22	-0.714726	0.323987	0.0601796	0.566761	0.0505583	0.0211129	-1.14189	0.0969661	0.0270182	0.183559	0.477515	0.177659	0.162237	0.548692	0.206696	-0.408052	0.00965783	0.0408792	0.451409	0.00957425	0.0434648	intracellular;cytoplasm;cytosol;ribosome;large ribosomal subunit;cytosolic large ribosomal subunit;ribonucleoprotein complex;macromolecular complex;organelle;non-membrane-bounded organelle;intracellular organelle;intracellular non-membrane-bounded organelle;organelle part;intracellular part;cytoplasmic part;intracellular organelle part;cell part	cell activation;immune system process;leukocyte differentiation;nucleobase, nucleoside, nucleotide and nucleic acid metabolic process;translation;translational elongation;translational termination;nitrogen compound metabolic process;metabolic process;biosynthetic process;macromolecule biosynthetic process;cellular process;gene expression;viral reproduction;cellular component organization;RNA meta…	pattern binding;nucleic acid binding;RNA binding;structural constituent of ribosome;structural molecule activity;binding;glycosaminoglycan binding;heparin binding;carbohydrate binding;polysaccharide binding	Ribosome	1	6241329	B2R495;P35268;Q6IBD1	60S ribosomal protein L22;EBER-associated protein;Epstein-Barr virus small RNA-associated protein;Heparin-binding protein HBp15
ENSG00000116254	CHD5;KIAA0444;RP1-233K16.2-005;RP1-233K16.2-007	0.337211	0.384383	0.235904	1.12053	0.00648043	0.00213649	0.920674	0.154462	0.0603445	-0.111249	0.508663	0.204261	-0.020503	1	0.758613	NaN	NaN	NaN	NaN	NaN	NaN	chromatin;nucleus;organelle;membrane-bounded organelle;intracellular organelle;intracellular membrane-bounded organelle;organelle part;intracellular part;chromosomal part;intracellular organelle part;cell part	chromatin organization;chromatin assembly or disassembly;organelle organization;cellular process;cellular component organization;chromosome organization;cellular component organization or biogenesis;cellular component organization or biogenesis at cellular level;cellular component organization at cellular level;nucleobase, nucleoside, nucleotide and nucleic acid metabolic process;transcription, D…	nucleotide binding;nucleic acid binding;DNA binding;chromatin binding;catalytic activity;helicase activity;binding;ATP binding;ATP-dependent helicase activity;pyrophosphatase activity;hydrolase activity;hydrolase activity, acting on acid anhydrides;hydrolase activity, acting on acid anhydrides, in phosphorus-containing anhydrides;ATPase activity;purine nucleotide binding;nucleoside-triphosphatase…		1	6161853	B1AK51;O75032;Q5TG85;Q5TG89;Q7LGH2;Q8TDI0;Q9UFR9	ATP-dependent helicase CHD5;Chromodomain helicase DNA binding protein 5;Chromodomain-helicase-DNA-binding protein 5
ENSG00000116260	QSCN6;QSOX1;UNQ2520/PRO6013	0.715841	0.323987	0.168698	2.65426	0.000117889	7.5e-06	0.671884	0.414515	0.256271	0.653206	0.300527	0.0488168	0.229517	0.466936	0.148551	0.307647	0.00533589	0.0141081	0.185536	0.00365372	0.00892255	Golgi membrane;extracellular region;extracellular space;Golgi apparatus;membrane;integral to membrane;integral to Golgi membrane;organelle membrane;intrinsic to membrane;intrinsic to Golgi membrane;intrinsic to organelle membrane;integral to organelle membrane;organelle;membrane-bounded organelle;intracellular organelle;intracellular membrane-bounded organelle;extracellular region part;organelle …	metabolic process;cellular process;cellular homeostasis;homeostatic process;cell redox homeostasis;regulation of biological process;regulation of cellular process;oxidation-reduction process;biological regulation;regulation of biological quality;protein folding;protein modification process;protein thiol-disulfide exchange;protein metabolic process;macromolecule metabolic process;macromolecule mod…	catalytic activity;oxidoreductase activity;oxidoreductase activity, acting on a sulfur group of donors;oxidoreductase activity, acting on a sulfur group of donors, oxygen as acceptor;thiol oxidase activity;flavin-linked sulfhydryl oxidase activity		1	180123969	A8MXT8;O00391;Q59G29;Q5T2X0;Q8TDL6;Q8WVP4	Quiescin Q6;Sulfhydryl oxidase 1;Uncharacterized protein
ENSG00000116266	STXBP3	-0.178576	0.378053	0.229533	-0.545328	0.0137255	0.00455412	-0.21685	0.273208	0.140739	0.405149	0.306896	0.050279	0.283929	0.466936	0.141741	0.463196	0.0108273	0.0480176	0.078062	0.00359915	0.0087448	nucleus;nucleolus;cytoplasm;cytosol;plasma membrane;membrane;cytoplasmic membrane-bounded vesicle;basolateral plasma membrane;apical plasma membrane;stored secretory granule;platelet alpha granule;cytoplasmic vesicle;vesicle;membrane-bounded vesicle;specific granule;organelle;membrane-bounded organelle;non-membrane-bounded organelle;intracellular organelle;intracellular membrane-bounded organelle…	cell activation;immune effector process;cell activation involved in immune response;myeloid leukocyte activation;myeloid cell activation involved in immune response;neutrophil activation involved in immune response;leukocyte activation involved in immune response;immune system process;protein complex assembly;transport;exocytosis;vesicle docking involved in exocytosis;cell adhesion;blood coagulat…	SNARE binding;binding;protein binding;syntaxin-1 binding;syntaxin binding;syntaxin-2 binding		1	109289296	A8K269;A8K5K7;O00186;Q53FW1;Q86YJ3;Q9UPD7	Platelet Sec1 protein;Protein unc-18 homolog 3;Protein unc-18 homolog C;Syntaxin-binding protein 3
ENSG00000116273	PHF13	0.0541869	1	0.839895	0.306966	0.144001	0.0645093	-0.240428	0.353109	0.195021	-0.298159	0.508663	0.224484	-0.736474	0.193221	0.030685	-0.0577126	0.00479565	0.0054411	-0.327643	0.00755454	0.0321083	nucleus;nucleoplasm;organelle;membrane-bounded organelle;intracellular organelle;intracellular membrane-bounded organelle;organelle part;intracellular part;nuclear part;intracellular organelle part;cell part	mitotic cell cycle;nuclear division;DNA packaging;chromatin organization;organelle organization;cell cycle;chromosome segregation;mitosis;mitotic chromosome condensation;cellular process;cellular component organization;chromatin modification;cell cycle process;cell cycle phase;chromosome condensation;organelle fission;chromosome organization;cell division;DNA conformation change;cellular componen…	chromatin binding;binding;protein binding;zinc ion binding;methylated histone residue binding;histone binding;ion binding;cation binding;metal ion binding;transition metal ion binding		1	6673745	B3KUQ7;Q59FB6;Q5TH65;Q86YI8;Q8N551;Q9UJP2	PHD finger protein 13;Survival time-associated PHD finger protein in ovarian cancer 1
ENSG00000116285	ERRFI1;MIG6	0.00725127	1	0.995383	-1.15066	0.0796113	0.0328248	0.470521	0.161362	0.0659573	0.658588	0.400404	0.112201	0.75068	0.365348	0.0886264	0.521226	0.00934295	0.0394112	0.942846	0.0169869	0.0681523	nucleus;cytoplasm;plasma membrane;membrane;extrinsic to plasma membrane;extrinsic to membrane;extrinsic to internal side of plasma membrane;organelle;membrane-bounded organelle;intracellular organelle;intracellular membrane-bounded organelle;intracellular part;membrane part;plasma membrane part;cell part	regulation of protein phosphorylation;negative regulation of protein phosphorylation;vasculature development;regulation of nucleotide metabolic process;negative regulation of protein kinase activity;response to stress;negative regulation of epidermal growth factor receptor activity;regulation of epidermal growth factor receptor activity;anatomical structure morphogenesis;tissue development;negati…	small GTPase regulator activity;GTPase activator activity;Ras GTPase activator activity;Rho GTPase activator activity;binding;protein binding;enzyme activator activity;enzyme binding;kinase binding;protein kinase binding;enzyme regulator activity;GTPase regulator activity;nucleoside-triphosphatase regulator activity		1	8064464	B2RDX9;Q9NTG9;Q9UD05;Q9UJM3	ERBB receptor feedback inhibitor 1;Mitogen-inducible gene 6 protein
ENSG00000116288	PARK7	-0.104005	0.844186	0.646716	0.216436	0.0997342	0.0469798	-0.149077	0.566462	0.370579	-0.00669272	0.882256	0.633037	0.195707	0.331807	0.0689618	-0.175971	0.00479565	0.00864667	0.11888	0.00359915	0.00578521	nucleus;cytoplasm;mitochondrion;cytosol;axon;cell projection;neuron projection;organelle;membrane-bounded organelle;intracellular organelle;intracellular membrane-bounded organelle;intracellular part;cytoplasmic part;cell part	response to reactive oxygen species;neurotransmitter uptake;regulation of neurotransmitter levels;synaptic transmission, dopaminergic;transport;neurotransmitter transport;cellular ion homeostasis;autophagy;response to stress;defense response;inflammatory response;response to oxidative stress;organelle organization;mitochondrion organization;cell communication;cell-cell signaling;synaptic transmis…	nucleic acid binding;RNA binding;mRNA binding;catalytic activity;peroxidase activity;binding;protein binding;peptidase activity;antioxidant activity;oxidoreductase activity;oxidoreductase activity, acting on peroxide as acceptor;oxidoreductase activity, acting on paired donors, with incorporation or reduction of molecular oxygen;hydrolase activity;identical protein binding;protein homodimerizatio…	Parkinson's disease	1	8014351	B2R4Z1;O14805;Q6DR95;Q7LFU2;Q99497	Oncogene DJ1;Parkinson disease protein 7;Protein DJ-1
ENSG00000116299	EIG121;KIAA1324;UNQ2426/PRO4985	-1.78517	0.384383	0.242843	0.497871	0.158705	0.0789521	0.703778	0.50691	0.333853	0.95255	0.400404	0.10828	1.84779	0.0516672	0.000840485	-1.3013	0.0671763	0.14984	0.302343	0.00915292	0.0398344	membrane;integral to membrane;intrinsic to membrane;membrane part;cell part				1	109656301	B4E1V8;C9J810;E9PB18;E9PIF6;E9PLQ2;E9PLY8;E9PMS2;E9PS21;Q08AE6;Q5T5C9;Q5T5D0;Q5T5D1;Q6UXG2;Q9P2M2	cDNA FLJ52912;Estrogen-induced gene 121 protein;Uncharacterized protein;UPF0577 protein KIAA1324
ENSG00000116329	OPRD;OPRD1	0	0.840301	0.593846	-0.528573	0.215637	0.102966	0.353747	0.129133	0.0512054	-0.490059	0.477515	0.197533	-0.364698	0.466936	0.14506	-0.0205334	0.00457508	0.0020555	0.0126927	0.00359915	0.00125923	cell fraction;membrane fraction;insoluble fraction;cytoplasm;plasma membrane;integral to plasma membrane;membrane;integral to membrane;intrinsic to membrane;intrinsic to plasma membrane;cell projection membrane;leading edge membrane;vesicle;neuron projection membrane;dendrite membrane;axon part;organelle;axon terminus;neuron projection terminus;intracellular part;membrane part;synapse part;plasma…	protein import into nucleus, translocation;immune system process;regulation of nucleotide metabolic process;transport;intracellular protein transport;immune response;signal transduction;cell surface receptor linked signaling pathway;G-protein coupled receptor protein signaling pathway;G-protein signaling, coupled to cyclic nucleotide second messenger;G-protein signaling, coupled to cAMP nucleotid…	peptide receptor activity;signal transducer activity;receptor activity;transmembrane receptor activity;G-protein coupled receptor activity;opioid receptor activity;delta-opioid receptor activity;binding;protein binding;peptide receptor activity, G-protein coupled;peptide binding;molecular transducer activity	Neuroactive ligand-receptor interaction	1	29138654	B5B0B8;P41143	Delta-type opioid receptor
ENSG00000116337	AMPD2;RP5-1160K1.5-002	-0.332568	0.323987	0.129076	1.63187	0.00362462	0.000979511	-0.611494	0.0474437	0.0051708	-0.161816	1	0.881677	0.0683754	0.582009	0.232361	-0.127955	0.00570643	0.0164125	-0.105417	0.00408312	0.0134677	cytosol;intracellular part;cytoplasmic part;cell part	nucleobase, nucleoside, nucleotide and nucleic acid metabolic process;purine base metabolic process;purine nucleotide metabolic process;purine nucleotide biosynthetic process;cellular aromatic compound metabolic process;nucleoside phosphate metabolic process;nitrogen compound metabolic process;metabolic process;biosynthetic process;nucleobase metabolic process;nucleotide metabolic process;nucleos…	catalytic activity;AMP deaminase activity;binding;hydrolase activity;hydrolase activity, acting on carbon-nitrogen (but not peptide) bonds;hydrolase activity, acting on carbon-nitrogen (but not peptide) bonds, in cyclic amidines;deaminase activity;ion binding;cation binding;metal ion binding	Purine metabolism	1	110158726	B4DZI5;E9PIJ1;E9PJF6;E9PNG0;Q01433;Q14856;Q14857;Q16686;Q16687;Q16688;Q16729;Q5T693;Q5T694;Q5T695;Q96IA1;Q9UDX8;Q9UDX9;Q9UMU4	Adenosine monophosphate deaminase 2 (Isoform L);AMP deaminase 2;AMP deaminase isoform L;Uncharacterized protein
ENSG00000116350	SFRS4;SRP75;SRSF4	-0.484074	0.323987	0.0926133	NaN	NaN	NaN	-0.294187	0.651958	0.451713	NaN	NaN	NaN	NaN	NaN	NaN	NaN	NaN	NaN	NaN	NaN	NaN	nucleus;nucleoplasm;nuclear body;nuclear speck;organelle;membrane-bounded organelle;intracellular organelle;intracellular membrane-bounded organelle;organelle part;intracellular part;nuclear part;intracellular organelle part;nucleoplasm part;cell part	RNA splicing, via transesterification reactions;RNA splicing, via transesterification reactions with bulged adenosine as nucleophile;nuclear mRNA splicing, via spliceosome;nucleobase, nucleoside, nucleotide and nucleic acid metabolic process;transcription, DNA-dependent;transcription termination, DNA-dependent;transcription from RNA polymerase II promoter;termination of RNA polymerase II transcri…	nucleotide binding;nucleic acid binding;binding;RNA binding	Spliceosome	1	29474255	E7EMJ8;Q08170;Q5VXP1;Q9BUA4;Q9UEB5	Pre-mRNA-splicing factor SRP75;Serine/arginine-rich splicing factor 4;Splicing factor, arginine/serine-rich 4;SRP001LB;Uncharacterized protein
ENSG00000116353	CGI-63;MECR;NBRF1;RP11-467D18.1-011	-0.260419	0.323987	0.117054	-0.771141	0.158705	0.085615	-0.821904	0.0712509	0.0150389	-0.0295076	0.882256	0.61597	0.114309	0.73205	0.42977	-0.442589	0.0391614	0.108538	0.147847	0.0071023	0.0305264	mitochondrion;organelle;membrane-bounded organelle;intracellular organelle;intracellular membrane-bounded organelle;intracellular part;cytoplasmic part;cell part	metabolic process;oxidation-reduction process;organic acid metabolic process;lipid metabolic process;fatty acid metabolic process;fatty acid biosynthetic process;lipid biosynthetic process;biosynthetic process;cellular process;organic acid biosynthetic process;carboxylic acid metabolic process;monocarboxylic acid metabolic process;cellular ketone metabolic process;oxoacid metabolic process;cellul…	catalytic activity;binding;zinc ion binding;oxidoreductase activity;ion binding;cation binding;metal ion binding;transition metal ion binding;oxidoreductase activity, acting on the CH-CH group of donors;oxidoreductase activity, acting on the CH-CH group of donors, NAD or NADP as acceptor;trans-2-enoyl-CoA reductase (NADPH) activity	Fatty acid elongation in mitochondria	1	29519385	E9PGD9;Q5SYU0;Q5SYU1;Q5SYU2;Q5SYU3;Q6IBU9;Q9BV79;Q9Y373	Mitochondrial trans-2-enoyl-CoA reductase;Nuclear receptor-binding factor 1;Trans-2-enoyl-CoA reductase, mitochondrial;Uncharacterized protein
ENSG00000116396	KCNC4	0.11162	0.901912	0.712271	1.81472	0.000735159	0.000148956	-0.14779	0.414515	0.254185	0.372718	0.44335	0.134009	0.28188	0.198799	0.0320081	1.76767	0.0876292	0.188222	0.7644	0.0215886	0.0787191	voltage-gated potassium channel complex;membrane;integral to membrane;intrinsic to membrane;macromolecular complex;ion channel complex;cation channel complex;potassium channel complex;protein complex;membrane part;plasma membrane part;cell part	transport;ion transport;cation transport;potassium ion transport;cellular process;monovalent inorganic cation transport;metal ion transport;establishment of localization;transmembrane transport;cell communication;cell-cell signaling;synaptic transmission;signaling;regulation of localization;ion transmembrane transport;regulation of transmembrane transport;regulation of ion transmembrane transport…	transporter activity;ion channel activity;voltage-gated ion channel activity;voltage-gated potassium channel activity;cation channel activity;potassium channel activity;cation transmembrane transporter activity;ion transmembrane transporter activity;channel activity;passive transmembrane transporter activity;voltage-gated channel activity;gated channel activity;substrate-specific channel activity…		1	110753965	E9PB17;Q03721;Q3MIM4;Q5TBI6	KSHIIIC;Potassium voltage-gated channel subfamily C member 4;Uncharacterized protein;Voltage-gated potassium channel subunit Kv3.4
ENSG00000116406	C1orf22;EDEM3	0	0.844186	0.612228	3.93391	0.00118656	0.000249178	0.0215433	1	0.854934	0.378862	0.697665	0.400957	0.394575	0.865463	0.608668	0.439979	0.255738	0.316693	-0.261224	0.036595	0.108388	endoplasmic reticulum;endoplasmic reticulum lumen;endoplasmic reticulum membrane;membrane;organelle membrane;membrane-enclosed lumen;organelle;membrane-bounded organelle;intracellular organelle;intracellular membrane-bounded organelle;organelle lumen;organelle part;intracellular part;membrane part;endoplasmic reticulum part;cytoplasmic part;intracellular organelle part;cell part;intracellular org…	carbohydrate metabolic process;protein folding;protein modification process;protein glycosylation;protein N-linked glycosylation;response to stress;response to unfolded protein;metabolic process;response to biotic stimulus;cellular process;response to organic substance;peptidyl-amino acid modification;peptidyl-asparagine modification;protein N-linked glycosylation via asparagine;protein metabolic…	catalytic activity;hydrolase activity, hydrolyzing O-glycosyl compounds;mannosyl-oligosaccharide 1,2-alpha-mannosidase activity;binding;calcium ion binding;protein binding;mannosidase activity;mannosyl-oligosaccharide mannosidase activity;hydrolase activity;hydrolase activity, acting on glycosyl bonds;ion binding;cation binding;metal ion binding;misfolded protein binding	Protein processing in endoplasmic reticulum	1	184659637	B2RCH6;Q0VGM5;Q5TEZ0;Q9BZQ6;Q9HCW1;Q9UFV7	ER degradation-enhancing alpha-mannosidase-like 3
ENSG00000116455	HKMT1069;MEP50;Nbla10071;WDR77	-1.14746	0.336597	0.213209	0.501085	0.529124	0.288936	-1.33293	0.296109	0.174057	-0.16992	0.525987	0.249742	0.00477507	0.829797	0.524878	0.0113515	0.00457508	0.00127684	0.148351	0.00428614	0.0161284	nucleus;cytoplasm;cytosol;organelle;membrane-bounded organelle;intracellular organelle;intracellular membrane-bounded organelle;intracellular part;cytoplasmic part;cell part	spliceosomal snRNP assembly;columnar-cuboidal epithelial cell differentiation;glandular epithelial cell differentiation;developmental process involved in reproduction;nucleobase, nucleoside, nucleotide and nucleic acid metabolic process;regulation of transcription, DNA-dependent;regulation of transcription from RNA polymerase II promoter;nitrogen compound metabolic process;metabolic process;posit…	protein binding transcription factor activity;transcription factor binding transcription factor activity;transcription cofactor activity;transcription coactivator activity;binding;protein binding;ligand-dependent nuclear receptor transcription coactivator activity		1	111982512	B3KMW6;B4DJP0;B4DP38;Q3LID2;Q53FU2;Q6JZZ5;Q96GK4;Q9BQA1;Q9BWY3	Androgen receptor cofactor p44;cDNA FLJ55120, moderately similar to Methylosome protein 50;cDNA FLJ60601, highly similar to Methylosome protein 50;Methylosome protein 50;p44/Mep50;WD repeat-containing protein 77
ENSG00000116459	ATP5F1;hCG_39985;RP11-552M11.5-005	-0.208448	0.901912	0.719037	-1.12932	0.00258384	0.000615854	-0.729177	0.129133	0.0499283	0.210309	0.963625	0.753253	0.328093	0.266734	0.0418874	-0.0693065	0.00479565	0.00400126	0.171264	0.00380695	0.00975612	mitochondrial proton-transporting ATP synthase complex, coupling factor F(o);mitochondrion;mitochondrial inner membrane;mitochondrial proton-transporting ATP synthase complex;mitochondrial matrix;membrane;proton-transporting two-sector ATPase complex;organelle inner membrane;organelle membrane;mitochondrial membrane;membrane-enclosed lumen;macromolecular complex;proton-transporting two-sector ATP…	generation of precursor metabolites and energy;nucleobase, nucleoside, nucleotide and nucleic acid metabolic process;purine nucleotide metabolic process;purine nucleotide biosynthetic process;purine nucleotide catabolic process;ATP catabolic process;nucleoside phosphate metabolic process;ATP biosynthetic process;nitrogen compound metabolic process;transport;ion transport;cation transport;hydrogen…	catalytic activity;transporter activity;binding;protein binding;cation transmembrane transporter activity;ion transmembrane transporter activity;monovalent inorganic cation transmembrane transporter activity;hydrogen ion transmembrane transporter activity;pyrophosphatase activity;hydrolase activity;hydrolase activity, acting on acid anhydrides;hydrolase activity, acting on acid anhydrides, in pho…	Oxidative phosphorylation;Alzheimer's disease;Parkinson's disease;Huntington's disease	1	111991486	P24539;Q08ET0;Q5QNZ2;Q9BQ68;Q9BRU8	ATP synthase subunit b, mitochondrial;ATP synthase, H+ transporting, mitochondrial F0 complex, subunit B1;cDNA, FLJ94101, Homo sapiens ATP synthase, H+ transporting, mitochondrial F0complex, subunit b, isoform 1 (ATP5F1), mRNA;Cell proliferation-inducing protein 47;HCG39985, isoform CRA_a
ENSG00000116473	hCG_1818872;Krev1;Krev-1;KREV1;Rap1a;RAP1A;RP4-773A18.1-001	-0.202086	0.844186	0.634046	-1.6835	7.87e-05	3.99e-06	1.0444	0.0969661	0.0249665	0.086207	0.44335	0.12192	0.260539	0.0922352	0.00399744	0.435351	0.00731393	0.0301817	0.107819	0.00359915	0.00794622	intracellular;membrane;cell part;cytosol;plasma membrane;guanyl-nucleotide exchange factor complex;macromolecular complex;protein complex;intracellular part;cytoplasmic part	nucleobase, nucleoside, nucleotide and nucleic acid metabolic process;purine nucleotide metabolic process;GTP catabolic process;purine nucleotide catabolic process;nucleoside phosphate metabolic process;nitrogen compound metabolic process;signal transduction;small GTPase mediated signal transduction;metabolic process;catabolic process;nucleotide metabolic process;nucleoside triphosphate metabolic…	nucleotide binding;catalytic activity;GTPase activity;binding;GTP binding;pyrophosphatase activity;hydrolase activity;hydrolase activity, acting on acid anhydrides;hydrolase activity, acting on acid anhydrides, in phosphorus-containing anhydrides;purine nucleotide binding;nucleoside-triphosphatase activity;guanyl nucleotide binding;ribonucleotide binding;purine ribonucleotide binding;guanyl ribon…	MAPK signaling pathway;Chemokine signaling pathway;Focal adhesion;Leukocyte transendothelial migration;Long-term potentiation;Neurotrophin signaling pathway;Pancreatic secretion;Renal cell carcinoma	1	112084840	A8KAH9;P10113;P62834	C21KG;cDNA FLJ75985, highly similar to Homo sapiens RAP1A, member of RAS oncogene family (RAP1A), transcript variant 2, mRNA;G-22K;GTP-binding protein smg p21A;RAP1A, member of RAS oncogene family;Ras-related protein Krev-1;Ras-related protein Rap-1A
ENSG00000116478	hCG_41610;HDAC1;RP4-811H24.2-001;RP4-811H24.2-010;RPD3L1	-0.176609	0.384383	0.258462	-0.0974947	0.144001	0.0650818	-0.372531	0.154462	0.0574163	-0.162396	0.343903	0.0676939	0.0642138	0.664516	0.311439	-0.350439	0.00723602	0.0257301	-0.147199	0.00398086	0.0104944	histone deacetylase complex;nucleus;nucleoplasm;nucleolus;cytoplasm;cytosol;Sin3 complex;NuRD complex;chromatin remodeling complex;transcriptional repressor complex;macromolecular complex;organelle;membrane-bounded organelle;non-membrane-bounded organelle;intracellular organelle;intracellular membrane-bounded organelle;intracellular non-membrane-bounded organelle;protein complex;organelle part;in…	chromatin organization;protein modification process;protein deacetylation;organelle organization;metabolic process;cellular process;cellular component organization;chromatin modification;covalent chromatin modification;histone modification;histone deacetylation;protein metabolic process;protein deacylation;macromolecule metabolic process;macromolecule modification;cellular metabolic process;prima…	catalytic activity;histone deacetylase activity;hydrolase activity;hydrolase activity, acting on carbon-nitrogen (but not peptide) bonds;hydrolase activity, acting on carbon-nitrogen (but not peptide) bonds, in linear amides;deacetylase activity;protein deacetylase activity;nucleic acid binding transcription factor activity;sequence-specific DNA binding transcription factor activity;binding;prote…	Cell cycle;Notch signaling pathway;Huntington's disease;Pathways in cancer;Chronic myeloid leukemia	1	32757687	B4DSK9;Q13547;Q5TEE2;Q6IT96;Q92534	cDNA FLJ60860, highly similar to Histone deacetylase 1;Histone deacetylase;Histone deacetylase 1
ENSG00000116489	CAPZA1	-0.321194	0.439783	0.309496	-0.0747416	0.878868	0.541618	0.175792	0.387332	0.231158	0.150654	1	0.868803	0.277675	0.689981	0.385994	0.316562	0.00629273	0.0187244	0.251174	0.00408312	0.0151661	extracellular region;cytoplasm;cytosol;cytoskeleton;F-actin capping protein complex;actin cytoskeleton;macromolecular complex;organelle;non-membrane-bounded organelle;intracellular organelle;intracellular non-membrane-bounded organelle;protein complex;organelle part;intracellular part;cytoskeletal part;cytoplasmic part;intracellular organelle part;cell part;WASH complex	immune system process;protein complex assembly;cellular component movement;response to stress;defense response;immune response;organelle organization;cytoskeleton organization;blood coagulation;hemostasis;regulation of actin polymerization or depolymerization;cellular process;negative regulation of organelle organization;cellular component organization;cellular component assembly;actin filament-b…	actin binding;binding;protein binding;cytoskeletal protein binding		1	113161795	P52907;Q53FQ6;Q6FHD5	CapZ alpha-1;F-actin-capping protein subunit alpha-1
ENSG00000116497	S100PBP;S100PBPR	-0.252607	0.840301	0.594143	0.61839	0.0137255	0.00528214	-0.442564	0.200649	0.0782975	-0.544854	0.477515	0.197706	-0.187033	0.582009	0.253518	-0.57554	0.0391614	0.111587	-0.95836	0.110703	0.206822	nucleus;organelle;membrane-bounded organelle;intracellular organelle;intracellular membrane-bounded organelle;intracellular part;cell part		binding;protein binding;calcium-dependent protein binding		1	33282368	A8MTZ6;B3KR04;D3DPQ5;E9PIY5;E9PIZ7;E9PL86;E9PMK1;E9PSA0;Q5HYH3;Q96BU1;Q9H997	S100P-binding protein;S100P-binding protein Riken;Uncharacterized protein
ENSG00000116514	IBRDC3;NKLAM;RNF19B	0.259037	1	0.893101	0.680784	0.118602	0.0577212	0.766626	0.252567	0.120527	-0.423935	0.508663	0.229647	-0.182509	0.865463	0.638312	0.50722	0.0269681	0.0936767	0.397283	0.0169869	0.0662251	membrane;integral to membrane;intrinsic to membrane;membrane part;cell part		binding;zinc ion binding;ion binding;cation binding;metal ion binding;transition metal ion binding;catalytic activity;protein binding;ligase activity		1	33402046	E9PAW6;Q0VG77;Q5TH44;Q5TH45;Q6P6A4;Q6ZMZ0;Q8N2S8;Q8WUF3	E3 ubiquitin-protein ligase RNF19B;IBR domain-containing protein 3;Natural killer lytic-associated molecule;RING finger protein 19B;Uncharacterized protein
ENSG00000116521	C1orf3;PROPIN1;SCAMP3	0.238803	0.808908	0.52392	-2.77313	0.000735159	0.000156138	-0.338415	0.154462	0.0599582	0.0272418	0.963625	0.763901	0.411155	0.365348	0.101667	0.0521638	0.00479565	0.00272878	0.15694	0.00359915	0.00805376	Golgi membrane;membrane;integral to membrane;organelle membrane;intrinsic to membrane;organelle part;intracellular part;membrane part;Golgi apparatus part;cytoplasmic part;intracellular organelle part;cell part	transport;post-Golgi vesicle-mediated transport;response to nutrient;response to external stimulus;cellular process;response to extracellular stimulus;protein transport;vesicle-mediated transport;response to nutrient levels;response to retinoic acid;response to vitamin A;response to vitamin;response to chemical stimulus;establishment of protein localization;intracellular transport;Golgi vesicle t…			1	155225770	A9Z1W6;B1AVS6;O14828;O15128;Q96FR8;Q9BPY0	Secretory carrier-associated membrane protein 3
ENSG00000116525	RP11-131M11.1-002;TRIM62	-0.163638	0.323987	0.122803	1.18946	9.01e-05	5.47e-06	-0.116845	0.50691	0.343353	-0.185574	0.697665	0.409052	0.308231	0.100499	0.00595657	-0.738192	0.018282	0.0690684	-0.880066	0.0248972	0.0877785	intracellular;cell part		binding;zinc ion binding;ion binding;cation binding;metal ion binding;transition metal ion binding		1	33611003	A6NK77;B3KVH5;D3DPR1;Q5VSX7;Q9BVG3;Q9NVG0	Tripartite motif-containing 62;Tripartite motif-containing protein 62;Uncharacterized protein
ENSG00000116539	ASH1L;KIAA1420;KMT2H	-0.6329	1	0.797552	-1.16751	0.0350398	0.0135538	0.88606	0.115046	0.0385248	-0.234193	0.618011	0.319745	-0.536481	0.484439	0.170719	-0.00150173	0.00389986	0.00074855	-0.0549417	0.0071023	0.0299496	nucleus;chromosome;nucleolus;cytoplasm;Golgi apparatus;cell-cell junction;tight junction;cell junction;organelle;membrane-bounded organelle;non-membrane-bounded organelle;intracellular organelle;intracellular membrane-bounded organelle;intracellular non-membrane-bounded organelle;organelle part;intracellular part;membrane part;nuclear part;cytoplasmic part;intracellular organelle part;plasma memb…	nucleobase, nucleoside, nucleotide and nucleic acid metabolic process;DNA packaging;chromatin organization;transcription, DNA-dependent;regulation of transcription, DNA-dependent;transcription from RNA polymerase II promoter;protein modification process;protein methylation;one-carbon metabolic process;nitrogen compound metabolic process;organelle organization;cell communication;cell-cell signalin…	nucleic acid binding;DNA binding;RNA polymerase II transcription factor activity;catalytic activity;binding;methyltransferase activity;N-methyltransferase activity;zinc ion binding;protein methyltransferase activity;S-adenosylmethionine-dependent methyltransferase activity;lysine N-methyltransferase activity;protein-lysine N-methyltransferase activity;transferase activity;transferase activity, tr…	Lysine degradation;Tight junction	1	155305059	Q59GP1;Q5T714;Q5T715;Q9NR48;Q9P2C7	Absent small and homeotic disks protein 1 homolog;ASH1-like protein;Lysine N-methyltransferase 2H;Probable histone-lysine N-methyltransferase ASH1L
ENSG00000116544	DAP3;DLGAP3	-0.354886	0.323987	0.0932845	0.504315	0.00916348	0.00293084	-0.872239	0.0902208	0.022975	0.262589	0.963625	0.765533	0.312753	0.193221	0.0311274	0.472968	0.00681518	0.0250899	0.339222	0.00457848	0.0181259	cell fraction;membrane fraction;insoluble fraction;plasma membrane;postsynaptic density;membrane;synaptosome;cell junction;cell projection;neuron projection;neuronal cell body;dendritic spine;cell body;neuron spine;organelle part;intracellular part;membrane part;cytoskeletal part;intracellular organelle part;synapse part;plasma membrane part;cell projection part;cell part;synapse;postsynaptic mem…	cell communication;cell-cell signaling;cellular process;signaling	beta-amyloid binding;binding;protein binding;protein domain specific binding		1	35331037	O95886;Q5TDD5;Q9H3X7	Disks large-associated protein 3;PSD-95/SAP90-binding protein 3;SAP90/PSD-95-associated protein 3
ENSG00000116560	PSF;SFPQ	-0.53048	0.323987	0.0483799	-3.79734	0.000735159	0.000130229	0.0498383	0.566462	0.356899	-0.88773	0.343903	0.0677761	-0.351892	0.582009	0.256578	-0.0572686	0.00479565	0.00343832	0.225785	0.00408312	0.0131045	nucleus;nucleoplasm;nuclear matrix;nuclear body;paraspeckles;organelle;membrane-bounded organelle;intracellular organelle;intracellular membrane-bounded organelle;organelle part;intracellular part;nuclear part;intracellular organelle part;nucleoplasm part;cell part	RNA splicing, via transesterification reactions;RNA splicing, via transesterification reactions with bulged adenosine as nucleophile;alternative nuclear mRNA splicing, via spliceosome;nuclear mRNA splicing, via spliceosome;nucleobase, nucleoside, nucleotide and nucleic acid metabolic process;DNA metabolic process;DNA repair;DNA recombination;transcription, DNA-dependent;regulation of transcriptio…	nucleotide binding;nucleic acid binding;DNA binding;RNA binding;binding;protein binding		1	35641979	P23246;P30808;Q5SZ71	100 kDa DNA-pairing protein;DNA-binding p52/p100 complex, 100 kDa subunit;Polypyrimidine tract-binding protein-associated-splicing factor;Splicing factor, proline- and glutamine-rich
ENSG00000116574	ARHU;CDC42L1;G28K;RHOU;SB128;WRCH1	-0.49913	0.323987	0.0977462	0.396277	0.25015	0.119306	-0.613965	0.175487	0.0725912	0.776863	0.257474	0.0347703	0.770971	0.304322	0.0500306	-1.88256	0.0434232	0.122175	-1.47599	0.0274073	0.0983463	Golgi membrane;podosome;intracellular;Golgi apparatus;cytosol;plasma membrane;adherens junction;cell-substrate adherens junction;focal adhesion;membrane;cell junction;cell-substrate junction;organelle membrane;macromolecular complex;cell projection;organelle;membrane-bounded organelle;non-membrane-bounded organelle;intracellular organelle;intracellular membrane-bounded organelle;intracellular non…	G1-S transition of mitotic cell cycle;nucleobase, nucleoside, nucleotide and nucleic acid metabolic process;purine nucleotide metabolic process;GTP catabolic process;purine nucleotide catabolic process;nucleoside phosphate metabolic process;nitrogen compound metabolic process;organelle organization;cytoskeleton organization;signal transduction;small GTPase mediated signal transduction;Ras protein…	nucleotide binding;catalytic activity;GTPase activity;binding;protein binding;GTP binding;pyrophosphatase activity;hydrolase activity;hydrolase activity, acting on acid anhydrides;hydrolase activity, acting on acid anhydrides, in phosphorus-containing anhydrides;purine nucleotide binding;nucleoside-triphosphatase activity;guanyl nucleotide binding;ribonucleotide binding;purine ribonucleotide bind…		1	228870824	B1AKN1;Q59FE9;Q7L0Q8;Q8TDQ2	CDC42-like GTPase 1;GTP-binding protein-like 1;Rho GTPase-like protein ARHU;Rho-related GTP-binding protein RhoU;Ryu GTPase;Wnt-1 responsive Cdc42 homolog 1
ENSG00000116580	GON4;GON4L;KIAA1606	-0.201488	0.323987	0.168491	-2.6454	0.000939241	0.000195604	-0.46635	0.116132	0.0420958	-0.116939	0.736822	0.463307	-0.215331	0.829797	0.543041	0.769247	0.0335229	0.095841	0.742129	0.036595	0.111513	nucleus;nucleolus;cytoplasm;organelle;membrane-bounded organelle;non-membrane-bounded organelle;intracellular organelle;intracellular membrane-bounded organelle;intracellular non-membrane-bounded organelle;organelle part;intracellular part;nuclear part;intracellular organelle part;cell part	regulation of transcription, DNA-dependent;regulation of biosynthetic process;regulation of gene expression;regulation of macromolecule biosynthetic process;regulation of nucleobase, nucleoside, nucleotide and nucleic acid metabolic process;regulation of metabolic process;regulation of cellular metabolic process;regulation of cellular biosynthetic process;regulation of biological process;regulati…	nucleic acid binding;DNA binding;binding		1	155719508	B7ZBL4;E9PFY9;Q14C93;Q3T8J8;Q3T8J9;Q5VYZ5;Q5W0D5;Q6AWA6;Q6P1Q6;Q7Z3L3;Q8IY79;Q9BQI1;Q9HCG6	GON-4 homolog;GON-4-like protein;Uncharacterized protein
ENSG00000116584	ARHGEF2;KIAA0651;LFP40;RP11-336K24.3-004	1.40146	0.808908	0.568701	1.90594	0.00648043	0.00211119	-0.3994	0.566462	0.357694	-0.0685303	0.882256	0.626443	-0.140832	0.829797	0.499493	-0.272457	1	0.730363	-0.472675	1	0.696252	intracellular;cytoplasm;Golgi apparatus;spindle;cytosol;cytoskeleton;microtubule;plasma membrane;cell-cell junction;tight junction;membrane;cell junction;cell projection membrane;leading edge membrane;ruffle membrane;macromolecular complex;cell projection;organelle;membrane-bounded organelle;non-membrane-bounded organelle;intracellular organelle;intracellular membrane-bounded organelle;intracellu…	nuclear division;cell morphogenesis;regulation of transcription, DNA-dependent;transport;intracellular protein transport;apoptosis;induction of apoptosis;organelle organization;cytoskeleton organization;actin filament organization;negative regulation of microtubule depolymerization;cell cycle;mitosis;signal transduction;cell surface receptor linked signaling pathway;enzyme linked receptor protein…	small GTPase regulator activity;guanyl-nucleotide exchange factor activity;Ras guanyl-nucleotide exchange factor activity;Rho guanyl-nucleotide exchange factor activity;binding;protein binding;microtubule binding;cytoskeletal protein binding;zinc ion binding;tubulin binding;Ras GTPase binding;Rho GTPase binding;enzyme binding;enzyme regulator activity;Rac guanyl-nucleotide exchange factor activit…	Pathogenic Escherichia coli infection	1	155916645	D3DVA6;O75142;Q15079;Q5VY92;Q5VY93;Q8TDA3;Q8WUG4;Q92974;Q9H023	Guanine nucleotide exchange factor H1;Microtubule-regulated Rho-GEF;Proliferating cell nucleolar antigen p40;Rho guanine nucleotide exchange factor 2;Rho/rac guanine nucleotide exchange factor (GEF) 2
ENSG00000116586	HSPC003;LAMTOR2;MAPBPIP;ROBLD3;RP11-336K24.9;RP11-336K24.9-002	0.131944	0.806046	0.487322	NaN	NaN	NaN	-0.448025	0.115046	0.0385808	NaN	NaN	NaN	NaN	NaN	NaN	NaN	NaN	NaN	NaN	NaN	NaN	lytic vacuole;lysosome;lysosomal membrane;endosome;late endosome;vacuole;vacuolar membrane;endosome membrane;membrane;organelle membrane;late endosome membrane;macromolecular complex;organelle;membrane-bounded organelle;intracellular organelle;intracellular membrane-bounded organelle;protein complex;organelle part;intracellular part;membrane part;vacuolar part;endosomal part;cytoplasmic part;intr…	response to acid;protein localization;response to endogenous stimulus;regulation of signal transduction;positive regulation of signal transduction;cellular process;response to organic substance;response to organic nitrogen;regulation of cell communication;positive regulation of cell communication;response to amine stimulus;cell growth;regulation of signaling;positive regulation of signaling;regul…			1	156024543	Q5VY97;Q5VY98;Q5VY99;Q9Y2Q5	Endosomal adaptor protein p14;Late endosomal/lysosomal adaptor and MAPK and MTOR activator 2;Late endosomal/lysosomal Mp1-interacting protein;Mitogen-activated protein-binding protein-interacting protein;Mitogen-activated protein-binding protein-interacting protein (MAPBPIP);Ragulator complex protein LAMTOR2;Roadblock domain-containing protein 3
ENSG00000116604	MEF2D;RP11-98G7.2-005	-0.291707	0.901912	0.699469	-1.86506	0.000637178	8.74e-05	-0.698865	0.115046	0.030081	0.2219	0.60762	0.266506	0.498338	0.234378	0.0335155	0.625703	0.0434232	0.118302	0.427035	0.0215886	0.0815238	nucleus;nucleolus;organelle;membrane-bounded organelle;non-membrane-bounded organelle;intracellular organelle;intracellular membrane-bounded organelle;intracellular non-membrane-bounded organelle;organelle part;intracellular part;nuclear part;intracellular organelle part;cell part	ossification;osteoblast differentiation;endochondral ossification;chondrocyte differentiation;nucleobase, nucleoside, nucleotide and nucleic acid metabolic process;transcription, DNA-dependent;regulation of transcription, DNA-dependent;nitrogen compound metabolic process;apoptosis;multicellular organismal development;nervous system development;muscle organ development;metabolic process;cell death…	nucleic acid binding transcription factor activity;nucleic acid binding;DNA binding;sequence-specific DNA binding transcription factor activity;binding;protein binding;transcription activator activity;transcription regulator activity;sequence-specific DNA binding		1	156433519	D3DVC0;Q14814;Q14815;Q5T9U4;Q5T9U5;Q5T9U6	Myocyte enhancer factor 2D;Myocyte-specific enhancer factor 2D
ENSG00000116641	DOCK7;hCG_1780274;KIAA1771;RP4-740B20.2-001	-0.310695	1	0.992538	-3.91809	0.000204931	2.6e-05	-0.0351926	1	0.747858	-0.155615	0.804492	0.516325	0.114059	0.829797	0.4901	0.391573	0.012452	0.0565169	0.0534154	0.00359915	0.00809987	axon;growth cone;site of polarized growth;cell projection;neuron projection;cell projection part;cell part;basal part of cell	microtubule cytoskeleton organization;regulation of protein phosphorylation;positive regulation of protein phosphorylation;regulation of nucleotide metabolic process;organelle organization;cytoskeleton organization;microtubule-based process;establishment or maintenance of cell polarity;multicellular organismal development;nervous system development;axonogenesis;anatomical structure morphogenesis;…	nucleotide binding;guanyl-nucleotide exchange factor activity;binding;protein binding;GTP binding;Ras GTPase binding;Rho GTPase binding;purine nucleotide binding;guanyl nucleotide binding;enzyme binding;enzyme regulator activity;GTPase regulator activity;small GTPase binding;ribonucleotide binding;purine ribonucleotide binding;guanyl ribonucleotide binding;purine ribonucleoside triphosphate bindi…		1	62920399	Q00M63;Q2PPY7;Q45RE8;Q45RE9;Q5T1B9;Q5T1C0;Q6ZV32;Q8TB82;Q96N67;Q96NG6;Q96NI0;Q9C092	cDNA FLJ30839 fis, clone FEBRA2002429;cDNA FLJ78567;Dedicator of cytokinesis 7;Dedicator of cytokinesis protein 7;HCG1780274
ENSG00000116649	SPS1;SRM;SRML1	-0.480297	1	0.878836	-0.335405	0.529124	0.297951	-0.560686	0.437175	0.285751	-0.455471	0.400404	0.106166	0.0999059	1	0.711942	0.00361974	0.00389986	0.000221701	0.424454	0.00601687	0.0251838	cytosol;intracellular part;cytoplasmic part;cell part	cellular biogenic amine metabolic process;polyamine metabolic process;polyamine biosynthetic process;nitrogen compound metabolic process;metabolic process;spermidine metabolic process;spermidine biosynthetic process;biosynthetic process;amine metabolic process;amine biosynthetic process;cellular process;cellular nitrogen compound metabolic process;cellular biogenic amine biosynthetic process;cell…	catalytic activity;spermidine synthase activity;transferase activity;transferase activity, transferring alkyl or aryl (other than methyl) groups	Cysteine and methionine metabolism;Arginine and proline metabolism;beta-Alanine metabolism;Glutathione metabolism	1	11114641	B1AKP9;P19623;Q15511	Putrescine aminopropyltransferase;Spermidine synthase
ENSG00000116652	DLEU2;DLEU2L;LEU2;RP4-534K7.3-001	-1.58228	0.323987	0.151418	0.252657	1	0.676757	-1.61547	0.387332	0.222166	-0.577744	0.343903	0.0785007	-0.293929	0.548692	0.202621	-0.121731	0.018282	0.0727117	0.00862641	0.00359915	0.005416					1	64014635	B7WNK4;O43262;Q5JX12;Q7Z2U1	Deleted in lymphocytic leukemia 2;Deleted in lymphocytic leukemia 2-like;Leukemia-associated protein 2;Uncharacterized protein
ENSG00000116661	FBX2;FBXO2	1.3384	0.332974	0.2092	1.60128	0.0276927	0.0110263	0.0609747	1	0.742752	0.654519	0.44335	0.136481	0.996917	0.277976	0.0485961	-0.129816	0.00479565	0.00980657	-0.405745	0.0071023	0.0313059	ubiquitin ligase complex;cell fraction;membrane fraction;insoluble fraction;cytoplasm;endoplasmic reticulum;microsome;cytosol;membrane;SCF ubiquitin ligase complex;cullin-RING ubiquitin ligase complex;macromolecular complex;vesicular fraction;cell projection;neuron projection;dendritic spine;organelle;membrane-bounded organelle;intracellular organelle;intracellular membrane-bounded organelle;prot…	metabolic process;catabolic process;macromolecule catabolic process;protein metabolic process;protein catabolic process;macromolecule metabolic process;primary metabolic process;protein modification process;proteolysis;ubiquitin-dependent protein catabolic process;glycoprotein catabolic process;glycoprotein metabolic process;cellular process;proteasomal protein catabolic process;protein ubiquitin…	beta-amyloid binding;glycoprotein binding;catalytic activity;ubiquitin-protein ligase activity;binding;protein binding;sugar binding;ligase activity;ligase activity, forming carbon-nitrogen bonds;acid-amino acid ligase activity;small conjugating protein ligase activity;carbohydrate binding	Ubiquitin mediated proteolysis;Protein processing in endoplasmic reticulum	1	11708424	A6NNP0;B2R7K7;C9JQC5;Q5TGY0;Q6FGJ7;Q8TB29;Q9UK22;Q9UKC6	F-box only protein 2;Uncharacterized protein
ENSG00000116663	FBG2;FBS2;FBX6;FBXO6	-0.199411	0.844186	0.615915	0.0447715	0.878868	0.551003	-0.0704946	1	0.848907	-0.32754	0.376393	0.0899398	0.260026	0.582009	0.244962	-0.591798	0.0269681	0.0929037	-0.933841	0.0586722	0.140706	ubiquitin ligase complex;cytoplasm;SCF ubiquitin ligase complex;cullin-RING ubiquitin ligase complex;macromolecular complex;protein complex;intracellular part;cell part	cell cycle checkpoint;DNA damage checkpoint;nucleobase, nucleoside, nucleotide and nucleic acid metabolic process;DNA metabolic process;DNA repair;protein modification process;proteolysis;ubiquitin-dependent protein catabolic process;glycoprotein catabolic process;nitrogen compound metabolic process;response to stress;response to DNA damage stimulus;response to unfolded protein;metabolic process;…	glycoprotein binding;catalytic activity;ubiquitin-protein ligase activity;binding;protein binding;ligase activity;ligase activity, forming carbon-nitrogen bonds;acid-amino acid ligase activity;small conjugating protein ligase activity;carbohydrate binding	Protein processing in endoplasmic reticulum	1	11724181	B1AK42;B2RC88;Q9NRD1;Q9UKT3	F-box only protein 6;F-box protein that recognizes sugar chains 2;F-box/G-domain protein 2
ENSG00000116667	C1orf21;PIG13;RP4-768P8.1-003	-0.156665	0.429984	0.285148	1.99882	5.48e-05	1.54e-06	-0.207147	0.141755	0.0560915	-0.106996	1	0.99931	0.442865	0.187773	0.0222356	0.10482	0.0254259	0.0868289	0.0598276	0.0169869	0.0674352					1	184356192	B1AKK6;B2R551;Q9H246	Cell proliferation-inducing gene 13 protein;Chromosome 1 open reading frame 21;Uncharacterized protein C1orf21
ENSG00000116668	C1orf26;RP4-635A23.1-003;SWT1	-0.00785659	0.844186	0.644314	NaN	NaN	NaN	-0.362726	0.566462	0.36254	NaN	NaN	NaN	NaN	NaN	NaN	NaN	NaN	NaN	NaN	NaN	NaN					1	185126212	Q5T5J6;Q5TC96;Q8NEK9;Q9BZQ7;Q9NXQ0	Chromosome 1 open reading frame 26;Transcriptional protein SWT1
ENSG00000116670	MAD2B;MAD2L2;REV7;RP3-330O12.4-002;RP3-330O12.4-005;RP3-330O12.4-006;RP3-330O12.4-007;RP3-330O12.4-008	0.448264	0.378053	0.227875	-0.398958	1	0.909105	-0.577329	0.154462	0.0615468	-0.230139	0.963625	0.729306	-0.308611	1	0.813738	-0.58595	0.0335229	0.104504	0.405143	0.0134313	0.0579254	ubiquitin ligase complex;nuclear ubiquitin ligase complex;nucleus;nucleoplasm;anaphase-promoting complex;cytoplasm;spindle;cytoskeleton;zeta DNA polymerase complex;cullin-RING ubiquitin ligase complex;macromolecular complex;DNA polymerase complex;organelle;membrane-bounded organelle;non-membrane-bounded organelle;intracellular organelle;intracellular membrane-bounded organelle;intracellular non-m…	nuclear division;organelle organization;mitosis;cellular process;cellular component organization;cell cycle process;cell cycle phase;organelle fission;cellular component organization or biogenesis;cellular component organization or biogenesis at cellular level;cellular component organization at cellular level;cell cycle checkpoint;regulation of cell growth;regulation of protein phosphorylation;po…	binding;protein binding;JUN kinase binding;enzyme binding;kinase binding;protein kinase binding	Cell cycle;Oocyte meiosis;Progesterone-mediated oocyte maturation;Bacterial invasion of epithelial cells;Shigellosis	1	11734538	B1AK43;B1AK44;B1AK45;B1AK46;B1AK47;B3KNE3;Q5TGW7;Q9UI95;Q9UNA7;Q9Y6I6	MAD2 mitotic arrest deficient-like 2 (Yeast);Mitotic arrest deficient 2-like protein 2;Mitotic spindle assembly checkpoint protein MAD2B;REV7 homolog
ENSG00000116675	DNAJC6;KIAA0473	-0.140427	1	0.852155	-6.30378	3.29e-05	4.53e-07	0.379261	0.252567	0.124316	0.143534	0.445546	0.158196	0.0736903	1	0.731577	-0.107033	0.00570643	0.0161495	-0.831256	0.0586722	0.132771	cytosol;intracellular part;cytoplasmic part;cell part	protein modification process;protein dephosphorylation;phosphorus metabolic process;phosphate metabolic process;transport;post-Golgi vesicle-mediated transport;metabolic process;cellular process;cellular component organization;cellular membrane organization;vesicle-mediated transport;dephosphorylation;protein metabolic process;peptidyl-tyrosine dephosphorylation;macromolecule metabolic process;ma…	catalytic activity;phosphoprotein phosphatase activity;protein tyrosine phosphatase activity;binding;protein binding;hydrolase activity;hydrolase activity, acting on ester bonds;phosphatase activity;SH3 domain binding;protein domain specific binding;heat shock protein binding;phosphoric ester hydrolase activity	Endocytosis	1	65713902	D3DQ65;O75061;Q32M66;Q4G0K1;Q5T614;Q5T615	DnaJ homolog subfamily C member 6;Putative tyrosine-protein phosphatase auxilin
ENSG00000116678	DB;LEPR;OBR	1.91751	0.593682	0.391774	1.77967	0.215637	0.0930495	-0.0669595	0.735148	0.507872	0.757239	0.892081	0.670058	1.05709	0.689981	0.368965	-0.322644	0.013953	0.0601594	-0.510664	0.0422627	0.117185	extracellular region;plasma membrane;membrane;integral to membrane;intrinsic to membrane;membrane part;cell part	generation of precursor metabolites and energy;energy reserve metabolic process;signal transduction;cell surface receptor linked signaling pathway;multicellular organismal development;metabolic process;cellular process;response to organic substance;energy derivation by oxidation of organic compounds;cytokine-mediated signaling pathway;multicellular organismal process;developmental process;respons…	signal transducer activity;receptor activity;transmembrane receptor activity;cytokine receptor activity;binding;protein binding;cytokine binding;molecular transducer activity	Cytokine-cytokine receptor interaction;Neuroactive ligand-receptor interaction;Jak-STAT signaling pathway;Adipocytokine signaling pathway	1	65886248	P48357;Q13592;Q13593;Q13594;Q92919;Q92920;Q92921	HuB219;Leptin receptor;OB receptor
ENSG00000116679	ARA3;FLARA3;HSPC068;IVNS1ABP;KIAA0850;NS1;NS1BP;RP4-635A23.5-007	-0.135084	0.384383	0.231359	1.81917	0.00030195	3.08e-05	-1.53388	0.0256443	0.000147951	0.15632	0.554204	0.26173	-0.45613	0.234378	0.0343753	0.488647	0.023494	0.0857896	-0.877099	0.0900117	0.188434	nucleus;nucleoplasm;transcription factor complex;spliceosomal complex;cytoplasm;cytoskeleton;ribonucleoprotein complex;macromolecular complex;organelle;membrane-bounded organelle;non-membrane-bounded organelle;intracellular organelle;intracellular membrane-bounded organelle;intracellular non-membrane-bounded organelle;protein complex;organelle part;intracellular part;nuclear part;intracellular or…	nucleobase, nucleoside, nucleotide and nucleic acid metabolic process;transcription, DNA-dependent;transcription from RNA polymerase III promoter;RNA processing;nitrogen compound metabolic process;metabolic process;RNA splicing;biosynthetic process;macromolecule biosynthetic process;response to biotic stimulus;response to virus;cellular process;RNA metabolic process;RNA biosynthetic process;cellu…			1	185265520	A8K8R6;A8MVR0;Q1G4T6;Q1G4T7;Q5TF75;Q5TF76;Q6NW38;Q7LCG2;Q9NZX0;Q9Y480;Q9Y6Y0	Aryl hydrocarbon receptor-associated protein 3;Influenza virus NS1A binding protein;Influenza virus NS1A-binding protein;Uncharacterized protein
ENSG00000116685	KIAA2013	-0.48715	0.323987	0.155614	0.413947	0.158705	0.0836646	-0.354719	0.592993	0.427097	0.495385	0.445546	0.166769	0.360315	0.365348	0.0883262	0.191362	0.00570643	0.0168929	0.253658	0.00534037	0.0220645	membrane;integral to membrane;intrinsic to membrane;membrane part;cell part				1	11979648	A6NJM2;Q5JXC1;Q8IVF8;Q8IYS2;Q8NDI7;Q9BSY1	Uncharacterized protein;Uncharacterized protein KIAA2013
ENSG00000116688	CPRP1;KIAA0214;MFN2;RP5-1077B9.3-005	-0.311011	0.844186	0.639686	0.021697	0.712591	0.425003	-0.453417	0.296109	0.159445	-0.45253	0.400404	0.105687	-0.200565	0.829797	0.506357	0.230149	0.00532634	0.0127993	0.144996	0.00359915	0.00814873	mitochondrial outer membrane;membrane;integral to membrane;outer membrane;organelle membrane;intrinsic to membrane;mitochondrial membrane;organelle outer membrane;organelle part;intracellular part;membrane part;mitochondrial part;cytoplasmic part;intracellular organelle part;cell part;mitochondrion;cytosol;cytoskeleton;microtubule cytoskeleton;intrinsic to organelle membrane;intrinsic to mitochon…	nucleobase, nucleoside, nucleotide and nucleic acid metabolic process;purine nucleotide metabolic process;GTP catabolic process;purine nucleotide catabolic process;nucleoside phosphate metabolic process;nitrogen compound metabolic process;cellular membrane fusion;organelle organization;mitochondrion organization;mitochondrial fusion;metabolic process;catabolic process;nucleotide metabolic process…	catalytic activity;GTPase activity;pyrophosphatase activity;hydrolase activity;hydrolase activity, acting on acid anhydrides;hydrolase activity, acting on acid anhydrides, in phosphorus-containing anhydrides;nucleoside-triphosphatase activity;nucleotide binding;binding;protein binding;GTP binding;purine nucleotide binding;guanyl nucleotide binding;enzyme binding;ubiquitin protein ligase binding;r…		1	12040238	A6NLD2;A8K1B3;O95140;O95572;Q5JXC3;Q5JXC4;Q5JXC5;Q9H131;Q9NSX8	Mitofusin 2;Mitofusin-2;Transmembrane GTPase MFN2;Uncharacterized protein
ENSG00000116691	IIP45;MIIP	-0.034113	1	0.906539	-2.74368	0.000348032	3.91e-05	-0.40926	0.202895	0.0929466	0.14529	0.554204	0.26119	-0.104199	1	0.770037	0.168805	0.00570643	0.0159627	0.0716968	0.00359915	0.00703007					1	12079523	C0KL22;C9J282;Q5JXC2;Q96HU6;Q9H839;Q9HA00	IGFBP2-binding protein;Invasion-inhibitory protein 45;Migration and invasion-inhibitory protein;Uncharacterized protein
ENSG00000116698	C1orf16;EST1C;KIAA0250;RP1-127C7.1-001;RP1-127C7.1-003;RP1-127C7.1-007;SMG7	-0.819455	0.323987	0.117578	1.18069	0.400614	0.21488	-0.612192	0.592993	0.391596	-0.253209	0.796045	0.489352	-0.413826	0.829797	0.514839	0.80016	0.012452	0.054637	0.164044	0.00398086	0.0108237	cytoplasm;cytoskeleton;organelle;non-membrane-bounded organelle;intracellular organelle;intracellular non-membrane-bounded organelle;intracellular part;cell part;intermediate filament cytoskeleton;nucleus;membrane-bounded organelle;intracellular membrane-bounded organelle	nuclear-transcribed mRNA catabolic process, nonsense-mediated decay;nuclear-transcribed mRNA catabolic process;nucleobase, nucleoside, nucleotide and nucleic acid metabolic process;RNA catabolic process;mRNA catabolic process;RNA export from nucleus;mRNA export from nucleus;nitrogen compound metabolic process;transport;nucleocytoplasmic transport;metabolic process;catabolic process;macromolecule …	binding;protein binding;enzyme binding;phosphatase binding;protein phosphatase binding;protein phosphatase 2A binding	mRNA surveillance pathway	1	183441351	B1ALB3;B1ALB4;B1ALB5;D6R9J3;D6RAD0;E9PBK2;E9PCE5;E9PCI0;E9PD50;E9PEH2;E9PEK3;Q5T1Q0;Q6PIE0;Q7Z7H9;Q8IXC1;Q8IXC2;Q92540	EST1-like protein C;Protein SMG7;SMG-7 homolog;Smg-7 homolog, nonsense mediated mRNA decay factor (C. elegans);Uncharacterized protein
ENSG00000116703	hCG_41180;PDC	0.83849	0.844186	0.611621	NaN	NaN	NaN	-0.129386	1	0.939051	NaN	NaN	NaN	NaN	NaN	NaN	NaN	NaN	NaN	NaN	NaN	NaN	photoreceptor outer segment;photoreceptor inner segment;nucleus;cytoplasm;cytosol;cytoskeleton;cilium;actin cytoskeleton;nonmotile primary cilium;cell projection;organelle;membrane-bounded organelle;non-membrane-bounded organelle;intracellular organelle;intracellular membrane-bounded organelle;intracellular non-membrane-bounded organelle;intracellular part;cytoplasmic part;cell part;primary cilium	system process;signal transduction;cell surface receptor linked signaling pathway;G-protein coupled receptor protein signaling pathway;sensory perception;visual perception;phototransduction;response to radiation;response to light stimulus;detection of external stimulus;detection of abiotic stimulus;detection of light stimulus;response to external stimulus;response to abiotic stimulus;cellular pro…	enzyme inhibitor activity;phospholipase inhibitor activity;enzyme regulator activity;lipase inhibitor activity	Olfactory transduction	1	186412698	P20941;Q14816;Q9UP22	33 kDa phototransducing protein;PhLOP1;Phosducin;Phosducin, isoform CRA_a;Protein MEKA
ENSG00000116704	KIAA0260;SLC35D1;UGTREL7	-0.00122392	1	0.812045	1.28987	0.00563856	0.00179774	0.553905	0.0334441	0.00217906	-0.117686	0.882256	0.665485	0.41605	0.466936	0.153655	0.243332	0.023494	0.0860838	-0.471818	0.0663083	0.156725	endoplasmic reticulum;endoplasmic reticulum membrane;membrane;integral to membrane;integral to endoplasmic reticulum membrane;organelle membrane;intrinsic to membrane;intrinsic to endoplasmic reticulum membrane;intrinsic to organelle membrane;integral to organelle membrane;organelle;membrane-bounded organelle;intracellular organelle;intracellular membrane-bounded organelle;organelle part;intracel…	polysaccharide biosynthetic process;carbohydrate metabolic process;polysaccharide metabolic process;monosaccharide metabolic process;aminoglycan metabolic process;aminoglycan biosynthetic process;glycosaminoglycan biosynthetic process;uronic acid metabolic process;UDP-glucuronate biosynthetic process;alcohol metabolic process;organic acid metabolic process;sulfur compound metabolic process;xenobi…	transporter activity;nucleotide-sugar transmembrane transporter activity;UDP-glucuronic acid transmembrane transporter activity;UDP-N-acetylgalactosamine transmembrane transporter activity;carbohydrate transmembrane transporter activity;pyrimidine nucleotide sugar transmembrane transporter activity;transmembrane transporter activity;substrate-specific transmembrane transporter activity;substrate-…		1	67465015	A8K185;Q52LU5;Q92548;Q9NTN3	Solute carrier family 35 member D1;UDP-galactose transporter-related protein 7;UDP-glucuronic acid/UDP-N-acetylgalactosamine transporter
ENSG00000116711	CPLA2;hCG_41183;PLA2G4;PLA2G4A	-0.303319	0.336597	0.209767	-0.0097358	0.586461	0.341828	0.676242	0.161362	0.0656233	0.18134	0.736822	0.460768	0.294276	0.73205	0.408437	0.205982	0.060849	0.136223	-0.0152471	0.00398086	0.0122743	cell fraction;membrane fraction;insoluble fraction;nucleus;cytoplasm;endoplasmic reticulum membrane;cytosol;membrane;cytoplasmic membrane-bounded vesicle;stored secretory granule;organelle membrane;cytoplasmic vesicle;vesicle;membrane-bounded vesicle;zymogen granule;organelle;membrane-bounded organelle;intracellular organelle;intracellular membrane-bounded organelle;organelle part;intracellular p…	very long-chain fatty acid metabolic process;response to reactive oxygen species;ovulation from ovarian follicle;luteolysis;cell activation;tissue homeostasis;response to molecule of bacterial origin;regulation of acute inflammatory response;positive regulation of acute inflammatory response;developmental process involved in reproduction;alcohol metabolic process;organic acid metabolic process;ce…	catalytic activity;phospholipase activity;lysophospholipase activity;phospholipase A2 activity;binding;calcium ion binding;phospholipid binding;calcium-dependent phospholipid binding;lipid binding;lipase activity;hydrolase activity;hydrolase activity, acting on ester bonds;ion binding;cation binding;metal ion binding;calcium-dependent phospholipase A2 activity;carboxylic ester hydrolase activity	Glycerophospholipid metabolism;Ether lipid metabolism;Arachidonic acid metabolism;Linoleic acid metabolism;alpha-Linolenic acid metabolism;MAPK signaling pathway;Vascular smooth muscle contraction;VEGF signaling pathway;Fc epsilon RI signaling pathway;Long-term depression;GnRH signaling pathway;Pancreatic secretion;Fat digestion and absorption;Toxoplasmosis	1	186798085	B1AKG4;E7EU42;P47712;Q14064;Q29R80	Cytosolic phospholipase A2;Lysophospholipase;Phosphatidylcholine 2-acylhydrolase;Phospholipase A2;Phospholipase A2 group IVA;Phospholipase A2, group IVA (Cytosolic, calcium-dependent), isoform CRA_a;Uncharacterized protein
ENSG00000116717	DDIT1;GADD45;GADD45A;hCG_21703;RP5-975D15.1-001;RP5-975D15.1-003	-0.332125	0.378053	0.224635	0.889263	0.0833045	0.0341023	-0.312889	0.50691	0.307582	0.677989	0.343903	0.0781348	0.163267	0.829797	0.517548	0.457822	0.00736772	0.0328918	0.165789	0.00398086	0.0129324	nucleus;organelle;membrane-bounded organelle;intracellular organelle;intracellular membrane-bounded organelle;intracellular part;cell part	regulation of cyclin-dependent protein kinase activity;G2-M transition of mitotic cell cycle;regulation of protein phosphorylation;nucleobase, nucleoside, nucleotide and nucleic acid metabolic process;DNA metabolic process;DNA repair;negative regulation of protein kinase activity;nitrogen compound metabolic process;apoptosis;response to stress;response to DNA damage stimulus;organelle organizatio…	binding;protein binding	MAPK signaling pathway;Cell cycle;p53 signaling pathway	1	68150744	A5JUZ3;P24522;Q5TCA7;Q5TCA8	cDNA, FLJ95917, Homo sapiens growth arrest and DNA-damage-inducible, alpha(GADD45A), mRNA;DNA damage-inducible transcript 1 protein;Growth arrest and DNA damage-inducible protein GADD45 alpha;Growth arrest and DNA-damage-inducible 45 alpha;Growth arrest and DNA-damage-inducible, alpha;Growth arrest and DNA-damage-inducible, alpha, isoform CRA_a;Growth arrest and DNA-damage-inducible, alpha, isofo…
ENSG00000116721	PRAMEF1;RP5-1198H6.2-002	-0.446952	1	0.863986	NaN	NaN	NaN	0.615258	0.387332	0.222452	NaN	NaN	NaN	NaN	NaN	NaN	NaN	NaN	NaN	NaN	NaN	NaN					1	12851546	B1AJS3;O95521;Q9UQP2	PRAME family member 1
ENSG00000116729	C1orf139;GPR177;hCG_1811272;RP11-518D3.2-002;RP11-518D3.2-004;UNQ85/PRO18667;WLS	-0.1996	0.507446	0.334689	1.39855	0.0276927	0.0109762	0.200606	0.50691	0.344676	-0.276456	0.736822	0.465801	-1.12081	0.193221	0.0259965	0.296758	0.0820688	0.175524	0.934839	0.3634	0.402687	Golgi membrane;Golgi apparatus;vesicle membrane;membrane;integral to membrane;cytoplasmic vesicle membrane;organelle membrane;intrinsic to membrane;cytoplasmic vesicle;vesicle;organelle;membrane-bounded organelle;intracellular organelle;intracellular membrane-bounded organelle;organelle part;intracellular part;membrane part;Golgi apparatus part;cytoplasmic vesicle part;cytoplasmic part;intracellu…	signal transduction;cell surface receptor linked signaling pathway;multicellular organismal development;regulation of signal transduction;positive regulation of signal transduction;cellular process;regulation of intracellular protein kinase cascade;regulation of cell communication;positive regulation of cell communication;positive regulation of intracellular protein kinase cascade;Wnt receptor si…	signal transducer activity;molecular transducer activity;receptor activity		1	68564142	B2RNT2;E9PJW4;E9PKJ0;E9PM23;E9PM62;E9PQK1;Q5JRS7;Q5T9L3;Q7Z2Z9;Q7Z430;Q8NC43	G protein-coupled receptor 177;G protein-coupled receptor 177, isoform CRA_c;Integral membrane protein GPR177;Protein evenness interrupted homolog;Protein wntless homolog;Putative NF-kappa-B-activating protein 373;Putative NFkB activating protein;Uncharacterized protein
ENSG00000116731	KMT8;PRDM2;RIZ;RP5-1177E19.1-002;RP5-1177E19.1-004	-0.369462	0.323987	0.103319	0.561456	0.0293431	0.0133317	-0.482708	0.296109	0.162645	0.219822	0.804492	0.517244	-0.185947	0.365348	0.0976887	0.0160692	0.00457508	0.00226659	-0.231149	0.00830605	0.0341151	intracellular;nucleus;Golgi apparatus;organelle;membrane-bounded organelle;intracellular organelle;intracellular membrane-bounded organelle;intracellular part;cytoplasmic part;cell part	response to endogenous stimulus;response to hormone stimulus;response to organic substance;response to estradiol stimulus;response to chemical stimulus;response to estrogen stimulus;response to steroid hormone stimulus;response to stimulus;nucleobase, nucleoside, nucleotide and nucleic acid metabolic process;chromatin organization;transcription, DNA-dependent;regulation of transcription, DNA-depe…	nucleic acid binding;DNA binding;binding;zinc ion binding;transcription regulator activity;ion binding;cation binding;metal ion binding;transition metal ion binding;nucleic acid binding transcription factor activity;sequence-specific DNA binding transcription factor activity;catalytic activity;methyltransferase activity;N-methyltransferase activity;protein methyltransferase activity;S-adenosylmet…		1	14026693	A8MW16;A8MWY4;B1AJZ4;B5MC68;D6RAA0;D6RED5;D6REL1;D6RJM6;Q13029;Q13149;Q14550;Q5THJ1;Q5VUL9	GATA-3-binding protein G3B;Lysine N-methyltransferase 8;MTB-ZF;MTE-binding protein;PR domain containing 2, with ZNF domain;PR domain zinc finger protein 2;PR domain-containing protein 2;Retinoblastoma protein-interacting zinc finger protein;Uncharacterized protein;Zinc finger protein RIZ
ENSG00000116741	G0S8;GIG31;RGS2	-2.93809	0.323987	0.0924247	0.707127	1	0.757742	-3.24468	0.273208	0.154435	0.805446	0.618011	0.32613	-0.916118	0.193221	0.0312035	1.01173	0.227162	0.305356	1.56208	0.671602	0.55765	cytoplasm;cytosol;plasma membrane;internal side of plasma membrane;membrane;intracellular part;membrane part;cytoplasmic part;plasma membrane part;cell part	regulation of protein phosphorylation;system process;muscle system process;regulation of nucleotide metabolic process;negative regulation of protein kinase activity;regulation of muscle contraction;regulation of striated muscle contraction;cell cycle;signal transduction;gamete generation;spermatogenesis;regulation of heart contraction;regulation of G-protein coupled receptor protein signaling pat…	signal transducer activity;GTPase activator activity;binding;protein binding;calmodulin binding;enzyme activator activity;enzyme regulator activity;GTPase regulator activity;molecular transducer activity;nucleoside-triphosphatase regulator activity		1	192778169	P41220;Q6I9U5	Cell growth-inhibiting gene 31 protein;G0/G1 switch regulatory protein 8;Regulator of G-protein signaling 2
ENSG00000116747	hCG_41054;RO60;RP11-101E13.3-003;RP11-101E13.3-005;RP11-101E13.3-006;SSA2;TROVE2	-1.26698	0.323987	0.0688017	-0.507524	0.112007	0.0518771	0.504799	0.296109	0.171081	0.190881	1	0.924832	0.0441762	0.865463	0.687373	0.0667447	0.00479565	0.0063031	-0.0116941	0.00359915	0.00111196	nucleus;nucleolus;cytoplasm;ribonucleoprotein complex;macromolecular complex;organelle;membrane-bounded organelle;non-membrane-bounded organelle;intracellular organelle;intracellular membrane-bounded organelle;intracellular non-membrane-bounded organelle;organelle part;intracellular part;nuclear part;intracellular organelle part;cell part	nucleobase, nucleoside, nucleotide and nucleic acid metabolic process;transcription, DNA-dependent;transcription from RNA polymerase III promoter;nitrogen compound metabolic process;metabolic process;biosynthetic process;macromolecule biosynthetic process;cellular process;RNA metabolic process;RNA biosynthetic process;cellular nitrogen compound metabolic process;cellular macromolecule biosyntheti…	nucleic acid binding;RNA binding;binding;protein binding	Systemic lupus erythematosus	1	193028552	B2RBB9;D6RDN1;D6RE09;P10155;Q5LJ98;Q5LJ99;Q5LJA0;Q92787;Q9H1W6	60 kDa SS-A/Ro ribonucleoprotein;Ro 60 kDa autoantigen;Sjoegren syndrome antigen A2;Sjoegren syndrome type A antigen;TROVE domain family member 2;TROVE domain family, member 2;TROVE domain family, member 2, isoform CRA_c;TROVE domain family, member 2, isoform CRA_d;TROVE domain family, member 2, isoform CRA_e;Uncharacterized protein
ENSG00000116750	AD-019;CGI-70;RP11-101E13.2-006;RP11-101E13.2-007;RP11-101E13.2-010;RP11-101E13.2-011;UCH37;UCHL5	-1.62847	0.323987	0.151169	0.295865	0.283696	0.131202	-1.01483	0.735148	0.528032	-0.298431	0.44335	0.128746	0.0381792	1	0.92202	0.173613	0.00570643	0.0171353	-0.146058	0.00408312	0.0150727	intracellular;cell part;nucleus;cytoplasm;organelle;membrane-bounded organelle;intracellular organelle;intracellular membrane-bounded organelle;intracellular part;proteasome complex;cytosol;chromatin remodeling complex;Ino80 complex;macromolecular complex;DNA helicase complex;protein complex;organelle part;chromosomal part;nuclear part;cytoplasmic part;intracellular organelle part;nuclear chromos…	proteolysis;ubiquitin-dependent protein catabolic process;metabolic process;catabolic process;macromolecule catabolic process;cellular process;protein metabolic process;modification-dependent protein catabolic process;macromolecule metabolic process;modification-dependent macromolecule catabolic process;cellular metabolic process;primary metabolic process;cellular catabolic process;cellular macro…	catalytic activity;ubiquitin thiolesterase activity;peptidase activity;exopeptidase activity;omega peptidase activity;hydrolase activity;hydrolase activity, acting on ester bonds;thiolester hydrolase activity;peptidase activity, acting on L-amino acid peptides;ubiquitin-specific protease activity;enzyme inhibitor activity;endopeptidase inhibitor activity;binding;protein binding;cysteine-type pept…		1	192984889	E7EQ55;E9PGR0;Q5LJA5;Q5LJA6;Q5LJA7;Q5LJA9;Q5LJB0;Q5LJB1;Q8TBS4;Q96BJ9;Q9H1W5;Q9P0I3;Q9UQN2;Q9Y5K5	Ubiquitin carboxyl-terminal hydrolase isozyme L5;Ubiquitin carboxyl-terminal hydrolase L5;Ubiquitin C-terminal hydrolase UCH37;Ubiquitin thioesterase L5;Uncharacterized protein
ENSG00000116752	BCAS2;DAM1;hCG_38455	-0.399698	0.323987	0.0992427	0.42862	0.328462	0.164353	-1.09512	0.0654321	0.0126141	0.149157	0.963625	0.800281	0.165694	0.865463	0.601472	0.140014	0.00533589	0.0143124	0.199655	0.00503447	0.0194123	nucleus;spliceosomal complex;nucleolus;ribonucleoprotein complex;macromolecular complex;organelle;membrane-bounded organelle;non-membrane-bounded organelle;intracellular organelle;intracellular membrane-bounded organelle;intracellular non-membrane-bounded organelle;organelle part;intracellular part;nuclear part;intracellular organelle part;cell part	RNA splicing, via transesterification reactions;nucleobase, nucleoside, nucleotide and nucleic acid metabolic process;RNA processing;mRNA processing;nitrogen compound metabolic process;metabolic process;RNA splicing;cellular process;RNA metabolic process;mRNA metabolic process;cellular nitrogen compound metabolic process;macromolecule metabolic process;cellular metabolic process;primary metabolic…	binding;protein binding	Spliceosome	1	115110178	B2R7W3;O75934;Q6FGS0	Breast carcinoma amplified sequence 2;Breast carcinoma amplified sequence 2, isoform CRA_a;Breast carcinoma-amplified sequence 2;cDNA, FLJ93631, Homo sapiens breast carcinoma amplified sequence 2 (BCAS2), mRNA;DNA amplified in mammary carcinoma 1 protein;Pre-mRNA-splicing factor SPF27;Spliceosome-associated protein SPF 27
ENSG00000116754	hCG_22837;RP4-677H15.3-002;RP4-677H15.3-003;RP4-677H15.3-004;SFRS11;SRSF11	-0.424645	0.323987	0.0924933	NaN	NaN	NaN	-0.637164	0.202895	0.0866806	NaN	NaN	NaN	NaN	NaN	NaN	NaN	NaN	NaN	NaN	NaN	NaN	nucleus;nucleoplasm;nucleolus;organelle;membrane-bounded organelle;non-membrane-bounded organelle;intracellular organelle;intracellular membrane-bounded organelle;intracellular non-membrane-bounded organelle;organelle part;intracellular part;nuclear part;intracellular organelle part;cell part	RNA splicing, via transesterification reactions;RNA splicing, via transesterification reactions with bulged adenosine as nucleophile;nuclear mRNA splicing, via spliceosome;nucleobase, nucleoside, nucleotide and nucleic acid metabolic process;transcription, DNA-dependent;transcription termination, DNA-dependent;transcription from RNA polymerase II promoter;termination of RNA polymerase II transcri…	nucleotide binding;nucleic acid binding;binding;RNA binding;protein binding		1	70671365	B4DTC1;B4DWT1;Q05519;Q5T757;Q5T758;Q5T760;Q8IWE6	Arginine-rich 54 kDa nuclear protein;cDNA FLJ52287, highly similar to Splicing factor arginine/serine-rich 11;cDNA FLJ58939, highly similar to Splicing factor arginine/serine-rich 11;Serine/arginine-rich splicing factor 11;Splicing factor, arginine/serine-rich 11;Splicing factor, arginine/serine-rich 11, isoform CRA_b
ENSG00000116761	CTH	-0.197573	0.606539	0.415071	0.137184	1	0.68018	-1.18685	0.0429366	0.00299523	-0.80857	0.963625	0.695631	-1.21081	0.548692	0.211244	0.153498	0.018282	0.0708788	1.40936	1	0.653708	nucleus;cytoplasm;organelle;membrane-bounded organelle;intracellular organelle;intracellular membrane-bounded organelle;intracellular part;cell part	organic acid metabolic process;cellular amino acid metabolic process;nitrogen compound metabolic process;metabolic process;amine metabolic process;cellular process;carboxylic acid metabolic process;cellular nitrogen compound metabolic process;cellular ketone metabolic process;oxoacid metabolic process;cellular amine metabolic process;cellular metabolic process;primary metabolic process;small mole…	catalytic activity;binding;vitamin binding;pyridoxal phosphate binding;cofactor binding;vitamin B6 binding;cystathionine beta-lyase activity;cystathionine gamma-lyase activity;lyase activity;carbon-sulfur lyase activity;L-cysteine desulfhydrase activity	Glycine, serine and threonine metabolism;Cysteine and methionine metabolism;Selenocompound metabolism;Nitrogen metabolism	1	70876901	E9PDV0;P32929;Q53FB3;Q53Y79;Q9H4W7;Q9H4W8	Cystathionine gamma-lyase;Gamma-cystathionase;Uncharacterized protein
ENSG00000116774	OLFML3;PSEC0035;PSEC0173;PSEC0244;UNQ663/PRO1294	-1.31451	0.323987	0.133644	NaN	NaN	NaN	-0.166414	1	0.739217	NaN	NaN	NaN	NaN	NaN	NaN	-0.204934	0.00629273	0.0196498	0.0762249	0.00359915	0.00858802	extracellular region	multicellular organismal development;multicellular organismal process;developmental process			1	114522063	Q53FR1;Q53HV9;Q5SQL6;Q69AX9;Q8NBJ2;Q9NRN5	HNOEL-iso;hOLF44;Olfactomedin-like protein 3
ENSG00000116783	CARK;FPGT;GFPP;TNNI3K	-1.24308	0.323987	0.0834789	-10.2984	0.0197436	0.00729485	NaN	NaN	NaN	0.283373	0.963625	0.744458	0.545838	0.670465	0.328217	0.215011	0.0254259	0.0897693	-0.481499	0.0663083	0.157752	cytoplasm;intracellular part;cell part;nucleus;organelle;membrane-bounded organelle;intracellular organelle;intracellular membrane-bounded organelle	carbohydrate metabolic process;monosaccharide metabolic process;fucose metabolic process;alcohol metabolic process;metabolic process;cellular process;hexose metabolic process;cellular metabolic process;primary metabolic process;cellular carbohydrate metabolic process;small molecule metabolic process;protein modification process;protein phosphorylation;phosphorus metabolic process;phosphate metabo…	nucleotide binding;catalytic activity;binding;GTP binding;transferase activity;transferase activity, transferring phosphorus-containing groups;nucleotidyltransferase activity;purine nucleotide binding;guanyl nucleotide binding;ribonucleotide binding;purine ribonucleotide binding;guanyl ribonucleotide binding;purine ribonucleoside triphosphate binding;fucose-1-phosphate guanylyltransferase activit…	Fructose and mannose metabolism;Amino sugar and nucleotide sugar metabolism	1	74663926	A6NHC7;E9PKE1;O14772;Q17RN0;Q49AR1;Q59H18;Q6MZS9;Q8N5J7;Q9Y2V6	Cardiac ankyrin repeat kinase;Fucose-1-phosphate guanylyltransferase;GDP-L-fucose diphosphorylase;GDP-L-fucose pyrophosphorylase;Serine/threonine-protein kinase TNNI3K;TNNI3-interacting kinase;Uncharacterized protein
ENSG00000116785	CFHL3;CFHR3;FHR3;hCG_1724981	NaN	NaN	NaN	3.58159	0.0997342	0.0451439	NaN	NaN	NaN	3.59956	0.44335	0.12137	3.7891	0.365348	0.0825458	0.746229	0.148935	0.229269	0.378111	0.0476381	0.122421	extracellular region;extracellular space;extracellular region part				1	196743925	B4DPR0;Q02985;Q6NSD3;Q9UJ16	cDNA FLJ60136, moderately similar to Complement factor H-related protein 3;CFHR3 protein;Complement factor H-related 3, isoform CRA_c;Complement factor H-related protein 3;DOWN16;H factor-like protein 3
ENSG00000116786	KIAA0842;PLEKHM2;RP11-169K16.1-002;SKIP	-0.325302	0.529295	0.34682	0.983277	0.00154065	0.000401933	-0.0326656	0.939052	0.716931	-0.346969	0.257474	0.0335162	-0.0458372	1	0.933386	-0.0919009	0.00629273	0.0193414	-0.119764	0.00601687	0.0260468	cytoplasm;intracellular part;cell part	organelle organization;Golgi organization;cellular process;cellular component organization;cellular component organization or biogenesis;cellular component organization or biogenesis at cellular level;cellular component organization at cellular level	binding;protein binding;cytoskeletal protein binding;kinesin binding		1	16010827	O94928;Q5VT65;Q5VVD7;Q6NUH9;Q7L8G1;Q8IVT7;Q8IWE5;Q8N2T4;Q96AY0;Q9NTF7	Pleckstrin homology domain containing, family M (With RUN domain) member 2;Pleckstrin homology domain-containing family M member 2;Salmonella-induced filaments A and kinesin-interacting protein
ENSG00000116791	CRYZ;DKFZp686C16101;hCG_21668	-0.636734	0.323987	0.175471	0.945395	0.00876647	0.00262729	-0.0244066	0.939052	0.723625	0.0615282	0.963625	0.777835	0.361971	1	0.794819	0.466947	0.023494	0.080415	0.024436	0.00359915	0.00439765	cytoplasm;Golgi apparatus;organelle;membrane-bounded organelle;intracellular organelle;intracellular membrane-bounded organelle;intracellular part;cytoplasmic part;cell part;cell fraction;soluble fraction;cytosol	metabolic process;oxidation-reduction process;system process;protein complex assembly;xenobiotic metabolic process;sensory perception;visual perception;catabolic process;cellular process;cellular component organization;cellular component assembly;multicellular organismal process;xenobiotic catabolic process;macromolecular complex subunit organization;cellular metabolic process;cellular catabolic …	catalytic activity;binding;zinc ion binding;oxidoreductase activity;ion binding;cation binding;metal ion binding;transition metal ion binding;nucleotide binding;nucleic acid binding;RNA binding;mRNA binding;mRNA 3'-UTR binding;NADPH:quinone reductase activity;oxidoreductase activity, acting on NADH or NADPH;oxidoreductase activity, acting on NADH or NADPH, quinone or similar compound as acceptor;…		1	75171170	A6NN60;A6NP24;C9JH92;D3DQ76;Q08257;Q53FT0;Q59EU7;Q5HYE7;Q6NSK9	Crystallin, zeta (Quinone reductase), isoform CRA_a;NADPH:quinone reductase;Putative uncharacterized protein DKFZp686C16101;Quinone oxidoreductase;Uncharacterized protein;Zeta-crystallin
ENSG00000116793	PHTF;PHTF1;RP4-730K3.2-006;RP4-730K3.2-010;RP4-730K3.2-011	0.179613	1	0.82489	0.142805	0.158705	0.073379	-0.0947886	0.865209	0.590158	0.0510966	0.882256	0.61325	0.0246079	1	0.926129	0.0903348	0.00650838	0.024215	-0.386125	0.036595	0.110429	endoplasmic reticulum;cis-Golgi network;organelle;membrane-bounded organelle;intracellular organelle;intracellular membrane-bounded organelle;organelle part;intracellular part;Golgi apparatus part;cytoplasmic part;intracellular organelle part;cell part;nucleus	nucleobase, nucleoside, nucleotide and nucleic acid metabolic process;transcription, DNA-dependent;regulation of transcription, DNA-dependent;nitrogen compound metabolic process;metabolic process;biosynthetic process;macromolecule biosynthetic process;regulation of biosynthetic process;cellular process;regulation of gene expression;regulation of macromolecule biosynthetic process;RNA metabolic pr…	nucleic acid binding;DNA binding;binding;nucleic acid binding transcription factor activity;sequence-specific DNA binding transcription factor activity		1	114234854	B1ANS4;B4DGS8;E9PHP5;Q5TCQ3;Q5TCQ5;Q5TCQ7;Q5VWP7;Q5VWP8;Q9BUP2;Q9H1X8;Q9UMS5	cDNA FLJ60502, highly similar to homeodomain transcription factor 1;Putative homeodomain transcription factor 1;Uncharacterized protein
ENSG00000116809	MIZ1;RP1-134O19.2-007;ZBTB17;ZNF151;ZNF60	-0.00369576	0.429984	0.292936	0.0247998	0.878868	0.581119	0.0382041	1	0.997599	-0.140512	0.882256	0.551565	-0.415108	0.304322	0.051196	-0.230712	0.00736772	0.0328229	0.176895	0.00577012	0.0244113	intracellular;nucleus;organelle;membrane-bounded organelle;intracellular organelle;intracellular membrane-bounded organelle;intracellular part;cell part	gastrulation with mouth forming second;nucleobase, nucleoside, nucleotide and nucleic acid metabolic process;transcription, DNA-dependent;regulation of transcription, DNA-dependent;nitrogen compound metabolic process;multicellular organismal development;gastrulation;ectoderm development;metabolic process;biosynthetic process;macromolecule biosynthetic process;anatomical structure morphogenesis;ti…	nucleic acid binding transcription factor activity;nucleic acid binding;DNA binding;sequence-specific DNA binding transcription factor activity;binding;protein binding;zinc ion binding;ion binding;cation binding;metal ion binding;transition metal ion binding	Cell cycle	1	16268364	A0AV07;B7ZLQ9;E7EPQ4;E7EVU6;Q13105;Q15932;Q5JYB1;Q5JYB2;Q9NUC9	Myc-interacting zinc finger protein 1;Uncharacterized protein;Zinc finger and BTB domain containing 17;Zinc finger and BTB domain-containing protein 17;Zinc finger protein 151;Zinc finger protein 60
ENSG00000116815	CD58;hCG_37075;LFA3;RP5-1086K13.2-002	1.34249	0.481705	0.318138	4.531	0.0013663	0.000324217	0.191661	1	0.754799	0.730486	0.65268	0.362591	1.25236	0.277976	0.0465402	0.622238	0.341057	0.373441	0.783912	0.3634	0.398677	plasma membrane;integral to plasma membrane;membrane;integral to membrane;intrinsic to membrane;anchored to membrane;intrinsic to plasma membrane;membrane part;plasma membrane part;cell part	immune system process;cellular component movement;cell adhesion;blood coagulation;hemostasis;cellular process;cell-cell adhesion;cell migration;biological adhesion;multicellular organismal process;locomotion;cell motility;coagulation;regulation of body fluid levels;leukocyte migration;biological regulation;regulation of biological quality	binding;protein binding	Cell adhesion molecules (CAMs)	1	117057157	A8K7G5;B1AMW1;E9PGV2;P19256;Q5U053;Q6IB65;Q96KI9	CD58 antigen, (Lymphocyte function-associated antigen 3), isoform CRA_c;CD58 molecule;Lymphocyte function-associated antigen 3;Surface glycoprotein LFA-3;Uncharacterized protein
ENSG00000116819	TFAP2E	-0.667173	0.507446	0.333363	-0.598407	0.0553522	0.0236909	0.00410716	1	0.730814	-0.00547961	0.618011	0.343749	-0.0252038	0.73205	0.410229	0.535633	0.00934295	0.0382683	1.19872	0.0266949	0.09127	nucleus;organelle;membrane-bounded organelle;intracellular organelle;intracellular membrane-bounded organelle;intracellular part;cell part	nucleobase, nucleoside, nucleotide and nucleic acid metabolic process;transcription, DNA-dependent;regulation of transcription, DNA-dependent;regulation of transcription from RNA polymerase II promoter;nitrogen compound metabolic process;metabolic process;biosynthetic process;macromolecule biosynthetic process;regulation of biosynthetic process;positive regulation of biosynthetic process;positive…	nucleic acid binding transcription factor activity;nucleic acid binding;DNA binding;sequence-specific DNA binding transcription factor activity;binding;protein binding;identical protein binding;protein homodimerization activity;protein heterodimerization activity;protein dimerization activity		1	36038971	Q6VUC0;Q8IW12	Activating enhancer-binding protein 2-epsilon;Transcription factor AP-2-epsilon
ENSG00000116824	CD2;hCG_39065;RP4-655N15.2-002;SRBC	-0.897382	1	0.820318	0.153752	1	0.903607	-0.250134	1	0.931186	0.293469	1	0.824461	0.0323592	1	0.759572	0.109192	0.00479565	0.00657297	-0.13854	0.00359915	0.00806538	extracellular region;plasma membrane;integral to plasma membrane;external side of plasma membrane;internal side of plasma membrane;membrane;integral to membrane;intrinsic to membrane;anchored to membrane;intrinsic to plasma membrane;membrane part;plasma membrane part;cell part;anchored to plasma membrane	membrane raft polarization;cell activation;immune system process;regulation of immune system process;positive regulation of immune system process;regulation of leukocyte activation;positive regulation of leukocyte activation;induction of apoptosis;cellular component movement;cell adhesion;signal transduction;cell surface receptor linked signaling pathway;blood coagulation;hemostasis;cellular proc…	signal transducer activity;receptor activity;binding;protein binding;identical protein binding;protein homodimerization activity;cell surface binding;eukaryotic cell surface binding;protein dimerization activity;molecular transducer activity	Cell adhesion molecules (CAMs);Hematopoietic cell lineage	1	117297007	P06729;Q53F96;Q5JVN7;Q96TE5	CD2 antigen (P50), sheep red blood cell receptor;CD2 antigen (P50), sheep red blood cell receptor variant;CD2 molecule;cDNA, FLJ94184, highly similar to Homo sapiens CD2 antigen (p50), sheep red blood cell receptor (CD2), mRNA;Erythrocyte receptor;LFA-2;LFA-3 receptor;Rosette receptor;T-cell surface antigen CD2;T-cell surface antigen T11/Leu-5
ENSG00000116830	TTF2	-1.38169	0.384383	0.254108	-2.98903	0.000735159	0.000146832	-1.67994	0.273208	0.143351	-0.55045	0.343903	0.0767686	-0.155179	0.582009	0.284521	-0.437212	0.013953	0.0590333	-0.339541	0.00915292	0.0430169	nucleus;spliceosomal complex;cytoplasm;transcription elongation factor complex;ribonucleoprotein complex;macromolecular complex;organelle;membrane-bounded organelle;intracellular organelle;intracellular membrane-bounded organelle;protein complex;organelle part;intracellular part;nuclear part;intracellular organelle part;nucleoplasm part;cell part	nucleobase, nucleoside, nucleotide and nucleic acid metabolic process;transcription, DNA-dependent;transcription termination, DNA-dependent;regulation of transcription, DNA-dependent;RNA processing;mRNA processing;nitrogen compound metabolic process;metabolic process;RNA splicing;biosynthetic process;macromolecule biosynthetic process;regulation of biosynthetic process;cellular process;regulation…	nucleotide binding;nucleic acid binding;DNA binding;transcription termination factor activity;RNA polymerase II transcription termination factor activity;catalytic activity;helicase activity;binding;protein binding;ATP binding;ATP-dependent helicase activity;DNA-dependent ATPase activity;zinc ion binding;pyrophosphatase activity;hydrolase activity;hydrolase activity, acting on acid anhydrides;hyd…		1	117602925	A8K4Q2;O75921;Q5T2K7;Q5VVU8;Q8N6I8;Q9UNY4	Lodestar homolog;RNA polymerase II termination factor;Transcription release factor 2;Transcription termination factor 2
ENSG00000116833	B1F;CPF;FTF;NR5A2	0	0.808908	0.537154	-5.38511	0.0280303	0.0126767	1.07441	0.296109	0.170681	-3.09751	0.376393	0.10259	-2.50251	0.484439	0.179859	NaN	NaN	NaN	NaN	NaN	NaN	nucleus;organelle;membrane-bounded organelle;intracellular organelle;intracellular membrane-bounded organelle;intracellular part;cell part;nucleoplasm;cytoplasm;organelle part;nuclear part;intracellular organelle part	nucleobase, nucleoside, nucleotide and nucleic acid metabolic process;transcription, DNA-dependent;regulation of transcription, DNA-dependent;nitrogen compound metabolic process;signal transduction;metabolic process;biosynthetic process;macromolecule biosynthetic process;response to endogenous stimulus;response to hormone stimulus;hormone-mediated signaling pathway;regulation of biosynthetic proc…	nucleic acid binding transcription factor activity;nucleic acid binding;DNA binding;sequence-specific DNA binding transcription factor activity;steroid hormone receptor activity;signal transducer activity;receptor activity;ligand-dependent nuclear receptor activity;binding;zinc ion binding;ion binding;cation binding;sequence-specific DNA binding;metal ion binding;transition metal ion binding;mole…	Maturity onset diabetes of the young	1	199996730	E9PGU6;E9PQH2;O00482;O95642;Q147U3	Alpha-1-fetoprotein transcription factor;B1-binding factor;CYP7A promoter-binding factor;Hepatocytic transcription factor;Liver receptor homolog 1;Nuclear receptor subfamily 5 group A member 2;Uncharacterized protein
ENSG00000116852	hCG_2027369;KIAA0449;KIF21B	-0.0975267	0.529295	0.339153	0.768113	0.0997342	0.0393567	-0.14708	0.129133	0.0464308	-0.0919744	0.963625	0.781036	-0.692473	0.365348	0.0933191	-0.196332	0.006324	0.0213379	-0.0800784	0.00380695	0.00918473	microtubule;macromolecular complex;protein complex;organelle part;intracellular part;cytoskeletal part;intracellular organelle part;cell part;cytoplasm;cytoskeleton;organelle;non-membrane-bounded organelle;intracellular organelle;intracellular non-membrane-bounded organelle	microtubule-based process;microtubule-based movement;cellular process	nucleotide binding;motor activity;microtubule motor activity;catalytic activity;binding;ATP binding;pyrophosphatase activity;hydrolase activity;hydrolase activity, acting on acid anhydrides;hydrolase activity, acting on acid anhydrides, in phosphorus-containing anhydrides;purine nucleotide binding;nucleoside-triphosphatase activity;adenyl nucleotide binding;ribonucleotide binding;purine ribonucle…		1	200938520	B2RP62;B7ZMI0;O75037;Q5T4J3	HCG2027369, isoform CRA_a;KIF21B protein;Kinesin-like protein KIF21B
ENSG00000116857	DERP4;HSPC186;PSEC0012;RP5-894H24.1-001;RP5-894H24.1-008;RP5-894H24.1-010;RP5-894H24.1-012;TMEM9;UNQ631/PRO1248	-0.321125	0.323987	0.105964	0.644936	0.0137255	0.0045368	-0.6762	0.0279192	0.00101018	0.374753	0.247496	0.0230995	0.575258	0.234378	0.0363595	-0.126693	0.00533589	0.0146264	-0.267	0.00830605	0.0329666	integral to membrane;intrinsic to membrane;membrane part;cell part;lytic vacuole;lysosome;lysosomal membrane;endosome;late endosome;vacuole;vacuolar membrane;endosome membrane;membrane;organelle membrane;late endosome membrane;organelle;membrane-bounded organelle;intracellular organelle;intracellular membrane-bounded organelle;organelle part;intracellular part;vacuolar part;endosomal part;cytopla…	transport;establishment of localization			1	201103900	B1ALM4;B1ALM5;B1ALM6;B1ALM7;B1ALM8;B4E1H4;Q96NQ9;Q9BQF5;Q9P0T7	cDNA FLJ54226, highly similar to Transmembrane protein 9;Dermal papilla-derived protein 4;Transmembrane protein 9
ENSG00000116863	ADPRHL2;ARH3	-0.352359	0.323987	0.122807	-0.0710343	1	0.874474	-0.284846	0.592993	0.419824	-0.119217	1	0.95777	0.0692164	0.829797	0.505868	0.232019	0.00723602	0.026135	-0.0215685	0.00359915	0.00248162	nucleus;nucleolus;cytoplasm;organelle;membrane-bounded organelle;non-membrane-bounded organelle;intracellular organelle;intracellular membrane-bounded organelle;intracellular non-membrane-bounded organelle;organelle part;intracellular part;nuclear part;intracellular organelle part;cell part		catalytic activity;hydrolase activity, hydrolyzing O-glycosyl compounds;poly(ADP-ribose) glycohydrolase activity;binding;hydrolase activity;hydrolase activity, acting on glycosyl bonds;ion binding;cation binding;metal ion binding		1	36554476	Q53G94;Q6IAB8;Q9BY47;Q9NX46	[Protein ADP-ribosylarginine] hydrolase-like protein 2;ADP-ribosylhydrolase 3;Poly(ADP-ribose) glycohydrolase ARH3
ENSG00000116871	KIAA1187;MAP7D1;PARCC1;PP2464;RPRC1	-0.243472	0.323987	0.114666	0.770508	0.0796113	0.0332031	0.3897	0.129133	0.0479413	-0.241044	0.882256	0.57276	-0.169666	1	0.805868	0.31625	0.00570643	0.0173177	0.0403833	0.00359915	0.00225933	cytoplasm;spindle;cytoskeleton;organelle;non-membrane-bounded organelle;intracellular organelle;intracellular non-membrane-bounded organelle;organelle part;intracellular part;cytoskeletal part;intracellular organelle part;cell part				1	36621180	A1L1B7;B5MDZ6;C9JIR3;D3DPS4;E9PLH3;Q3KQU3;Q7L8J5;Q8N905;Q8TAK0;Q9HBQ2;Q9NW29;Q9ULN3	Arginine/proline-rich coiled-coil domain-containing protein 1;MAP7 domain-containing protein 1;MAP7D1 protein;Proline/arginine-rich coiled-coil domain-containing protein 1;Uncharacterized protein
ENSG00000116874	RP4-712E4.3-002;WARS2	-0.104533	0.429984	0.294551	1.74306	0.000389161	5.38e-05	-0.832413	0.0459573	0.0048371	0.951946	0.10527	0.000323147	0.793053	0.0790082	0.00267268	0.21985	0.20623	0.28021	-0.00130558	0.00359915	0.00178272	cytoplasm;intracellular part;cell part;mitochondrion;mitochondrial matrix;membrane-enclosed lumen;organelle;membrane-bounded organelle;intracellular organelle;intracellular membrane-bounded organelle;organelle lumen;organelle part;mitochondrial part;cytoplasmic part;intracellular organelle part;intracellular organelle lumen	organic acid metabolic process;nucleobase, nucleoside, nucleotide and nucleic acid metabolic process;tRNA metabolic process;translation;tRNA aminoacylation for protein translation;tryptophanyl-tRNA aminoacylation;cellular amino acid metabolic process;nitrogen compound metabolic process;metabolic process;biosynthetic process;macromolecule biosynthetic process;amine metabolic process;cellular proce…	nucleotide binding;catalytic activity;aminoacyl-tRNA ligase activity;tryptophan-tRNA ligase activity;binding;ATP binding;ligase activity;ligase activity, forming carbon-oxygen bonds;ligase activity, forming aminoacyl-tRNA and related compounds;purine nucleotide binding;adenyl nucleotide binding;ribonucleotide binding;purine ribonucleotide binding;adenyl ribonucleotide binding;purine ribonucleosid…	Tryptophan metabolism;Aminoacyl-tRNA biosynthesis	1	119573839	B1ALR1;B2R9D4;Q53FT4;Q5VUD2;Q86TQ0;Q9UGM6	(Mt)TrpRS;Tryptophan--tRNA ligase;Tryptophanyl tRNA synthetase 2, mitochondrial;Tryptophanyl-tRNA synthetase, mitochondrial
ENSG00000116885	C1orf102;NOR1;OSCP1	-0.260366	0.529295	0.35596	0.885713	0.00648043	0.00211216	-1.98427	0.0279192	0.000715956	0.255231	0.882256	0.571614	0.345604	0.365348	0.0780956	0.148444	0.0108273	0.0514279	0.232422	0.0215886	0.0803567	plasma membrane;basal plasma membrane;membrane;membrane part;plasma membrane part;cell part	transport;establishment of localization			1	36881428	A6NHM5;A6NHS9;A6NIN9;C9JF58;Q4AEJ0;Q8N7G2;Q8TDF1;Q8WVF1	Organic solute transport protein 1;Oxidored-nitro domain-containing protein 1;Protein OSCP1;Uncharacterized protein
ENSG00000116898	DC37;MRPS15;RPMS15	-0.662905	0.844186	0.609651	-0.0493588	0.466046	0.263586	-0.894742	0.273208	0.148107	-0.064011	0.508663	0.215426	0.244123	0.865463	0.675022	-0.383625	0.00934295	0.0387535	0.210192	0.00503447	0.0200001	organellar small ribosomal subunit;intracellular;mitochondrion;mitochondrial small ribosomal subunit;ribosome;small ribosomal subunit;membrane;ribonucleoprotein complex;organelle membrane;nuclear membrane;macromolecular complex;organelle;membrane-bounded organelle;non-membrane-bounded organelle;intracellular organelle;intracellular membrane-bounded organelle;intracellular non-membrane-bounded org…	translation;metabolic process;biosynthetic process;macromolecule biosynthetic process;cellular process;protein metabolic process;cellular macromolecule biosynthetic process;macromolecule metabolic process;cellular metabolic process;primary metabolic process;cellular biosynthetic process;cellular macromolecule metabolic process;cellular protein metabolic process	structural constituent of ribosome;structural molecule activity		1	36921319	B2RD82;P82914;Q9H2K1	28S ribosomal protein S15, mitochondrial
ENSG00000116903	EXOC8	0.386813	0.332974	0.208717	2.23419	0.000177673	1.51e-05	-0.0757801	0.628118	0.439075	-0.156382	0.618011	0.350739	0.262742	0.365348	0.100181	0.489516	1	0.797265	0.0781747	0.752417	0.582593	exocyst;nucleus;cytoplasm;growth cone;site of polarized growth;macromolecular complex;cell projection;organelle;membrane-bounded organelle;intracellular organelle;intracellular membrane-bounded organelle;protein complex;intracellular part;cytoplasmic part;cell cortex part;cell projection part;cell part	transport;exocytosis;cellular process;protein transport;vesicle-mediated transport;secretion by cell;establishment of protein localization;secretion;establishment of localization;establishment of localization in cell	binding;protein binding		1	231468480	B3KU33;Q5TE82;Q8IYI6	Exocyst complex 84 kDa subunit;Exocyst complex component 8
ENSG00000116906	DAPAT;DHAPAT;GNPAT;RP5-876B10.1-002;RP5-876B10.1-003	-0.309122	0.323987	0.0993965	0.854029	0.158705	0.0820951	-0.872421	0.0623144	0.00972195	-0.124296	0.445546	0.166936	0.090864	1	0.729856	-0.27184	0.00731393	0.0305484	-0.420724	0.0126479	0.0465227	mitochondrion;peroxisome;peroxisomal membrane;peroxisomal matrix;membrane;organelle membrane;microbody membrane;microbody lumen;membrane-enclosed lumen;microbody;organelle;membrane-bounded organelle;intracellular organelle;intracellular membrane-bounded organelle;organelle lumen;organelle part;intracellular part;microbody part;peroxisomal part;cytoplasmic part;intracellular organelle part;cell pa…	organic acid metabolic process;lipid metabolic process;fatty acid metabolic process;glycerol ether metabolic process;response to stress;cell-cell junction assembly;ensheathment of neurons;synapse assembly;response to nutrient;metabolic process;axon ensheathment;lipid biosynthetic process;ether lipid biosynthetic process;biosynthetic process;response to external stimulus;anatomical structure morph…	catalytic activity;O-acyltransferase activity;acyltransferase activity;glycerone-phosphate O-acyltransferase activity;acetyltransferase activity;O-acetyltransferase activity;transferase activity;transferase activity, transferring acyl groups;transferase activity, transferring acyl groups other than amino-acyl groups	Glycerophospholipid metabolism;Peroxisome	1	231376953	O15228;Q5TBH6;Q5TBH7;Q5TBH8;Q9BWC2	Acyl-CoA:dihydroxyacetonephosphateacyltransferase;Dihydroxyacetone phosphate acyltransferase;Glyceronephosphate O-acyltransferase;Glycerone-phosphate O-acyltransferase
ENSG00000116918	DKFZp686G1650;hCG_14691;RP11-17H4.1-001;RP11-17H4.1-003;TRAX;TSNAX	0.406585	1	0.996871	0.824353	0.0997342	0.047122	0.608418	0.252567	0.123853	0.422451	0.343903	0.077802	0.995668	0.0922352	0.00387077	-1.54437	0.501303	0.462919	-0.777029	0.317825	0.338312	nucleus;cytoplasm;organelle;membrane-bounded organelle;intracellular organelle;intracellular membrane-bounded organelle;intracellular part;cytoplasmic part;cell part;perinuclear region of cytoplasm	transport;multicellular organismal development;gamete generation;spermatogenesis;cellular process;protein transport;reproductive process;cell differentiation;multicellular organismal process;developmental process;establishment of protein localization;male gamete generation;multicellular organismal reproductive process;cellular developmental process;establishment of localization	nucleic acid binding;DNA binding;binding;sequence-specific DNA binding;transporter activity;protein transporter activity;substrate-specific transporter activity		1	231664287	B1APC6;Q5VVQ1;Q7Z3N9;Q99598	cDNA, FLJ93547, Homo sapiens translin-associated factor X (TSNAX), mRNA;Putative uncharacterized protein DKFZp686G1650;Translin-associated factor X;Translin-associated factor X, isoform CRA_a;Translin-associated factor X, isoform CRA_c;Translin-associated protein X
ENSG00000116922	C1orf109	-1.05619	0.808908	0.520832	-0.256557	0.7225	0.493856	-0.296285	1	0.944874	-0.72914	0.618011	0.321944	-0.502533	0.466936	0.133078	0.0890391	0.00934295	0.0385177	-0.265341	0.036595	0.113605					1	38147242	D3DPT1;Q8WVD1;Q9NX04	Uncharacterized protein C1orf109
ENSG00000116954	RRAGC	0.120348	1	0.850018	1.70812	0.00362462	0.000904688	0.131865	0.566462	0.35852	-0.201195	1	0.909295	0.0786106	0.820135	0.456195	1.0064	0.0391614	0.114203	-0.11812	0.00428614	0.0170558	nucleus;cytoplasm;organelle;membrane-bounded organelle;intracellular organelle;intracellular membrane-bounded organelle;intracellular part;cell part;lytic vacuole;lysosome;vacuole;cytoplasmic part	response to acid;nucleobase, nucleoside, nucleotide and nucleic acid metabolic process;purine nucleotide metabolic process;GTP catabolic process;purine nucleotide catabolic process;transcription, DNA-dependent;RNA processing;nucleoside phosphate metabolic process;nitrogen compound metabolic process;apoptosis;signal transduction;small GTPase mediated signal transduction;protein localization;metabo…	nucleotide binding;binding;GTP binding;purine nucleotide binding;guanyl nucleotide binding;ribonucleotide binding;purine ribonucleotide binding;guanyl ribonucleotide binding;purine ribonucleoside triphosphate binding;magnesium ion binding;catalytic activity;GTPase activity;protein binding;pyrophosphatase activity;hydrolase activity;hydrolase activity, acting on acid anhydrides;hydrolase activity,…		1	39303870	E7ENI3;Q9H202;Q9H8Q8;Q9HB90	GTPase-interacting protein 2;Ras-related GTP-binding protein C;TIB929;Uncharacterized protein
ENSG00000116957	TBCE	0.173145	0.808908	0.558878	0.392676	0.04173	0.0168165	-0.0734181	0.592993	0.420994	-0.173626	0.736822	0.454265	-0.0896353	0.829797	0.47482	0.429832	0.00736772	0.0326778	0.192283	0.00419883	0.0152111	nucleus;cytoplasm;cytoskeleton;microtubule;plasma membrane;membrane;macromolecular complex;organelle;membrane-bounded organelle;non-membrane-bounded organelle;intracellular organelle;intracellular membrane-bounded organelle;intracellular non-membrane-bounded organelle;protein complex;organelle part;intracellular part;cytoskeletal part;intracellular organelle part;cell part	microtubule cytoskeleton organization;system process;muscle system process;protein folding;'de novo' protein folding;organelle organization;cytoskeleton organization;microtubule-based process;post-chaperonin tubulin folding pathway;axonogenesis;behavior;locomotory behavior;metabolic process;adult locomotory behavior;anatomical structure morphogenesis;post-embryonic development;cellular process;mu…	binding;protein binding;chaperone binding		1	235530675	Q15813	Tubulin-folding cofactor E;Tubulin-specific chaperone E
ENSG00000116962	NID;NID1	-0.826257	0.808908	0.55191	NaN	NaN	NaN	-1.38848	0.296109	0.172195	NaN	NaN	NaN	NaN	NaN	NaN	0.0951687	0.00533589	0.0144339	-0.232303	0.0089489	0.0366583	extracellular region;proteinaceous extracellular matrix;basement membrane;membrane;extracellular matrix;extracellular matrix part;extracellular region part;cell part	protein modification process;cell adhesion;cell-matrix adhesion;metabolic process;bioluminescence;cellular process;protein-chromophore linkage;protein metabolic process;biological adhesion;cell-substrate adhesion;macromolecule metabolic process;macromolecule modification;cellular metabolic process;primary metabolic process;cellular macromolecule metabolic process;cellular protein metabolic process	binding;calcium ion binding;ion binding;cation binding;metal ion binding		1	236139130	E9PGW6;P14543;Q14942;Q59FL2;Q5TAF2;Q5TAF3;Q86XD7	Entactin;Nidogen-1;Uncharacterized protein
ENSG00000116977	LGALS8;RP11-385F5.1-006;RP11-385F5.1-009;RP11-385F5.1-013	0.370856	0.808908	0.564662	0.713528	0.00362462	0.00115387	0.577593	0.353109	0.185386	0.236996	0.343903	0.0804655	0.300816	0.187773	0.022743	0.575574	0.148935	0.208979	-0.030161	0.00398086	0.0125233	extracellular space;cytoplasm;extracellular region part;intracellular part;cell part		binding;sugar binding;carbohydrate binding		1	236681300	B1ANM0;B4DJG2;C9JNF5;E7EQ99;E9PJ77;E9PN19;E9PNC2;E9PPL1;E9PPM4;E9PPM5;E9PRN3;O00214;O15215;Q5T3P5;Q5T3P9;Q5T3Q0;Q5T3Q4;Q8TEV1;Q96B92;Q9BXC8;Q9H584;Q9H585;Q9UEZ6;Q9UP32;Q9UP33;Q9UP34	cDNA FLJ55079, highly similar to Homo sapiens lectin, galactoside-binding, soluble, 8, transcript variant 4, mRNA;Galectin-8;Lectin, galactoside-binding, soluble, 8;Po66 carbohydrate-binding protein;Prostate carcinoma tumor antigen 1;Uncharacterized protein
ENSG00000116983	HPCAL4	-0.168264	0.384383	0.258002	-1.17382	0.00999257	0.00301766	0.276733	0.939052	0.706554	0.203898	0.963625	0.70238	-0.309512	0.365348	0.0829667	NaN	NaN	NaN	NaN	NaN	NaN	intracellular;cell part	central nervous system development;developmental process;system development;anatomical structure development	calcium channel regulator activity;binding;calcium ion binding;protein binding;protein C-terminus binding;channel regulator activity;protein domain specific binding;ion binding;cation binding;metal ion binding		1	40144320	B2R5U2;B4DGW9;D3DPU1;Q5TG97;Q8N611;Q9UM19	cDNA FLJ50758, moderately similar to Hippocalcin-like protein 4;Hippocalcin-like protein 4
ENSG00000116984	MTR;RP11-182B22.1-002	-0.665493	0.323987	0.0867376	0.84563	0.0137255	0.00438068	-1.2248	0.0969661	0.0251545	0.162804	1	0.816058	-0.490219	0.193221	0.0311673	-0.349063	0.0560981	0.127565	-0.517119	0.0900117	0.181522	cell fraction;intracellular;soluble fraction;cytoplasm;cytosol;intracellular part;cytoplasmic part;cell part	sulfur amino acid metabolic process;sulfur amino acid biosynthetic process;organic acid metabolic process;protein modification process;protein methylation;cellular amino acid metabolic process;methionine metabolic process;cellular aromatic compound metabolic process;one-carbon metabolic process;coenzyme metabolic process;folic acid-containing compound metabolic process;sulfur compound metabolic p…	catalytic activity;binding;protein binding;folic acid binding;methyltransferase activity;S-methyltransferase activity;zinc ion binding;methionine synthase activity;S-adenosylmethionine-dependent methyltransferase activity;homocysteine S-methyltransferase activity;amino acid binding;transferase activity;transferase activity, transferring one-carbon groups;vitamin binding;carboxylic acid binding;co…	Cysteine and methionine metabolism;Selenocompound metabolism;One carbon pool by folate	1	236958581	A1L4N8;A9Z1W4;B1ANE3;B4DFV0;B4DST3;B9EGF7;Q99707;Q99713;Q99723	5-methyltetrahydrofolate-homocysteine methyltransferase;5-methyltetrahydrofolate--homocysteine methyltransferase;cDNA FLJ53729, moderately similar to Methionine synthase (EC 2.1.1.13);cDNA FLJ56487, highly similar to Methionine synthase (EC 2.1.1.13);Methionine synthase;Vitamin-B12 dependent methionine synthase
ENSG00000116985	BMP8;BMP8B	0.0163622	1	0.940555	-3.05585	0.000454218	7.41e-05	-0.100925	0.592993	0.387876	-0.255054	0.697665	0.400496	-0.392171	0.582009	0.288042	-0.23681	0.00723602	0.0263172	0.0174118	0.00359915	0.00198933	extracellular region;extracellular space;extracellular region part	growth;skeletal system development;ossification;multicellular organismal development;tissue development;cellular process;cell differentiation;multicellular organismal process;developmental process;system development;anatomical structure development;cellular developmental process;cartilage development	receptor binding;binding;protein binding;growth factor activity;cytokine activity	Cytokine-cytokine receptor interaction;Hedgehog signaling pathway;TGF-beta signaling pathway	1	40222854	E7EMY8;P34820;Q53ZM7;Q9NUF0	Bone morphogenetic protein 8B;Osteogenic protein 2;Uncharacterized protein
ENSG00000116990	BHLHE38;LMYC;MYCL;MYCL1	-0.727467	0.680479	0.461633	-4.63257	0.000735159	0.000120727	-0.338155	1	0.870664	0.743397	0.343903	0.0702919	-0.358225	0.829797	0.517389	0.205041	0.00532634	0.0125768	-0.564455	0.00755454	0.0317401	nucleus;organelle;membrane-bounded organelle;intracellular organelle;intracellular membrane-bounded organelle;intracellular part;cell part	nucleobase, nucleoside, nucleotide and nucleic acid metabolic process;transcription, DNA-dependent;regulation of transcription, DNA-dependent;nitrogen compound metabolic process;metabolic process;biosynthetic process;macromolecule biosynthetic process;regulation of biosynthetic process;cellular process;regulation of gene expression;regulation of macromolecule biosynthetic process;RNA metabolic pr…	nucleic acid binding transcription factor activity;nucleic acid binding;DNA binding;sequence-specific DNA binding transcription factor activity;binding;transcription regulator activity		1	40361098	A2A2C9;E9PQS5;P12524;Q14897;Q5QPL0;Q5QPL1;Q9NUE9	Class E basic helix-loop-helix protein 38;Protein L-Myc-1;Uncharacterized protein
ENSG00000116991	KIAA1389;SIPA1L2	0.571746	0.439783	0.308799	-0.423932	0.345652	0.203407	-0.0490065	0.939052	0.700501	-0.112197	0.736822	0.464878	-0.662564	0.193221	0.031232	NaN	NaN	NaN	-0.210667	0.00398086	0.0123836	intracellular;cell part	regulation of nucleotide metabolic process;regulation of catabolic process;regulation of signal transduction;regulation of nucleobase, nucleoside, nucleotide and nucleic acid metabolic process;regulation of metabolic process;regulation of signaling;regulation of nucleotide catabolic process;regulation of cellular metabolic process;regulation of cellular catabolic process;regulation of purine nucl…	GTPase activator activity;enzyme activator activity;enzyme regulator activity;GTPase regulator activity;nucleoside-triphosphatase regulator activity		1	232533711	Q2TV88;Q5VXR7;Q5VXR8;Q641Q4;Q8NA38;Q96DZ3;Q9H9F6;Q9P2F8	Signal-induced proliferation-associated 1-like protein 2
ENSG00000117000	RLF	-0.567489	0.332974	0.20666	-0.331859	0.466046	0.270179	-0.551583	0.387332	0.236174	0.310069	0.60762	0.26672	0.105369	0.829797	0.536602	0.118234	0.00887271	0.0362161	-0.137743	0.00915292	0.0414475	intracellular;nucleus;organelle;membrane-bounded organelle;intracellular organelle;intracellular membrane-bounded organelle;intracellular part;cell part	nucleobase, nucleoside, nucleotide and nucleic acid metabolic process;DNA metabolic process;transcription, DNA-dependent;regulation of transcription, DNA-dependent;regulation of transcription from RNA polymerase II promoter;nitrogen compound metabolic process;organelle organization;metabolic process;biosynthetic process;macromolecule biosynthetic process;genetic transfer;DNA mediated transformati…	nucleic acid binding transcription factor activity;nucleic acid binding;DNA binding;binding;protein binding;zinc ion binding;transcription activator activity;transcription regulator activity;ion binding;cation binding;metal ion binding;transition metal ion binding		1	40627045	Q13129;Q14CQ1;Q9NU60	Rearranged L-myc fusion gene protein;Zinc finger protein Rlf;Zn-15-related protein
ENSG00000117009	KMO	-1.15667	0.901912	0.720469	-1.05697	0.0505583	0.0222051	1.63973	0.353109	0.188707	0.170022	0.963625	0.753201	0.186666	0.689981	0.371161	-0.215464	0.00723602	0.0276081	0.482407	0.0169869	0.0673659	mitochondrion;mitochondrial outer membrane;mitochondrial inner membrane;cytosol;membrane;integral to membrane;organelle inner membrane;outer membrane;organelle membrane;intrinsic to membrane;mitochondrial membrane;organelle outer membrane;organelle;membrane-bounded organelle;intracellular organelle;intracellular membrane-bounded organelle;organelle part;intracellular part;membrane part;mitochondr…	organic acid metabolic process;nucleobase, nucleoside, nucleotide and nucleic acid metabolic process;cellular amino acid metabolic process;tryptophan metabolic process;tryptophan catabolic process;cellular modified amino acid metabolic process;cellular biogenic amine metabolic process;indolalkylamine metabolic process;cellular aromatic compound metabolic process;coenzyme metabolic process;oxidore…	catalytic activity;monooxygenase activity;kynurenine 3-monooxygenase activity;binding;electron carrier activity;NAD(P)H oxidase activity;oxidoreductase activity;oxidoreductase activity, acting on NADH or NADPH;oxidoreductase activity, acting on paired donors, with incorporation or reduction of molecular oxygen;oxidoreductase activity, acting on paired donors, with incorporation or reduction of mo…	Tryptophan metabolism	1	241695434	A2A2U8;A2A2U9;A2A2V0;O15229;Q5SY07;Q5SY08;Q5SY09	Kynurenine 3-hydroxylase;Kynurenine 3-monooxygenase
ENSG00000117010	RP1-63P18.1-003;RP1-63P18.1-004;ZNF684	-0.316806	0.774147	0.474016	-0.256001	0.676567	0.380543	-0.375277	0.387332	0.213626	-0.584729	0.28803	0.0392457	-0.147053	0.466936	0.129102	0.295775	0.00887271	0.0361729	-0.279617	0.00830605	0.0346072	intracellular;nucleus;organelle;membrane-bounded organelle;intracellular organelle;intracellular membrane-bounded organelle;intracellular part;cell part	nucleobase, nucleoside, nucleotide and nucleic acid metabolic process;transcription, DNA-dependent;regulation of transcription, DNA-dependent;nitrogen compound metabolic process;metabolic process;biosynthetic process;macromolecule biosynthetic process;regulation of biosynthetic process;cellular process;regulation of gene expression;regulation of macromolecule biosynthetic process;RNA metabolic pr…	nucleic acid binding;DNA binding;binding;zinc ion binding;ion binding;cation binding;metal ion binding;transition metal ion binding		1	40997233	Q2NKY4;Q5T5D7;Q5T5D8;Q5T5D9	Zinc finger protein 684
ENSG00000117013	KCNQ4	-0.449348	0.384383	0.249598	-0.158595	0.878868	0.605673	-1.60051	0.175487	0.0722782	0.195517	0.618011	0.281722	0.476869	0.466936	0.16424	NaN	NaN	NaN	NaN	NaN	NaN	cytoplasm;plasma membrane;voltage-gated potassium channel complex;basal plasma membrane;membrane;integral to membrane;intrinsic to membrane;macromolecular complex;ion channel complex;cation channel complex;potassium channel complex;cell projection;neuron projection;protein complex;intracellular part;membrane part;plasma membrane part;cell part	system process;transport;ion transport;cation transport;potassium ion transport;sensory perception;sensory perception of sound;anatomical structure morphogenesis;cellular process;regulation of cell communication;negative regulation of cell communication;monovalent inorganic cation transport;regulation of signaling;negative regulation of signaling;metal ion transport;regulation of neurological sys…	transporter activity;ion channel activity;voltage-gated ion channel activity;voltage-gated potassium channel activity;cation channel activity;potassium channel activity;cation transmembrane transporter activity;ion transmembrane transporter activity;channel activity;passive transmembrane transporter activity;voltage-gated channel activity;gated channel activity;substrate-specific channel activity…		1	41249684	O96025;P56696	KQT-like 4;Potassium channel subunit alpha KvLQT4;Potassium voltage-gated channel subfamily KQT member 4;Voltage-gated potassium channel subunit Kv7.4
ENSG00000117016	KIAA0237;RIMS3	0.581528	0.649905	0.448074	0.983619	0.0100557	0.00308546	0.248753	1	0.802277	0.170439	0.882256	0.614744	-0.182574	0.829797	0.545756	0.451317	0.00934295	0.0383856	-0.319495	0.0053061	0.0215343	cell junction;membrane part;plasma membrane part;cell part;synapse	transport;neurotransmitter transport;exocytosis;cellular process;vesicle-mediated transport;calcium ion-dependent exocytosis;secretion by cell;secretion;establishment of localization;establishment of localization in cell			1	41086351	D3DPV8;Q92511;Q9UJD0	Rab-3-interacting molecule 3;Regulating synaptic membrane exocytosis protein 3;RIM3 gamma
ENSG00000117020	AKT3;PKBG	NaN	NaN	NaN	2.52125	0.00258384	0.000667493	NaN	NaN	NaN	-1.5086	0.130577	0.00484788	-3.11043	0.0516672	0.00110772	-0.227055	0.00731393	0.0292814	-0.205779	0.00601687	0.0254867	nucleus;nucleolus;cytoplasm;Golgi apparatus;plasma membrane;membrane;organelle;membrane-bounded organelle;non-membrane-bounded organelle;intracellular organelle;intracellular membrane-bounded organelle;intracellular non-membrane-bounded organelle;organelle part;intracellular part;nuclear part;cytoplasmic part;intracellular organelle part;cell part	protein modification process;protein phosphorylation;phosphorus metabolic process;phosphate metabolic process;signal transduction;metabolic process;cellular process;phosphorylation;protein metabolic process;macromolecule metabolic process;macromolecule modification;cellular metabolic process;primary metabolic process;cellular macromolecule metabolic process;cellular protein metabolic process;regu…	nucleotide binding;catalytic activity;protein kinase activity;protein serine-threonine kinase activity;binding;protein binding;ATP binding;kinase activity;transferase activity;transferase activity, transferring phosphorus-containing groups;phosphotransferase activity, alcohol group as acceptor;purine nucleotide binding;adenyl nucleotide binding;ribonucleotide binding;purine ribonucleotide binding…	MAPK signaling pathway;ErbB signaling pathway;Chemokine signaling pathway;mTOR signaling pathway;Apoptosis;VEGF signaling pathway;Osteoclast differentiation;Focal adhesion;Tight junction;Toll-like receptor signaling pathway;Jak-STAT signaling pathway;T cell receptor signaling pathway;B cell receptor signaling pathway;Fc epsilon RI signaling pathway;Fc gamma R-mediated phagocytosis;Neurotrophin si…	1	243651535	Q0VAA6;Q5VTI1;Q5VTI2;Q96QV3;Q9UFP5;Q9Y243	Protein kinase Akt-3;Protein kinase B gamma;RAC-gamma serine/threonine-protein kinase;RAC-PK-gamma;STK-2
ENSG00000117036	ETV3;hCG_39826;METS;PE1	-0.0772695	0.323987	0.168556	4.40677	0.000454218	7.61e-05	-0.445512	0.115046	0.0339268	0.147978	1	0.913181	-0.0881986	0.73205	0.408217	0.17432	0.00479565	0.0114783	0.0910222	0.00359915	0.00620493	nucleus;organelle;membrane-bounded organelle;intracellular organelle;intracellular membrane-bounded organelle;intracellular part;cell part	nucleobase, nucleoside, nucleotide and nucleic acid metabolic process;transcription, DNA-dependent;regulation of transcription, DNA-dependent;nitrogen compound metabolic process;metabolic process;biosynthetic process;macromolecule biosynthetic process;regulation of biosynthetic process;cellular process;regulation of gene expression;regulation of macromolecule biosynthetic process;RNA metabolic pr…	nucleic acid binding transcription factor activity;nucleic acid binding;DNA binding;sequence-specific DNA binding transcription factor activity;binding;sequence-specific DNA binding		1	157090983	B4E3M7;P41162;Q8TAC8;Q9BX30	cDNA FLJ54664, highly similar to ETS translocation variant 3;cDNA, FLJ79173, highly similar to ETS translocation variant 3;ETS domain transcriptional repressor PE1;ETS translocation variant 3;Ets variant gene 3, isoform CRA_a;Mitogenic Ets transcriptional suppressor
ENSG00000117054	ACADM;hCG_22915;RP4-682C21.1-002	-0.0961222	0.774147	0.472179	0.510911	0.00876647	0.00277734	0.338926	0.273208	0.15175	-0.0600225	1	0.98803	0.13902	0.365348	0.07969	0.0561796	0.00629273	0.0184058	-0.353155	0.0586722	0.141449	mitochondrion;mitochondrial matrix;membrane-enclosed lumen;organelle;membrane-bounded organelle;intracellular organelle;intracellular membrane-bounded organelle;organelle lumen;organelle part;intracellular part;mitochondrial part;cytoplasmic part;intracellular organelle part;cell part;intracellular organelle lumen;membrane;organelle membrane;mitochondrial membrane	metabolic process;oxidation-reduction process;organic acid metabolic process;cellular amino acid metabolic process;betaine metabolic process;betaine biosynthetic process;lipid metabolic process;fatty acid metabolic process;fatty acid beta-oxidation;nitrogen compound metabolic process;cellular amino acid biosynthetic process;catabolic process;biosynthetic process;fatty acid catabolic process;amine…	catalytic activity;acyl-CoA dehydrogenase activity;binding;oxidoreductase activity;oxidoreductase activity, acting on the CH-CH group of donors;cofactor binding;flavin adenine dinucleotide binding;coenzyme binding;protein binding;identical protein binding;medium-chain-acyl-CoA dehydrogenase activity;fatty-acyl-CoA binding;fatty acid binding;lipid binding;isomerase activity;carboxylic acid binding…	Fatty acid metabolism;Valine, leucine and isoleucine degradation;beta-Alanine metabolism;Propanoate metabolism;PPAR signaling pathway	1	76190036	E9PIX8;E9PJM9;E9PLN7;E9PQA8;E9PRX4;P11310;Q5T4U4;Q5T4U5;Q9NYF1	Acyl-Coenzyme A dehydrogenase, C-4 to C-12 straight chain;Acyl-Coenzyme A dehydrogenase, C-4 to C-12 straight chain, isoform CRA_a;Medium-chain specific acyl-CoA dehydrogenase, mitochondrial;Uncharacterized protein
ENSG00000117069	SIAT7E;ST6GALNAC5	-1.32675	0.323987	0.0833112	-1.13066	0.000454218	6.6e-05	1.23327	0.154462	0.0612428	0.590184	0.21719	0.016651	0.497926	0.466936	0.12681	-0.138266	0.00479565	0.0109045	-1.1394	0.0274073	0.0994678	Golgi membrane;Golgi apparatus;membrane;integral to membrane;integral to Golgi membrane;organelle membrane;intrinsic to membrane;intrinsic to Golgi membrane;intrinsic to organelle membrane;integral to organelle membrane;organelle;membrane-bounded organelle;intracellular organelle;intracellular membrane-bounded organelle;organelle part;intracellular part;membrane part;Golgi apparatus part;cytoplas…	carbohydrate metabolic process;protein modification process;protein glycosylation;metabolic process;cellular process;protein metabolic process;macromolecule metabolic process;macromolecule modification;macromolecule glycosylation;cellular metabolic process;primary metabolic process;cellular macromolecule metabolic process;cellular carbohydrate metabolic process;cellular protein metabolic process;…	catalytic activity;sialyltransferase activity;transferase activity;transferase activity, transferring glycosyl groups	Glycosphingolipid biosynthesis - ganglio series	1	77333126	B1AK82;B4DV27;Q9BVH7	Alpha-N-acetylgalactosaminide alpha-2,6-sialyltransferase 5;cDNA FLJ54169, moderately similar to Alpha-N-acetylgalactosaminide alpha-2,6-sialyltransferase 5 (EC 2.4.99.-);GalNAc alpha-2,6-sialyltransferase V;GD1 alpha synthase;Sialyltransferase 7E;ST6GalNAc V
ENSG00000117090	SLAM;SLAMF1	-0.785804	0.439783	0.3024	-2.75032	0.0100557	0.00368331	1.75233	0.0845421	0.0185983	-0.0527249	0.618011	0.313156	-0.423459	0.365348	0.0771257	-0.0892578	0.00479565	0.00805002	0.190991	0.00503447	0.018625	cell surface;integral to membrane;intrinsic to membrane;membrane part;cell part;plasma membrane;external side of plasma membrane;membrane;plasma membrane part	cell activation;immune system process;cellular process;leukocyte activation;lymphocyte activation;positive regulation of cell proliferation;regulation of cell proliferation;interspecies interaction between organisms;positive regulation of biological process;positive regulation of cellular process;regulation of biological process;regulation of cellular process;multi-organism process;biological reg…	signal transducer activity;receptor activity;molecular transducer activity;antigen binding;transmembrane receptor activity;binding	Measles	1	160577890	E7ET99;Q13291;Q5W172;Q96QJ2	CDw150;IPO-3;Signaling lymphocytic activation molecule;SLAMF1 protein;Uncharacterized protein
ENSG00000117091	BCM1;BLAST1;CD48;RP11-404F10.3-002	-0.588257	0.429984	0.296184	NaN	NaN	NaN	NaN	NaN	NaN	NaN	NaN	NaN	NaN	NaN	NaN	NaN	NaN	NaN	NaN	NaN	NaN	plasma membrane;integral to plasma membrane;membrane;integral to membrane;intrinsic to membrane;anchored to membrane;intrinsic to plasma membrane;macromolecular complex;protein complex;membrane part;plasma membrane part;cell part;membrane raft;anchored to plasma membrane	cell activation;myeloid leukocyte activation;immune system process;cellular component movement;response to stress;defense response;blood coagulation;hemostasis;cellular process;cell migration;multicellular organismal process;locomotion;leukocyte activation;mast cell activation;cell motility;coagulation;regulation of body fluid levels;response to stimulus;leukocyte migration;biological regulation;…	antigen binding;binding;protein binding	Natural killer cell mediated cytotoxicity	1	160648536	P09326;Q5U055;Q8MGR0	BCM1 surface antigen;B-lymphocyte activation marker BLAST-1;CD48 antigen;CD48 molecule;CD48 protein;Leukocyte antigen MEM-102;TCT.1
ENSG00000117114	hCG_14669;KIAA0786;LEC1;LPHH1;LPHN2;RP11-563M18.1-005;RP11-563M18.1-008;RP11-563M18.1-009;RP11-563M18.1-010;RP11-563M18.1-011	-0.00313296	1	0.879344	NaN	NaN	NaN	0.417214	0.566462	0.370758	NaN	NaN	NaN	NaN	NaN	NaN	-0.142223	0.00570643	0.0160843	0.569848	0.0144815	0.0599461	plasma membrane;membrane;integral to membrane;intrinsic to membrane;membrane part;cell part	signal transduction;cell surface receptor linked signaling pathway;G-protein coupled receptor protein signaling pathway;neuropeptide signaling pathway;cellular process;regulation of biological process;regulation of cellular process;response to stimulus;cellular response to stimulus;biological regulation	signal transducer activity;receptor activity;transmembrane receptor activity;G-protein coupled receptor activity;binding;sugar binding;carbohydrate binding;molecular transducer activity;latrotoxin receptor activity		1	81771845	A8MW65;B1ALT8;B1ALT9;B1ALU0;B1ALU1;B1ALU2;B1ALU3;B1ALU4;B1ALU5;B3KVU1;E7ERX4;E9PEC7;O94882;O95490;Q5VX76;Q9UKY5;Q9UKY6	Calcium-independent alpha-latrotoxin receptor 2;cDNA FLJ41428 fis, clone BRHIP2005236, highly similar to Latrophilin-2;Latrophilin 2;Latrophilin 2, isoform CRA_g;Latrophilin 2, isoform CRA_k;Latrophilin 2, isoform CRA_o;Latrophilin 2, isoform CRA_s;Latrophilin homolog 1;Latrophilin-2;Lectomedin-1;Uncharacterized protein
ENSG00000117115	KIAA0994;PADI2;PDI2;RP1-37C10.6-004	-0.366867	0.323987	0.141006	-0.4593	0.540141	0.31044	0.0175986	1	0.90731	0.768732	0.618011	0.329783	-0.136297	1	0.850397	NaN	NaN	NaN	NaN	NaN	NaN	cytoplasm;intracellular part;cell part	protein modification process;metabolic process;cellular process;protein metabolic process;macromolecule metabolic process;macromolecule modification;cellular metabolic process;primary metabolic process;cellular macromolecule metabolic process;cellular protein metabolic process;citrulline metabolic process;organic acid metabolic process;cellular amino acid metabolic process;cellular modified amino…	catalytic activity;protein-arginine deiminase activity;binding;calcium ion binding;hydrolase activity;hydrolase activity, acting on carbon-nitrogen (but not peptide) bonds;hydrolase activity, acting on carbon-nitrogen (but not peptide) bonds, in linear amidines;ion binding;cation binding;metal ion binding		1	17393256	B4DIU3;Q96DA7;Q9UPN2;Q9Y2J8	cDNA FLJ61278, highly similar to Protein-arginine deiminase type-2 (EC 3.5.3.15);PAD-H19;PADI2 protein;Peptidyl arginine deiminase, type II;Peptidylarginine deiminase II;Protein-arginine deiminase type II;Protein-arginine deiminase type-2
ENSG00000117118	SDH;SDH1;SDHB	-0.168496	1	0.995757	0.0620318	0.7225	0.491356	-0.397503	0.296109	0.161414	-0.053234	1	0.916184	0.239211	0.582009	0.247828	-0.0229156	0.00457508	0.00172133	0.276238	0.0053061	0.020587	mitochondrion;mitochondrial inner membrane;mitochondrial respiratory chain complex II;membrane;organelle inner membrane;organelle membrane;mitochondrial membrane;macromolecular complex;organelle;membrane-bounded organelle;intracellular organelle;intracellular membrane-bounded organelle;protein complex;organelle part;intracellular part;membrane part;mitochondrial part;cytoplasmic part;intracellula…	organic acid metabolic process;acetyl-CoA metabolic process;generation of precursor metabolites and energy;tricarboxylic acid cycle;succinate metabolic process;coenzyme metabolic process;transport;metabolic process;catabolic process;aerobic respiration;coenzyme catabolic process;cellular process;energy derivation by oxidation of organic compounds;carboxylic acid metabolic process;electron transpo…	succinate dehydrogenase activity;catalytic activity;binding;protein binding;succinate dehydrogenase (ubiquinone) activity;electron carrier activity;oxidoreductase activity;oxidoreductase activity, acting on the CH-CH group of donors;oxidoreductase activity, acting on the CH-CH group of donors, quinone or related compound as acceptor;ion binding;cation binding;metal ion binding;cofactor binding;qu…	Citrate cycle (TCA cycle);Oxidative phosphorylation;Alzheimer's disease;Parkinson's disease;Huntington's disease	1	17345217	B2R545;P21912;Q9NQ12	Iron-sulfur subunit of complex II;Succinate dehydrogenase [ubiquinone] iron-sulfur subunit, mitochondrial
ENSG00000117122	MAGP1;MFAP2;RP1-37C10.2-003	-0.391955	0.323987	0.131922	-0.306956	0.286757	0.137417	-0.393902	0.21966	0.11187	0.112131	0.44335	0.140918	-0.0471796	0.865463	0.615331	-2.20114	0.360319	0.391781	0.446221	0.156876	0.242228	microfibril;extracellular region;proteinaceous extracellular matrix;extracellular matrix;fibril;extracellular matrix part;extracellular region part				1	17300997	P55001;Q53X60;Q5JXY0	Microfibril-associated glycoprotein 1;Microfibrillar-associated protein 2;Microfibrillar-associated protein 2 variant
ENSG00000117133	BXDC5;RPF1	-0.99241	0.323987	0.0844272	-1.39559	0.214284	0.0888988	-1.22288	0.209202	0.098655	0.196436	0.697665	0.430142	-0.266948	1	0.942195	-0.0499552	0.00479565	0.0065476	0.211288	0.00652119	0.0273747	nucleus;nucleolus;organelle;membrane-bounded organelle;non-membrane-bounded organelle;intracellular organelle;intracellular membrane-bounded organelle;intracellular non-membrane-bounded organelle;organelle part;intracellular part;nuclear part;intracellular organelle part;cell part	nucleobase, nucleoside, nucleotide and nucleic acid metabolic process;rRNA processing;RNA processing;translation;nitrogen compound metabolic process;metabolic process;biosynthetic process;macromolecule biosynthetic process;cellular process;RNA metabolic process;rRNA metabolic process;protein metabolic process;ribonucleoprotein complex biogenesis;ncRNA processing;cellular nitrogen compound metabol…	nucleotide binding;nucleic acid binding;RNA binding;catalytic activity;aminoacyl-tRNA ligase activity;binding;ATP binding;ligase activity;ligase activity, forming carbon-oxygen bonds;ligase activity, forming aminoacyl-tRNA and related compounds;purine nucleotide binding;rRNA binding;adenyl nucleotide binding;ribonucleotide binding;purine ribonucleotide binding;adenyl ribonucleotide binding;purine…		1	84944942	Q5VSK7;Q6AHX1;Q8WXZ8;Q9H9Y2	Brix domain-containing protein 5;Ribosome biogenesis protein RPF1;Ribosome production factor 1
ENSG00000117139	hCG_2027322;JARID1B;KDM5B;PLU1;RBBP2H1	-0.184571	0.593682	0.396612	-0.721154	0.0599879	0.0267769	0.0949146	0.646659	0.443115	0.651164	0.257474	0.0349893	-0.12536	0.73205	0.397188	0.0692346	0.00479565	0.00926414	-0.0155747	0.00359915	0.00223606	nucleus;organelle;membrane-bounded organelle;intracellular organelle;intracellular membrane-bounded organelle;intracellular part;cell part;intracellular;nucleolus;non-membrane-bounded organelle;intracellular non-membrane-bounded organelle;organelle part;nuclear part;intracellular organelle part	nucleobase, nucleoside, nucleotide and nucleic acid metabolic process;chromatin organization;transcription, DNA-dependent;regulation of transcription, DNA-dependent;protein modification process;protein demethylation;one-carbon metabolic process;nitrogen compound metabolic process;organelle organization;metabolic process;protein dealkylation;biosynthetic process;macromolecule biosynthetic process;…	binding;zinc ion binding;ion binding;cation binding;metal ion binding;transition metal ion binding;protein binding transcription factor activity;transcription factor binding transcription factor activity;nucleic acid binding transcription factor activity;nucleic acid binding;DNA binding;sequence-specific DNA binding transcription factor activity;transcription cofactor activity;transcription corep…		1	202696526	B3KV94;O95811;Q15752;Q9UGL1;Q9Y3Q5	Cancer/testis antigen 31;cDNA FLJ16281 fis, clone NT2RI3003104, highly similar to Homo sapiens Jumonji, AT rich interactive domain 1B (RBP2-like) (JARID1B), mRNA;Histone demethylase JARID1B;Jumonji, AT rich interactive domain 1B (RBP2-like), isoform CRA_a;Jumonji/ARID domain-containing protein 1B;Lysine-specific demethylase 5B;PLU-1;Retinoblastoma-binding protein 2 homolog 1
ENSG00000117143	RP11-359K18.2-006;SPAG2;UAP1	0.594822	0.323987	0.101662	1.55327	0.00258384	0.000606758	0.00686244	1	0.729843	0.0928247	1	0.913568	0.248763	0.582009	0.288036	0.866853	0.0128136	0.0569028	0.159643	0.00398086	0.0115615	nucleus;nucleolus;cytoplasm;plasma membrane;membrane;organelle;membrane-bounded organelle;non-membrane-bounded organelle;intracellular organelle;intracellular membrane-bounded organelle;intracellular non-membrane-bounded organelle;organelle part;intracellular part;nuclear part;intracellular organelle part;cell part;cytosol;cytoplasmic part	metabolic process;carbohydrate metabolic process;monosaccharide metabolic process;amino sugar metabolic process;glucosamine metabolic process;glucosamine biosynthetic process;N-acetylglucosamine metabolic process;N-acetylglucosamine biosynthetic process;UDP-N-acetylglucosamine metabolic process;UDP-N-acetylglucosamine biosynthetic process;alcohol metabolic process;nucleobase, nucleoside, nucleoti…	catalytic activity;transferase activity;transferase activity, transferring phosphorus-containing groups;nucleotidyltransferase activity;UDP-N-acetylglucosamine diphosphorylase activity;uridylyltransferase activity	Amino sugar and nucleotide sugar metabolism	1	162531321	B1AR80;B2R6R8;Q16222;Q5VTA9;Q5VTB0;Q5VTB1;Q96GM2	AGX-1;AGX-2;Antigen X;Sperm-associated antigen 2;UDP-N-acetylgalactosamine pyrophosphorylase;UDP-N-acetylglucosamine pyrophosphorylase;UDP-N-acetylhexosamine pyrophosphorylase;UDP-N-acteylglucosamine pyrophosphorylase 1
ENSG00000117148	ACTL8	-3.44912	0.384383	0.258618	-1.13606	0.144001	0.0601088	-2.55544	0.735148	0.472904	-0.374348	0.60762	0.268964	-0.213425	0.73205	0.428949	-0.835876	0.012452	0.0557922	0.236034	0.00457848	0.0175348	cytoplasm;cytoskeleton;organelle;non-membrane-bounded organelle;intracellular organelle;intracellular non-membrane-bounded organelle;intracellular part;cell part				1	18081808	Q13104;Q96M75;Q9H568	Actin-like protein 8;Cancer/testis antigen 57
ENSG00000117151	CTB;CTBS;hCG_25086;RP11-118B23.5-001;RP11-118B23.5-003	-0.0886873	0.680479	0.459496	-0.696649	0.0280303	0.0124532	-0.358401	0.252567	0.127214	0.945601	0.187714	0.0107135	0.165099	0.582009	0.250655	0.679206	0.0721058	0.163442	0.460681	0.0422627	0.116436	lytic vacuole;lysosome;vacuole;organelle;membrane-bounded organelle;intracellular organelle;intracellular membrane-bounded organelle;intracellular part;cytoplasmic part;cell part	polysaccharide catabolic process;carbohydrate metabolic process;polysaccharide metabolic process;aminoglycan metabolic process;aminoglycan catabolic process;chitin metabolic process;chitin catabolic process;nitrogen compound metabolic process;metabolic process;catabolic process;macromolecule catabolic process;amine metabolic process;oligosaccharide metabolic process;oligosaccharide catabolic proc…	catalytic activity;hydrolase activity, hydrolyzing O-glycosyl compounds;chitinase activity;binding;hydrolase activity;hydrolase activity, acting on glycosyl bonds;ion binding;cation binding		1	85018804	Q01459;Q5VX50;Q5VX51	Chitobiase, di-N-acetyl-;Chitobiase, di-N-acetyl-, isoform CRA_a;Chitobiase, di-N-acetyl-, isoform CRA_c;Di-N-acetylchitobiase
ENSG00000117152	hCG_15194;RGS4;RP11-430G6.1-002;RP11-430G6.1-003	1.6218	0.808908	0.566784	4.8839	0.00436509	0.00121488	NaN	NaN	NaN	1.47862	0.376393	0.0878546	NaN	NaN	NaN	0.55427	0.00934295	0.038419	0.0797734	0.00359915	0.00588701	cell fraction;membrane fraction;insoluble fraction;cytosol;intracellular part;cytoplasmic part;cell part;plasma membrane;membrane	signal transduction;cellular process;regulation of biological process;regulation of cellular process;response to stimulus;cellular response to stimulus;biological regulation;inactivation of MAPK activity;regulation of protein phosphorylation;regulation of nucleotide metabolic process;negative regulation of protein kinase activity;regulation of G-protein coupled receptor protein signaling pathway;…	signal transducer activity;molecular transducer activity;GTPase activator activity;binding;protein binding;calmodulin binding;enzyme activator activity;enzyme regulator activity;GTPase regulator activity;nucleoside-triphosphatase regulator activity		1	163038565	A7XA58;A7XA59;A7YVV7;B1APZ3;E9PR32;E9PS05;P49798	cDNA FLJ58002, highly similar to Regulator of G-protein signaling 4;cDNA FLJ60558, highly similar to Regulator of G-protein signaling 4;cDNA, FLJ92545, Homo sapiens regulator of G-protein signalling 4 (RGS4), mRNA;Regulator of G-protein signaling 4;Regulator of G-protein signaling 4 isoform 5;Regulator of G-protein signaling 4 isoform C;Regulator of G-protein signalling 4, isoform CRA_a;Regulator…
ENSG00000117153	C3IP1;KLHL12	-0.407188	0.323987	0.10033	0.107864	0.25015	0.124721	-0.240298	0.903335	0.636225	0.0837667	0.508663	0.230482	0.281899	0.304322	0.0516574	-0.352623	0.501303	0.479817	-0.159636	0.119853	0.223923		signal transduction;cell surface receptor linked signaling pathway;cellular process;Wnt receptor signaling pathway;regulation of biological process;regulation of cellular process;response to stimulus;cellular response to stimulus;biological regulation	binding;protein binding		1	202860228	A6NEN8;Q53G59;Q9H7R2;Q9HBX5	cDNA FLJ14350 fis, clone THYRO1001721, weakly similar to RING CANAL PROTEIN;CUL3-interacting protein 1;Kelch-like protein 12;Uncharacterized protein
ENSG00000117154	IGSF21	1.55947	0.323987	0.110903	0.84504	1	0.968032	1.16195	0.651958	0.450481	1.28472	0.538346	0.256018	1.13472	1	0.709146	NaN	NaN	NaN	NaN	NaN	NaN	extracellular region				1	18434240	Q8NBR8;Q96ID5	Immunoglobulin superfamily member 21
ENSG00000117155	KIAA0923;SSX2IP	-0.52632	0.323987	0.0803419	-0.479788	0.158705	0.0800766	-1.0842	0.115046	0.0327804	0.18368	0.44335	0.121177	-0.364675	0.365348	0.102707	0.0495241	0.162612	0.248539	-0.112638	1	0.953865	nucleus;cell-cell junction;adherens junction;cell-cell adherens junction;cell junction;macromolecular complex;organelle;membrane-bounded organelle;intracellular organelle;intracellular membrane-bounded organelle;protein complex;intracellular part;membrane part;plasma membrane part;cell part;anchoring junction	cell adhesion;cellular process;biological adhesion	binding;protein binding;protein domain specific binding	Adherens junction	1	85109390	A8K8W0;C9JIX7;D3DT13;Q6P2P8;Q6ULS1;Q7L168;Q9UIX0;Q9Y2D8	Afadin- and alpha-actinin-binding protein;Afadin DIL domain-interacting protein;SSX2-interacting protein;Uncharacterized protein
ENSG00000117174	BCD1;C1orf181;ZNHIT6	-0.517766	0.507446	0.328718	-1.13831	0.0373762	0.0144134	-0.385281	0.566462	0.385823	-0.382548	0.736822	0.434473	-0.495391	0.548692	0.19478	-0.0228155	0.00479565	0.00457007	-0.305696	0.0169869	0.0681812	ribonucleoprotein complex;macromolecular complex;intracellular part;cell part;pre-snoRNP complex	small nucleolar ribonucleoprotein complex assembly;box C-D snoRNP assembly;cellular process;cellular component organization;cellular component assembly;ribonucleoprotein complex biogenesis;ribonucleoprotein complex assembly;cellular macromolecular complex subunit organization;cellular macromolecular complex assembly;ribosome biogenesis;macromolecular complex subunit organization;cellular componen…	binding;protein binding;identical protein binding;ion binding;cation binding;metal ion binding		1	86115106	B2RBA1;B4DP13;D3DT20;Q9H278;Q9H3X3;Q9NWK9;Q9NWN0	Box C/D snoRNA protein 1;cDNA FLJ56607;Serologically defined breast cancer antigen NY-BR-75;Zinc finger HIT domain-containing protein 6
ENSG00000117215	PLA2G2D;SPLASH	0	0.606539	0.406835	0.590926	0.215637	0.106468	-0.116155	0.735148	0.544019	0.384269	0.508663	0.208629	0.311762	0.689981	0.363307	0.454229	0.00723602	0.0256614	-0.192874	0.00398086	0.0115805	extracellular region	lipid metabolic process;phospholipid metabolic process;response to stress;defense response;inflammatory response;metabolic process;catabolic process;response to wounding;cellular process;lipid catabolic process;organophosphate metabolic process;cellular metabolic process;primary metabolic process;cellular lipid metabolic process;response to stimulus	catalytic activity;phospholipase activity;phospholipase A2 activity;binding;calcium ion binding;lipase activity;hydrolase activity;hydrolase activity, acting on ester bonds;ion binding;cation binding;metal ion binding;carboxylic ester hydrolase activity	Glycerophospholipid metabolism;Ether lipid metabolism;Arachidonic acid metabolism;Linoleic acid metabolism;alpha-Linolenic acid metabolism;MAPK signaling pathway;Vascular smooth muscle contraction;VEGF signaling pathway;Fc epsilon RI signaling pathway;Long-term depression;GnRH signaling pathway;Pancreatic secretion;Fat digestion and absorption;Toxoplasmosis	1	20438432	A8K2Z1;B1AEL9;Q9UK01;Q9UNK4	Group IID secretory phospholipase A2;Phosphatidylcholine 2-acylhydrolase 2D;PLA2IID;Secretory-type PLA, stroma-associated homolog
ENSG00000117222	RBBP5;RBQ3	-0.0985319	1	0.844548	1.3595	0.00154065	0.000361675	-0.172913	0.387332	0.223701	-0.112854	0.736822	0.443474	-0.17625	0.829797	0.471207	-0.240952	0.006324	0.0216029	-0.457687	0.00957425	0.0435784	nucleus;chromatin remodeling complex;macromolecular complex;methyltransferase complex;histone methyltransferase complex;organelle;membrane-bounded organelle;intracellular organelle;intracellular membrane-bounded organelle;protein complex;organelle part;intracellular part;nuclear part;intracellular organelle part;nucleoplasm part;cell part;Set1C-COMPASS complex;MLL1 complex	nucleobase, nucleoside, nucleotide and nucleic acid metabolic process;chromatin organization;transcription, DNA-dependent;regulation of transcription, DNA-dependent;protein modification process;protein methylation;one-carbon metabolic process;nitrogen compound metabolic process;organelle organization;metabolic process;protein alkylation;biosynthetic process;macromolecule biosynthetic process;resp…	regulatory region DNA binding;regulatory region nucleic acid binding;nucleic acid binding;DNA binding;catalytic activity;binding;protein binding;methyltransferase activity;N-methyltransferase activity;protein methyltransferase activity;S-adenosylmethionine-dependent methyltransferase activity;promoter binding;lysine N-methyltransferase activity;protein-lysine N-methyltransferase activity;transfer…		1	205055270	A8K272;Q15291;Q7Z6D8;Q8NDZ7	Retinoblastoma-binding protein 5;Retinoblastoma-binding protein RBQ-3
ENSG00000117226	GBP3;RP4-531M19.1-003;RP4-531M19.1-006	1.58218	0.384383	0.248518	3.53471	0.00534587	0.001626	0.141853	1	0.753822	0.637029	0.618011	0.345861	0.682773	0.664516	0.320106	1.01482	0.0671763	0.148269	0.224112	0.00915292	0.0404519	membrane;integral to membrane;intrinsic to membrane;membrane part;cell part	nucleobase, nucleoside, nucleotide and nucleic acid metabolic process;purine nucleotide metabolic process;GTP catabolic process;purine nucleotide catabolic process;nucleoside phosphate metabolic process;nitrogen compound metabolic process;metabolic process;catabolic process;nucleotide metabolic process;nucleoside triphosphate metabolic process;nucleoside triphosphate catabolic process;purine nucl…	nucleotide binding;catalytic activity;GTPase activity;binding;GTP binding;pyrophosphatase activity;hydrolase activity;hydrolase activity, acting on acid anhydrides;hydrolase activity, acting on acid anhydrides, in phosphorus-containing anhydrides;purine nucleotide binding;nucleoside-triphosphatase activity;guanyl nucleotide binding;ribonucleotide binding;purine ribonucleotide binding;guanyl ribon…		1	89472360	A2A317;A6NF86;B2RTW0;Q05D54;Q5T8L7;Q5T8L8;Q5T8L9;Q5T8M0;Q6P3V3;Q9H0R5;Q9NV33	GTP-binding protein 3;Guanine nucleotide-binding protein 3;Guanylate binding protein 3;Guanylate-binding protein 3
ENSG00000117228	GBP1	0.437877	0.844186	0.665805	NaN	NaN	NaN	NaN	NaN	NaN	NaN	NaN	NaN	NaN	NaN	NaN	-0.885573	1	0.964998	-0.559686	1	0.672301	plasma membrane;membrane;cell part	nucleobase, nucleoside, nucleotide and nucleic acid metabolic process;purine nucleotide metabolic process;GTP catabolic process;purine nucleotide catabolic process;nucleoside phosphate metabolic process;nitrogen compound metabolic process;signal transduction;cell surface receptor linked signaling pathway;metabolic process;catabolic process;nucleotide metabolic process;nucleoside triphosphate meta…	nucleotide binding;catalytic activity;GTPase activity;binding;GTP binding;pyrophosphatase activity;hydrolase activity;hydrolase activity, acting on acid anhydrides;hydrolase activity, acting on acid anhydrides, in phosphorus-containing anhydrides;purine nucleotide binding;nucleoside-triphosphatase activity;guanyl nucleotide binding;ribonucleotide binding;purine ribonucleotide binding;guanyl ribon…		1	89518002	D3DT26;E7ENW3;P32455;Q5T8M1	GTP-binding protein 1;Guanine nucleotide-binding protein 1;Interferon-induced guanylate-binding protein 1;Uncharacterized protein
ENSG00000117245	KIAA1405;KIF17;KIF3X	0.957912	0.323987	0.120257	-0.775144	0.00648043	0.00189478	0.112712	1	0.729935	0.422479	0.343903	0.0596225	-0.381406	0.309396	0.0616325	-0.284878	0.0105745	0.0434902	-0.368257	0.0126479	0.0536823	cytoplasm;cytoskeleton;kinesin complex;microtubule;microtubule associated complex;macromolecular complex;organelle;non-membrane-bounded organelle;intracellular organelle;intracellular non-membrane-bounded organelle;protein complex;organelle part;intracellular part;cytoskeletal part;intracellular organelle part;cell part	transport;microtubule-based process;microtubule-based movement;protein localization;cellular process;protein transport;vesicle-mediated transport;protein complex localization;macromolecule localization;establishment of protein localization;localization;establishment of localization	nucleotide binding;motor activity;microtubule motor activity;catalytic activity;binding;ATP binding;pyrophosphatase activity;hydrolase activity;hydrolase activity, acting on acid anhydrides;hydrolase activity, acting on acid anhydrides, in phosphorus-containing anhydrides;purine nucleotide binding;nucleoside-triphosphatase activity;adenyl nucleotide binding;ribonucleotide binding;purine ribonucle…		1	20990507	A2A3Q7;A2A3Q8;O95077;Q53YS6;Q5VWA9;Q6GSA8;Q8N411;Q9P2E2	KIF3-related motor protein;Kinesin-like protein KIF17
ENSG00000117262;ENSG00000188092;ENSG00000196644	CGI-13;GPHRA;GPHRB;GPHRC;GPR89;GPR89A;GPR89B;GPR89C;HSPC201;SH120;UNQ192/PRO218	-0.0516417	0.901912	0.734972	0.280727	0.400614	0.224136	0.215518	0.50691	0.31954	-0.192102	0.867269	0.535285	-0.0101145	1	0.87066	0.186309	0.023494	0.08171	0.271874	0.036595	0.114672	membrane;integral to membrane;intrinsic to membrane;membrane part;cell part;Golgi membrane;Golgi apparatus;vesicle membrane;cytoplasmic vesicle membrane;Golgi-associated vesicle membrane;organelle membrane;Golgi cisterna membrane;organelle;membrane-bounded organelle;intracellular organelle;intracellular membrane-bounded organelle;organelle part;intracellular part;Golgi apparatus part;cytoplasmic …	transport;ion transport;cellular ion homeostasis;regulation of pH;signal transduction;regulation of signal transduction;positive regulation of signal transduction;cellular process;regulation of intracellular protein kinase cascade;regulation of cell communication;positive regulation of cell communication;positive regulation of intracellular protein kinase cascade;protein transport;cellular homeos…	signal transducer activity;transporter activity;ion channel activity;voltage-gated ion channel activity;anion channel activity;voltage-gated anion channel activity;anion transmembrane transporter activity;ion transmembrane transporter activity;channel activity;passive transmembrane transporter activity;voltage-gated channel activity;gated channel activity;substrate-specific channel activity;trans…		1	NaN	A6NKF9;A6NN37;B2RUV3;B3KMN3;B4DLT3;B4DXE7;B7ZAQ6;E9PKY3;E9PRZ5;Q53FQ9;Q5T2V8;Q5T5P5;Q659E2;Q6NVY5;Q9P0S4;Q9Y302	cDNA FLJ53806, highly similar to Protein GPR89A;Golgi pH regulator A;Golgi pH regulator B;Protein GPR89A;Protein GPR89B;Protein GPR89C;Putative Golgi pH regulator C;Putative MAPK-activating protein PM01;Putative NF-kappa-B-activating protein 90;Uncharacterized protein
ENSG00000117266	CDK18;PCTK3	-0.374486	0.429984	0.288791	0.054992	0.7225	0.496966	-0.761159	0.115046	0.0382003	1.03221	0.508663	0.221502	1.07836	0.484439	0.175567	-1.11672	0.0335229	0.0979795	-0.297623	0.0071023	0.0290782		protein modification process;protein phosphorylation;phosphorus metabolic process;phosphate metabolic process;metabolic process;cellular process;phosphorylation;protein metabolic process;macromolecule metabolic process;macromolecule modification;cellular metabolic process;primary metabolic process;cellular macromolecule metabolic process;cellular protein metabolic process;cell cycle;signal transd…	nucleotide binding;catalytic activity;protein kinase activity;binding;ATP binding;kinase activity;transferase activity;transferase activity, transferring phosphorus-containing groups;phosphotransferase activity, alcohol group as acceptor;purine nucleotide binding;adenyl nucleotide binding;ribonucleotide binding;purine ribonucleotide binding;adenyl ribonucleotide binding;purine ribonucleoside trip…		1	205473723	B4DIK9;D6R9B0;D6R9X1;D6RA44;D6RGH0;E9PMF2;Q07002;Q5VXQ2;Q6V3A2;Q6V3A3;Q96F90	cDNA FLJ55877;Cell division protein kinase 18;Cyclin-dependent kinase 18;PCTAIRE-motif protein kinase 3;Serine/threonine-protein kinase PCTAIRE-3;Uncharacterized protein
ENSG00000117280	hCG_19156;RAB7L1	-0.788718	0.323987	0.0677625	0.169392	0.0276927	0.010026	-0.531879	0.437175	0.290456	0.499778	0.11206	0.000636542	0.111318	0.234378	0.0372491	0.145224	0.0391614	0.107438	-0.108597	0.0628533	0.146855	plasma membrane;membrane;cell part	signal transduction;small GTPase mediated signal transduction;cellular process;intracellular signal transduction;regulation of biological process;regulation of cellular process;response to stimulus;cellular response to stimulus;biological regulation;nucleobase, nucleoside, nucleotide and nucleic acid metabolic process;purine nucleotide metabolic process;GTP catabolic process;purine nucleotide cat…	nucleotide binding;binding;GTP binding;purine nucleotide binding;guanyl nucleotide binding;ribonucleotide binding;purine ribonucleotide binding;guanyl ribonucleotide binding;purine ribonucleoside triphosphate binding;catalytic activity;GTPase activity;protein binding;pyrophosphatase activity;hydrolase activity;hydrolase activity, acting on acid anhydrides;hydrolase activity, acting on acid anhydr…		1	205737114	B4E1K3;C9JE77;E9PL56;O14966;Q6FGU7	cDNA FLJ51782, highly similar to Ras-related protein Rab-7L1;RAB7, member RAS oncogene family-like 1;RAB7, member RAS oncogene family-like 1, isoform CRA_a;RAB7L1 protein;Rab-7-like protein 1;Ras-related protein Rab-7L1;Uncharacterized protein
[truncated: 16,636 more rows]

## Sheet: Read Me
Header	Description
ENSG	Ensembl Gene ID (http://www.ensembl.org/index.html)
Gene name	Gene Name of the entry
log2HCT116.5_4_2N	mRNA expression ratio HCT116 5/4 vs HCT116 [log2]
fdr_HCT116.5_4	local fdr of HCT116 5/4 mRNA expression ratio
p.value_HCT116.5_4	p-value of HCT116 5/4 mRNA expression ratio
log2HCT116.H2B.GFP.5_4_2N	mRNA expression ratio HCT116 H2B-GFP 5/4 vs HCT116 H2B-GFP [log2]
fdr_HCT116.H2B.5_4	local fdr of HCT116 H2B-GFP 5/4 mRNA expression ratio
p.value_HCT116.H2B.5_4	p-value of HCT116 H2B-GFP 5/4 mRNA expression ratio
log2HCT116.3_3_2N	mRNA expression ratio HCT116 3/3 vs HCT116 [log2]
fdr_HCT116.3_3	local fdr of HCT116 3/3 mRNA expression ratio
p.value_HCT116.3_3	p-value of HCT116 3/3 mRNA expression ratio
log2HPT1_2N	mRNA expression ratio HPT1 vs HCT116 H2B-GFP [log2]
fdr.HPT1	local fdr of HPT1 mRNA expression ratio
[truncated: 1,971 more rows]
