# Supplementary material for: Unique features of the transcriptional response to model aneuploidy in human cells
Source: BMC Genomics. 2014 Feb 18;15:139. doi: 10.1186/1471-2164-15-139 (PMC3932016; doi:10.1186/1471-2164-15-139)
Supplement: Additional file 3 — Dataset 2 Data derived from the 2- dimensional annotation analysis. [file 1471-2164-15-139-S3.xlsx]

## Sheet: Fig.1 A
DLD1 13/3	log2HCT116.5_4_2N	Type	Size	P value	Benj. Hoch. FDR	Names
-0.104113	-0.216549	GOCC	1288	0	0	nuclear part
-0.0547242	-0.177133	GOCC	2189	0	0	nucleus
-0.41399	-0.234287	GOCC	269	0	0	ribonucleoprotein complex
-0.103241	-0.190833	GOBP	1483	0	0	nucleic acid metabolic process
-0.252714	-0.32913	GOBP	325	0	0	RNA processing
-0.0343515	0.423886	Chromosome	294	0	0	5
-0.263233	-0.232254	GOMF	433	2.22045e-16	6.4948e-13	RNA binding
-0.102651	-0.159223	GOBP	1802	1.11022e-15	3.03313e-12	nucleobase, nucleoside, nucleotide and nucleic acid metabolic process
-0.166088	-0.255516	GOCC	505	1.08802e-14	2.86421e-12	nucleoplasm
-0.0985715	-0.141205	GOBP	1994	8.03801e-14	1.64699e-10	cellular nitrogen compound metabolic process
0.0932913	0.141869	GOCC	2007	1.5099e-13	3.17986e-11	membrane part
-0.348154	-0.190479	GOBP	255	2.31148e-13	3.78899e-10	gene expression
-0.0663723	-0.143245	GOBP	2441	4.16556e-13	5.69015e-10	cellular macromolecule metabolic process
-0.159954	-0.0687439	GOCC	1649	4.96936e-13	8.72122e-11	macromolecular complex
-0.385186	-0.119027	GOBP	231	5.24247e-13	6.13819e-10	cellular macromolecular complex subunit organization
-0.0908974	-0.137834	GOBP	2034	5.79092e-13	5.9328e-10	nitrogen compound metabolic process
-0.0925371	-0.164917	GOMF	1295	8.20011e-13	1.19927e-09	nucleic acid binding
0.0834021	0.132773	GOCC	2423	1.01319e-12	1.52413e-10	membrane
-0.428671	-0.360936	GOBP	120	1.13731e-12	1.03571e-09	RNA splicing, via transesterification reactions
-0.0711588	-0.135409	GOBP	2644	1.34892e-12	1.10558e-09	macromolecule metabolic process
-0.313999	-0.347054	GOBP	171	1.69864e-12	1.26564e-09	RNA splicing
-0.253676	-0.255758	GOBP	289	2.7387e-12	1.87053e-09	mRNA metabolic process
-0.0893805	-0.119617	GOBP	3324	3.75699e-12	2.36864e-09	primary metabolic process
0.10959	0.136457	GOCC	1509	3.87312e-12	5.098e-10	intrinsic to membrane
-0.0976863	-0.155934	GOBP	1290	4.1378e-12	2.42239e-09	RNA metabolic process
-0.414354	-0.0660742	GOBP	189	4.61498e-12	2.52162e-09	viral reproduction
-0.248175	-0.327493	GOBP	209	7.91611e-12	4.05503e-09	mRNA processing
-0.418464	-0.355309	GOBP	115	9.10849e-12	4.39136e-09	nuclear mRNA splicing, via spliceosome
-0.418464	-0.355309	GOBP	115	9.10849e-12	4.1474e-09	RNA splicing, via transesterification reactions with bulged adenosine as nucleophile
-0.781848	0.0340583	GOBP	48	1.79186e-11	7.7295e-09	translational termination
-0.744555	0.0484817	GOBP	52	2.33038e-11	9.5499e-09	cellular protein complex disassembly
-0.744555	0.0484817	GOBP	52	2.33038e-11	9.09514e-09	protein complex disassembly
0.109663	0.128768	GOCC	1471	3.09475e-11	3.62085e-09	integral to membrane
-0.0950597	-0.108895	GOBP	3680	3.46327e-11	1.29023e-08	metabolic process
-0.791149	0.0567925	KEGG	45	3.65583e-11	9.87074e-09	Ribosome
-0.701316	0.0156455	GOBP	58	4.06963e-11	1.45021e-08	cellular macromolecular complex disassembly
-0.701316	0.0156455	GOBP	58	4.06963e-11	1.38978e-08	macromolecular complex disassembly
-0.33768	-0.364117	GOBP	129	7.05156e-11	2.31178e-08	ncRNA metabolic process
-0.793856	0.0586894	GOBP	43	8.40883e-11	2.65072e-08	viral transcription
-0.125256	-0.205756	GOCC	567	1.24489e-10	1.31087e-08	nucleolus
-0.73314	0.0220529	GOBP	50	1.39403e-10	4.23167e-08	viral infectious cycle
-0.464058	-0.36838	GOCC	86	1.75952e-10	1.68434e-08	spliceosomal complex
-0.418554	-0.11888	GOBP	151	2.21202e-10	6.47491e-08	translation
-0.087371	-0.104289	GOBP	3370	2.84478e-10	8.03992e-08	cellular metabolic process
-0.106889	-0.0854156	GOCC	2654	3.44484e-10	3.02285e-08	intracellular organelle part
-0.65049	-0.0432769	GOMF	62	3.47728e-10	3.39035e-07	structural constituent of ribosome
-0.123808	-0.281665	GOBP	303	5.70873e-10	1.55963e-07	DNA metabolic process
-0.443424	-0.397904	KEGG	80	6.3354e-10	8.55279e-08	Spliceosome
-0.105107	-0.083091	GOCC	2683	7.47168e-10	6.05206e-08	organelle part
-0.213574	-0.0481883	GOCC	598	7.60691e-10	5.72148e-08	mitochondrion
-0.541885	-0.0794195	GOCC	86	8.13629e-10	5.71168e-08	ribosome
-0.597568	0.0472488	GOCC	68	8.42894e-10	5.5473e-08	mitochondrial membrane part
-0.604782	0.0362009	GOBP	66	1.06986e-09	2.82858e-07	translational elongation
-0.0586632	-0.116148	GOCC	3508	1.25032e-09	7.74464e-08	intracellular membrane-bounded organelle
-0.0579967	-0.115881	GOCC	3510	1.45254e-09	8.49734e-08	membrane-bounded organelle
-0.276133	-0.0466052	GOCC	325	2.34772e-09	1.30113e-07	mitochondrial part
-0.117797	-0.113972	GOCC	1195	2.62466e-09	1.38189e-07	intracellular non-membrane-bounded organelle
-0.117797	-0.113972	GOCC	1195	2.62466e-09	1.31608e-07	non-membrane-bounded organelle
-0.0759158	-0.106335	GOCC	3832	2.79358e-09	1.33711e-07	organelle
-0.0752403	-0.105643	GOCC	3829	3.61386e-09	1.65452e-07	intracellular organelle
-0.241269	-0.045588	GOBP	411	5.46511e-09	1.39975e-06	macromolecular complex subunit organization
-0.337766	-0.397977	GOBP	91	7.88601e-09	1.9586e-06	ncRNA processing
-0.540107	-0.364624	GOCC	56	1.28827e-08	5.65229e-07	catalytic step 2 spliceosome
-0.53407	0.135022	GOBP	66	1.61936e-08	3.90361e-06	respiratory electron transport chain
-0.0907567	-0.10828	GOBP	1549	1.69811e-08	3.97649e-06	cellular biosynthetic process
-0.189919	-0.240453	GOBP	254	2.29057e-08	5.21486e-06	cell cycle phase
-0.087554	-0.107401	GOBP	1595	2.30255e-08	5.10046e-06	biosynthetic process
-0.43196	0.048796	KEGG	107	2.39606e-08	2.15645e-06	Huntington's disease
-0.586167	0.0776582	GOBP	57	2.49389e-08	5.37892e-06	endocrine pancreas development
0.0712513	0.132165	GOCC	1167	4.88332e-08	2.05686e-06	plasma membrane
-0.484939	0.125887	KEGG	73	6.62253e-08	4.47021e-06	Parkinson's disease
-0.343886	-0.365465	KEGG	86	7.08844e-08	3.82776e-06	RNA transport
-0.0234362	0.18855	GOCC	562	7.16709e-08	2.90267e-06	extracellular region
-0.352111	-0.0198496	GOCC	158	7.55676e-08	2.94714e-06	mitochondrial inner membrane
-0.465258	0.14925	KEGG	74	9.87726e-08	4.44477e-06	Oxidative phosphorylation
-0.104136	-0.0798158	GOCC	4720	1.13831e-07	4.28087e-06	intracellular part
0.0921463	0.133002	GOCC	903	1.37795e-07	5.0034e-06	plasma membrane part
-0.302042	-0.16437	GOBP	171	1.77879e-07	3.73819e-05	cellular macromolecular complex assembly
0.0760712	0.146336	GOBP	819	2.09879e-07	4.30041e-05	cell surface receptor linked signaling pathway
-0.064877	-0.12613	GOBP	1174	2.33428e-07	4.66629e-05	macromolecule biosynthetic process
-0.0636735	-0.12719	GOBP	1162	2.35829e-07	4.60204e-05	cellular macromolecule biosynthetic process
0.0581158	0.114557	GOBP	1516	2.69854e-07	5.14354e-05	signal transduction
-0.485239	-0.391258	GOBP	49	3.93266e-07	7.32547e-05	rRNA processing
-0.170321	-0.232597	GOCC	235	4.01497e-07	1.40925e-05	chromosomal part
0.0315835	0.13427	GOBP	1129	4.16222e-07	7.58078e-05	response to chemical stimulus
-0.314348	-0.0371454	GOCC	171	6.38168e-07	2.16771e-05	organelle inner membrane
-0.276078	-0.0215763	GOCC	223	6.51437e-07	2.14363e-05	mitochondrial membrane
-0.126282	-0.287622	GOBP	184	6.62668e-07	0.00011807	DNA repair
-0.0668912	-0.210258	GOCC	375	7.26757e-07	2.31902e-05	nucleoplasm part
-0.128114	-0.221338	GOBP	284	7.49001e-07	0.000130613	chromosome organization
-0.124465	-0.176902	GOBP	403	8.95483e-07	0.000152904	cell cycle process
-0.402129	0.00729495	GOBP	98	1.00532e-06	0.000168154	cellular component disassembly
-0.402129	0.00729495	GOBP	98	1.00532e-06	0.000164791	cellular component disassembly at cellular level
-0.406181	0.108873	GOBP	85	1.02078e-06	0.000164046	electron transport chain
0.401075	0.111872	Chromosome	97	1.05365e-06	1.89657e-05	13
-0.462818	-0.370937	GOBP	50	1.09223e-06	0.000172152	rRNA metabolic process
0.304987	0.549597	GOBP	42	1.80543e-06	0.000279194	cellular response to type I interferon
0.304987	0.549597	GOBP	42	1.80543e-06	0.000274024	response to type I interferon
0.304987	0.549597	GOBP	42	1.80543e-06	0.000269042	type I interferon-mediated signaling pathway
-0.477977	-0.304214	GOBP	51	2.33997e-06	0.000342471	ribonucleoprotein complex assembly
-0.327482	0.00811331	GOBP	137	2.63589e-06	0.000379013	cellular process involved in reproduction
-0.0699104	0.0589909	GOCC	2746	2.72685e-06	8.4452e-05	cytoplasmic part
-0.564756	-0.48329	GOBP	29	3.23528e-06	0.000457179	ribonucleoprotein complex biogenesis
-0.245866	-0.438124	GOMF	62	3.71551e-06	0.00271696	ATP-dependent helicase activity
-0.245866	-0.438124	GOMF	62	3.71551e-06	0.00217357	purine NTP-dependent helicase activity
-0.474583	-0.645159	GOBP	24	4.78334e-06	0.000664479	DNA strand elongation
-0.474583	-0.645159	GOBP	24	4.78334e-06	0.000653404	DNA strand elongation involved in DNA replication
-0.698685	-0.56868	GOCC	19	4.81948e-06	0.000144998	small nuclear ribonucleoprotein complex
-0.444613	-0.294725	GOBP	54	4.92146e-06	0.00066125	ribonucleoprotein complex subunit organization
-0.834885	0.0836512	GOCC	19	5.12926e-06	0.000150031	cytosolic large ribosomal subunit
-0.56854	0.120996	GOCC	38	6.47852e-06	0.000184375	respiratory chain
0.108384	0.314229	GOBP	132	6.64204e-06	0.000878035	cellular response to cytokine stimulus
-0.172741	-0.377862	GOMF	85	6.8686e-06	0.00334844	helicase activity
-0.520643	-0.638167	GOBP	22	6.89892e-06	0.000897517	ribosome biogenesis
-0.0982655	-0.0787253	GOBP	1119	8.32848e-06	0.00106657	cellular component organization or biogenesis at cellular level
-0.232746	0.0673813	GOBP	216	8.67619e-06	0.001094	generation of precursor metabolites and energy
-0.397121	0.00346909	GOBP	83	8.88311e-06	0.00110312	viral reproductive process
-0.151219	-0.359281	GOBP	93	9.79044e-06	0.00119765	DNA recombination
-0.663723	0.0193093	GOCC	29	9.89287e-06	0.000274137	large ribosomal subunit
0.0133491	0.0925077	GOBP	2461	1.06031e-05	0.00127798	response to stimulus
-0.151644	-0.326405	GOBP	109	1.07727e-05	0.00127961	DNA replication
-0.103948	-0.290147	GOCC	141	1.64528e-05	0.000444224	nuclear body
-0.668534	-0.55323	GOBP	18	1.82588e-05	0.00213784	spliceosomal snRNP assembly
0.056498	0.19358	GOBP	328	2.06217e-05	0.00238049	vesicle-mediated transport
-0.50902	-0.663892	GOBP	19	2.15358e-05	0.00245149	telomere maintenance via semi-conservative replication
-0.48976	-0.651618	GOBP	20	2.15574e-05	0.00242034	telomere maintenance via recombination
0.0658344	0.125591	GOMF	724	2.37611e-05	0.00992875	molecular transducer activity
0.0658344	0.125591	GOMF	724	2.37611e-05	0.00868766	signal transducer activity
-0.08256	-0.198002	GOBP	287	2.57584e-05	0.00285292	response to DNA damage stimulus
-0.0304305	0.169999	GOCC	399	2.65779e-05	0.000699662	extracellular region part
-0.196574	0.020537	GOBP	301	2.93772e-05	0.00321034	protein complex subunit organization
0.0940165	0.305146	GOBP	122	2.97386e-05	0.00320707	cytokine-mediated signaling pathway
-0.290562	-0.446605	GOBP	44	3.75696e-05	0.00399897	transcription termination, DNA-dependent
-0.200002	-0.221725	GOCC	143	3.9403e-05	0.00101198	chromosome
-0.337967	-0.1381	KEGG	91	4.14173e-05	0.00159752	Purine metabolism
0.0129682	0.105801	GOBP	1226	4.48204e-05	0.00470959	transport
-0.480791	-0.359833	GOBP	34	4.59057e-05	0.00476257	cellular component biogenesis at cellular level
-0.419199	-0.537857	GOCC	26	5.18938e-05	0.00130105	Cajal body
-0.176165	-0.336583	GOBP	83	5.19657e-05	0.00532388	nucleobase, nucleoside, nucleotide and nucleic acid transport
0.102294	0.105985	GOBP	616	5.27176e-05	0.00533424	regulation of signal transduction
-0.306505	0.0917609	KEGG	100	5.45117e-05	0.00183977	Alzheimer's disease
0.0825677	0.161051	GOBP	374	6.39165e-05	0.00638853	cellular response to organic substance
-0.0077682	0.103944	GOBP	1142	7.24649e-05	0.00715569	multicellular organismal process
-0.0901171	-0.067611	GOBP	1099	7.45587e-05	0.0072748	cellular component organization at cellular level
-0.378054	-0.562242	GOBP	25	7.70526e-05	0.00742969	mitotic recombination
0.235457	0.204032	GOCC	121	7.71083e-05	0.00188826	endosomal part
-0.406749	-0.496755	KEGG	28	7.80025e-05	0.00234007	DNA replication
-0.0990899	-0.0139999	GOBP	4986	7.82291e-05	0.00745541	cellular process
0.239751	0.20198	GOCC	119	7.93385e-05	0.00189871	endosome membrane
-0.666188	0.00863217	GOCC	23	8.07591e-05	0.00188976	small ribosomal subunit
-0.340299	-0.438498	GOBP	37	8.64099e-05	0.00814041	telomere maintenance
-0.340299	-0.438498	GOBP	37	8.64099e-05	0.00804791	telomere organization
-0.442928	-0.268606	GOBP	42	8.7918e-05	0.00809636	cellular component biogenesis
-0.305243	-0.216102	GOBP	81	9.37507e-05	0.00853757	S phase
-0.16578	-0.358118	GOBP	71	9.4216e-05	0.00848565	establishment of RNA localization
-0.16578	-0.358118	GOBP	71	9.4216e-05	0.00839342	nucleic acid transport
-0.16578	-0.358118	GOBP	71	9.4216e-05	0.00830317	RNA transport
0.0151531	-0.110973	GOBP	903	9.50714e-05	0.00828942	transcription, DNA-dependent
-0.172117	-0.052598	GOBP	346	9.99067e-05	0.00861932	macromolecular complex assembly
-0.382637	-0.463326	GOBP	31	0.000100724	0.00859932	DNA-dependent DNA replication
0.0516035	0.148061	GOBP	468	0.000101227	0.00855314	cellular response to chemical stimulus
-0.706282	0.0958721	GOCC	19	0.000102434	0.00234484	cytosolic small ribosomal subunit
-0.279625	-0.361683	KEGG	53	0.000111024	0.00299765	Pyrimidine metabolism
-0.15517	-0.19438	GOBP	183	0.000111137	0.00929468	mitotic cell cycle
-0.0870617	-0.153485	GOBP	369	0.000112485	0.00931237	cell cycle
-0.265483	-0.505152	KEGG	33	0.000119562	0.00293469	Ribosome biogenesis in eukaryotes
-0.140014	-0.249209	GOBP	134	0.000120752	0.00989687	cell cycle checkpoint
-0.159872	-0.374082	GOBP	64	0.000126559	0.0102701	mRNA transport
-0.300166	-0.210786	GOBP	80	0.000140241	0.0112688	S phase of mitotic cell cycle
0.0609248	0.103184	GOBP	846	0.000142157	0.0113118	regulation of response to stimulus
-0.389176	-0.171304	GOBP	57	0.000157223	0.0123904	M-G1 transition of mitotic cell cycle
0.074898	0.136698	GOCC	450	0.000180603	0.00404626	intrinsic to plasma membrane
0.0120376	0.0963876	GOBP	1245	0.000185022	0.0144423	establishment of localization
-0.125979	-0.237729	GOBP	142	0.00019276	0.0149044	regulation of cell cycle arrest
0.191116	0.126279	GOCC	195	0.000230811	0.00506342	endosome
-0.347911	0.319144	KEGG	36	0.000239936	0.00539857	Cardiac muscle contraction
-0.029343	-0.103695	GOBP	949	0.000246703	0.018897	RNA biosynthetic process
0.0894177	0.0872893	GOBP	711	0.000259305	0.0196784	regulation of signaling
0.177294	0.192783	GOCC	147	0.000259388	0.00557419	vacuole
0.290291	-0.0362436	GOCC	100	0.00028398	0.00598061	cell-cell junction
-0.00819292	0.171001	GOCC	302	0.000316649	0.00653787	extracellular space
0.0831327	0.239459	GOCC	140	0.000412942	0.00836208	cytoplasmic vesicle part
-0.0849833	-0.0294936	GOCC	1375	0.000442044	0.00878251	protein complex
0.0703395	0.129203	GOCC	441	0.000463072	0.0090299	integral to plasma membrane
-0.0325871	0.319412	KEGG	77	0.000476992	0.00990676	Phagosome
0.163699	0.200287	GOCC	137	0.000485402	0.00929323	lysosome
0.163699	0.200287	GOCC	137	0.000485402	0.00912728	lytic vacuole
-0.686433	-0.461599	GOCC	13	0.00049693	0.00918013	U12-type spliceosomal complex
-0.026475	0.255822	GOCC	119	0.000525324	0.00953735	extracellular matrix
-0.162346	-0.250409	GOCC	99	0.000568708	0.01015	chromatin
0.123714	0.114265	GOCC	316	0.000685273	0.0120265	cytoplasmic vesicle
0.120266	0.111916	GOCC	324	0.000803971	0.0138784	vesicle
-0.118455	-0.244627	GOCC	108	0.000962726	0.0163508	nuclear chromosome part
-0.526508	0.0983333	GOCC	24	0.000985609	0.0164738	mitochondrial respiratory chain complex I
-0.526508	0.0983333	GOCC	24	0.000985609	0.0162164	NADH dehydrogenase complex
-0.526508	0.0983333	GOCC	24	0.000985609	0.0159669	respiratory chain complex I
-0.0882191	0.00602371	GOCC	1076	0.00102401	0.0163375	cytosol
0.173351	0.00779568	GOCC	246	0.00105679	0.016609	cell junction

## Sheet: Fig.1 B
log2.RPE1.H2B.GFP.21_3_2N	HE35 8/3_2	Type	Size	P value	Benj. Hoch. FDR	Names
0.180769	0.0783305	GOCC	2364	0	0	membrane
-0.188395	-0.12648	GOBP	1716	0	0	nucleic acid metabolic process
0.13584	0.460527	Chromosome	251	0	0	8
-0.163769	-0.187609	GOBP	1072	2.22045e-16	8.11351e-13	RNA biosynthetic process
-0.178695	-0.119862	GOBP	1497	2.22045e-16	5.40901e-13	RNA metabolic process
-0.172552	-0.140693	GOMF	1454	2.22045e-16	5.83533e-13	nucleic acid binding
-0.161815	-0.15419	GOBP	1349	6.66134e-16	1.21703e-12	cellular macromolecule biosynthetic process
-0.179714	-0.187189	GOMF	928	8.88178e-16	1.16707e-12	DNA binding
-0.158065	-0.150582	GOBP	1368	2.66454e-15	3.89448e-12	macromolecule biosynthetic process
0.167982	0.0651449	GOCC	1898	1.04361e-14	5.27023e-12	membrane part
-0.157493	-0.0698851	GOBP	2220	1.9984e-14	2.43405e-11	cellular nitrogen compound metabolic process
-0.154585	-0.0716686	GOBP	2265	3.55271e-14	3.70903e-11	nitrogen compound metabolic process
-0.152555	-0.0730289	GOBP	2045	3.0842e-13	2.81742e-10	nucleobase, nucleoside, nucleotide and nucleic acid metabolic process
0.174387	0.0505847	GOCC	1370	1.11977e-12	3.7699e-10	intrinsic to membrane
-0.127389	-0.159282	GOBP	1220	1.3165e-12	1.069e-09	regulation of RNA metabolic process
-0.27696	-0.247879	GOBP	319	1.33271e-12	9.73946e-10	chromosome organization
-0.152127	-0.159055	GOBP	1000	2.04525e-12	1.35879e-09	transcription, DNA-dependent
-0.125812	-0.0940644	GOCC	2562	4.03633e-12	1.01917e-09	nucleus
-0.124182	-0.158624	GOBP	1187	4.07674e-12	2.48273e-09	regulation of transcription, DNA-dependent
0.170078	0.0497124	GOCC	1349	5.31553e-12	1.07374e-09	integral to membrane
-0.11516	-0.14777	GOBP	1381	8.08464e-12	4.54481e-09	regulation of gene expression
-0.113007	-0.145887	GOBP	1327	3.27516e-11	1.70963e-08	regulation of cellular macromolecule biosynthetic process
-0.105977	-0.141994	GOBP	1411	6.64704e-11	3.23844e-08	regulation of nucleobase, nucleoside, nucleotide and nucleic acid metabolic process
0.00619124	0.248851	Chromosome	457	6.81606e-11	1.22689e-09	2
-0.110693	-0.142166	GOBP	1344	7.73375e-11	3.53239e-08	regulation of macromolecule biosynthetic process
0.649878	-0.00608515	Chromosome	61	9.70541e-11	1.16465e-09	21
-0.106023	-0.137628	GOBP	1401	1.84872e-10	7.94733e-08	regulation of cellular biosynthetic process
0.231915	0.129687	GOCC	486	2.46014e-10	4.14123e-08	endoplasmic reticulum
-0.105179	-0.135787	GOBP	1410	2.71964e-10	1.10418e-07	regulation of biosynthetic process
-0.133653	-0.0761622	GOBP	1764	4.48116e-10	1.72359e-07	cellular biosynthetic process
0.133295	0.137189	GOCC	1030	6.49801e-10	9.3757e-08	organelle membrane
-0.0867655	0.129494	GOCC	851	1.23473e-09	1.55884e-07	mitochondrion
-0.100651	-0.125944	GOBP	1466	1.94997e-09	7.12518e-07	regulation of nitrogen compound metabolic process
0.114889	0.129293	GOBP	1227	1.97817e-09	6.88403e-07	transport
0.05965	0.112593	GOCC	3075	3.30432e-09	3.70819e-07	cytoplasmic part
0.246789	0.156429	GOCC	348	3.75837e-09	3.79595e-07	endoplasmic reticulum part
-0.141409	-0.250276	GOMF	350	4.51779e-09	3.95758e-06	nucleic acid binding transcription factor activity
0.250251	0.188142	GOCC	303	4.80563e-09	4.41245e-07	endoplasmic reticulum membrane
-0.142441	-0.249139	GOMF	349	5.19386e-09	3.41237e-06	sequence-specific DNA binding transcription factor activity
-0.123906	-0.0691318	GOBP	1820	5.98866e-09	1.98932e-06	biosynthetic process
0.111747	0.122711	GOBP	1246	7.15131e-09	2.27225e-06	establishment of localization
-0.148988	-0.216887	GOMF	415	9.6998e-09	5.09822e-06	transcription regulator activity
-0.267141	-0.210343	GOBP	243	1.15693e-08	3.52286e-06	chromatin organization
0.222945	0.109455	GOCC	438	1.25223e-08	1.05396e-06	Golgi apparatus
-0.10285	-0.0678893	GOBP	2744	3.01159e-08	8.80348e-06	cellular macromolecule metabolic process
0.158525	0.00666779	GOCC	862	3.8917e-08	3.02355e-06	plasma membrane
-0.256254	-0.173425	GOCC	266	4.62843e-08	3.33908e-06	chromosomal part
0.156258	-0.177661	GOCC	268	4.92244e-08	3.31444e-06	extracellular region part
-0.0996126	-0.0671037	GOBP	2893	5.43258e-08	1.52697e-05	macromolecule metabolic process
-0.128138	-0.0486691	GOCC	1470	7.15213e-08	4.51478e-06	nuclear part
-0.0344023	-0.258375	GOBP	291	8.7389e-08	2.36533e-05	multicellular organismal development
-0.0209972	-0.13356	GOBP	1267	1.09037e-07	2.84585e-05	developmental process
-0.143588	-0.217589	GOBP	337	2.45307e-07	6.18172e-05	negative regulation of nucleobase, nucleoside, nucleotide and nucleic acid metabolic process
-0.267058	-0.464375	GOBP	75	2.57241e-07	6.2664e-05	protein complex disassembly
-0.0773964	-0.103821	GOBP	1732	3.04881e-07	7.18732e-05	regulation of macromolecule metabolic process
-0.256349	-0.464582	GOBP	75	3.05894e-07	6.98585e-05	viral infectious cycle
-0.185402	-0.09441	GOCC	514	3.11523e-07	1.85081e-05	nucleoplasm
-0.0996777	-0.00928861	GOBP	3932	3.15099e-07	6.97802e-05	metabolic process
-0.139035	-0.215101	GOBP	341	3.29356e-07	7.07922e-05	negative regulation of nitrogen compound metabolic process
-0.258114	-0.462709	GOBP	74	3.89918e-07	8.14149e-05	cellular protein complex disassembly
-0.145713	-0.214735	GOBP	327	4.29937e-07	8.72772e-05	negative regulation of gene expression
-0.208536	-0.180082	GOBP	291	5.12074e-07	0.000101142	cellular macromolecular complex subunit organization
-0.14677	-0.223254	GOBP	298	6.06475e-07	0.000116635	negative regulation of transcription, DNA-dependent
-0.150961	-0.217165	GOBP	303	7.02257e-07	0.000131592	negative regulation of RNA metabolic process
-0.252638	-0.475972	GOBP	67	8.16467e-07	0.000149169	viral transcription
-0.245856	-0.412024	GOBP	85	9.8685e-07	0.0001759	macromolecular complex disassembly
-0.115895	0.117318	GOCC	456	1.0138e-06	5.68854e-05	mitochondrial part
-0.0986369	-0.206108	GOBP	376	1.05364e-06	0.000183333	negative regulation of cellular biosynthetic process
0.220304	0.138176	GOCC	299	1.06766e-06	5.67543e-05	cytoplasmic vesicle
0.165629	-0.306248	GOCC	100	1.068e-06	5.39341e-05	extracellular matrix
-0.21467	-0.11439	GOBP	335	1.07676e-06	0.000182999	DNA metabolic process
0.21824	0.132469	GOCC	305	1.25771e-06	6.049e-05	vesicle
-0.242463	-0.452352	GOBP	71	1.37034e-06	0.000227601	translational termination
-0.236316	-0.219168	GOBP	194	1.41128e-06	0.000229192	chromatin modification
-0.114065	-0.204928	GOBP	355	1.46216e-06	0.000232293	negative regulation of cellular macromolecule biosynthetic process
-0.237707	-0.409923	GOBP	84	1.46925e-06	0.000228453	cellular macromolecular complex disassembly
-0.105411	-0.0945956	GOBP	1162	1.58208e-06	0.000240872	cellular component organization at cellular level
-0.0937854	-0.0165921	GOBP	3526	1.58777e-06	0.000236805	primary metabolic process
-0.101036	-0.204387	GOBP	366	1.62031e-06	0.000236824	negative regulation of macromolecule biosynthetic process
-0.124219	-0.179196	GOBP	424	1.64164e-06	0.000235237	regulation of transcription from RNA polymerase II promoter
-0.156441	-0.316102	GOBP	147	1.75865e-06	0.000247158	cellular process involved in reproduction
-0.0931415	-0.199605	GOBP	384	1.91773e-06	0.00026443	negative regulation of biosynthetic process
-0.249648	-0.441149	KEGG	71	2.04653e-06	0.000540284	Ribosome
-0.0918157	-0.00977758	GOBP	3660	2.17997e-06	0.000295022	cellular metabolic process
-0.0312135	-0.149176	GOBP	741	2.38207e-06	0.000316512	anatomical structure development
-0.231776	-0.439989	GOBP	72	2.38281e-06	0.000310957	endocrine pancreas development
-0.0109815	0.0889031	GOMF	2517	2.45509e-06	0.00107533	catalytic activity
-0.170954	-0.234485	GOMF	225	2.54926e-06	0.000957066	sequence-specific DNA binding
0.222925	0.0977019	GOCC	295	3.04966e-06	0.000140007	Golgi apparatus part
0.122953	-0.118788	GOCC	380	3.27792e-06	0.000143944	extracellular region
-0.156774	-0.27651	GOBP	176	3.30122e-06	0.000423251	negative regulation of transcription from RNA polymerase II promoter
0.44042	0.317335	KEGG	61	3.47501e-06	0.000458701	Phagosome
-0.160782	-0.305022	GOMF	146	3.61918e-06	0.0011889	transcription repressor activity
0.14734	-0.393321	GOCC	63	4.4524e-06	0.000187372	extracellular matrix part
-0.0614791	-0.0941894	GOBP	1838	4.94884e-06	0.000623554	regulation of primary metabolic process
-0.282672	-0.305309	GOMF	103	4.95473e-06	0.00144678	chromatin binding
-0.00863417	0.12279	GOBP	936	5.48722e-06	0.000679671	small molecule metabolic process
0.0105163	-0.20743	GOBP	299	5.69615e-06	0.000693791	regulation of multicellular organismal development
0.173262	0.132406	GOBP	380	5.93094e-06	0.000710546	vesicle-mediated transport
-0.104157	-0.0793825	GOBP	1198	6.29299e-06	0.000741761	cellular component organization or biogenesis at cellular level
0.153969	-0.320535	GOCC	83	6.3231e-06	0.000255453	proteinaceous extracellular matrix
-0.213765	-0.372068	GOBP	90	6.37825e-06	0.000739877	translational elongation
0.131501	0.136691	GOBP	512	6.87838e-06	0.000785425	protein transport
-0.0581974	-0.0933911	GOBP	1854	6.98545e-06	0.00078538	regulation of cellular metabolic process
-0.196953	-0.142918	GOBP	295	7.0118e-06	0.000776397	cell cycle phase
-0.264416	-0.121833	GOCC	184	9.57977e-06	0.000372137	chromosome
-0.229138	-0.308267	GOBP	112	9.66822e-06	0.00105456	viral reproductive process
-0.0607172	-0.136843	GOMF	754	9.79812e-06	0.00257495	zinc ion binding
-0.112325	-0.181402	GOBP	366	1.04325e-05	0.00112119	reproductive process
-0.170376	-0.0693931	Chromosome	459	1.23755e-05	0.000111379	19
-0.315817	-0.225954	GOCC	106	1.2881e-05	0.000481845	nuclear chromosome part
-0.124339	-0.0791408	GOBP	798	1.44931e-05	0.00153501	organelle organization
0.127236	0.12931	GOBP	519	1.51029e-05	0.00157675	establishment of protein localization
0.218899	0.137551	GOCC	230	1.92888e-05	0.000695773	membrane-bounded vesicle
0.217581	0.138143	GOCC	229	2.15994e-05	0.000752253	cytoplasmic membrane-bounded vesicle
-0.144828	0.0627706	GOBP	395	2.17908e-05	0.00224292	RNA processing
-0.388009	-0.285071	GOCC	65	2.22034e-05	0.000747515	chromatin remodeling complex
0.227391	0.104921	GOCC	229	2.31433e-05	0.000754024	Golgi membrane
0.154926	-0.146729	GOCC	192	2.85652e-05	0.00090159	extracellular space
-0.00927477	-0.179131	GOBP	364	2.86796e-05	0.00291098	regulation of developmental process
0.00434801	-0.0784658	GOBP	2979	2.93168e-05	0.0029349	regulation of cellular process
-0.148469	-0.109454	GOBP	445	3.6196e-05	0.0035746	cell cycle process
-0.286639	-0.313977	GOMF	80	3.81402e-05	0.00911204	promoter binding
0.228755	-0.0397507	GOMF	181	4.10275e-05	0.00898502	calcium ion binding
-0.152642	-0.109549	GOCC	419	4.19389e-05	0.00128358	nucleoplasm part
0.00790757	-0.0747575	GOBP	3282	4.47596e-05	0.00436137	biological regulation
-0.268646	-0.24888	GOBP	106	4.60638e-05	0.0044294	DNA replication
-0.0490017	-0.0831148	GOBP	2003	5.13506e-05	0.00487364	regulation of metabolic process
-0.200076	-0.0961185	GOBP	270	5.20451e-05	0.00487623	gene expression
-0.270987	-0.250337	GOCC	102	5.62853e-05	0.001672	chromatin
0.0150916	-0.163379	GOBP	374	5.65478e-05	0.00523103	anatomical structure morphogenesis
-0.586157	-0.318594	KEGG	29	5.90288e-05	0.00519454	DNA replication
-0.615155	-0.41919	GOBP	24	5.9951e-05	0.00547652	DNA strand elongation
-0.615155	-0.41919	GOBP	24	5.9951e-05	0.00540891	DNA strand elongation involved in DNA replication
-0.0506378	-0.117071	GOMF	862	6.35008e-05	0.0128369	transition metal ion binding
0.293047	-0.397728	GOCC	32	6.80559e-05	0.0019639	collagen
-0.224459	-0.103351	GOBP	207	6.9859e-05	0.00622597	DNA repair
0.126344	-0.0163201	GOBP	616	7.10013e-05	0.00625153	regulation of signaling
-0.103172	-0.292649	GOBP	123	7.5045e-05	0.00652892	cellular component disassembly
-0.0659111	-0.258679	GOBP	158	8.06227e-05	0.00693166	organ morphogenesis
0.125681	-0.0105297	GOCC	634	8.14675e-05	0.00228561	plasma membrane part
0.116176	-0.0249012	GOBP	674	8.39184e-05	0.00713112	regulation of response to stimulus
0.00566763	-0.0729549	GOBP	3123	8.44111e-05	0.00709053	regulation of biological process
-0.0963584	-0.290196	GOBP	122	9.4463e-05	0.00784472	cellular component disassembly at cellular level
-0.260265	-0.291253	GOMF	85	9.63243e-05	0.0180814	regulatory region DNA binding
-0.260265	-0.291253	GOMF	85	9.63243e-05	0.016876	regulatory region nucleic acid binding
-0.260265	-0.291253	GOMF	85	9.63243e-05	0.0158213	transcription regulatory region DNA binding
-0.145961	0.0599554	GOBP	332	9.7414e-05	0.0079989	mRNA metabolic process
0.311079	0.533432	GOBP	32	0.000103258	0.00838459	sterol biosynthetic process
-0.0184631	-0.159093	GOBP	407	0.000110308	0.00885861	cell differentiation
0.162125	-0.034876	GOBP	316	0.000110754	0.00879772	locomotion
-0.189509	-0.233917	GOBP	140	0.000116894	0.00918559	mitosis
-0.189509	-0.233917	GOBP	140	0.000116894	0.00908787	nuclear division
-0.275375	-0.202881	GOMF	107	0.000117058	0.0180958	structure-specific DNA binding
0.21436	-0.3278	KEGG	48	0.00011994	0.00791602	Cytokine-cytokine receptor interaction
-0.139714	-0.101326	GOBP	437	0.00012576	0.00967423	cell cycle
0.10634	0.107145	GOBP	595	0.000127822	0.00973049	establishment of localization in cell
-0.00578777	-0.186447	GOBP	273	0.00013643	0.0102787	regulation of cell differentiation
0.128977	0.182569	GOBP	249	0.000139779	0.0104235	ribonucleotide metabolic process
-0.162014	0.106271	GOBP	195	0.000148245	0.0109432	ncRNA metabolic process
-0.453865	0.154104	KEGG	33	0.000160156	0.00845625	Systemic lupus erythematosus
-0.0714708	-0.135425	GOBP	510	0.000186803	0.0136515	negative regulation of macromolecule metabolic process
0.13704	-0.0271156	GOBP	426	0.000187727	0.0135833	regulation of cell communication
-0.0735491	-0.0700941	GOBP	1431	0.000196179	0.0140556	cellular component organization
0.079465	0.230608	GOBP	175	0.000212042	0.0150447	lipid biosynthetic process
0.135038	0.177418	GOBP	238	0.000213597	0.0150093	purine ribonucleotide metabolic process
0.203582	-0.0930971	GOBP	143	0.000214017	0.0148956	response to wounding
-0.248427	-0.331616	GOBP	67	0.0002156	0.0148642	M phase
-0.190533	-0.209126	GOBP	147	0.000219449	0.0149882	organelle fission
-0.251584	-0.336145	GOBP	65	0.000221119	0.0149624	M phase of mitotic cell cycle
0.00371404	0.177175	GOBP	278	0.000247146	0.0165701	small molecule biosynthetic process
0.247359	0.398632	GOBP	50	0.000247195	0.0164227	steroid biosynthetic process
0.306276	0.55124	GOBP	27	0.000255663	0.0168323	cholesterol biosynthetic process
-0.019686	-0.270022	GOBP	119	0.000257463	0.0167995	negative regulation of developmental process
-0.359301	-0.231714	GOBP	60	0.000265872	0.0171946	nucleosome organization
-0.34526	-0.230062	GOBP	64	0.00026662	0.0170918	protein-DNA complex subunit organization
-0.250225	-0.340001	GOBP	62	0.000282679	0.0179636	mitotic prometaphase
0.0381343	-0.120582	GOBP	472	0.000283999	0.0178919	regulation of multicellular organismal process
0.167359	-0.0703185	GOBP	213	0.000286536	0.0178974	negative regulation of response to stimulus
-0.121117	-0.108407	GOBP	446	0.000298613	0.0184938	macromolecular complex subunit organization
0.145371	0.168083	GOBP	230	0.000303279	0.0186249	nucleoside triphosphate metabolic process
-0.157117	0.202907	GOBP	98	0.000309517	0.0188496	coenzyme metabolic process
-0.214634	0.0671066	GOCC	137	0.000365105	0.00996639	mitochondrial matrix
-0.144568	-0.0105193	GOCC	395	0.0004808	0.0127791	ribonucleoprotein complex
-0.0604382	-0.099354	GOCC	787	0.000651959	0.0168841	intracellular

## Sheet: Fig.2 C
log2HCT116.5_4_2N	log2HPT1_2N	Type	Size	P value	Benj. Hoch. FDR	Names
0.427223	-0.00545294	Chromosome	590	0	0	5
-0.0873035	-0.417915	Chromosome	639	0	0	7
-0.197041	-0.397243	GOCC	411	0	0	chromosomal part
-0.215307	-0.497081	GOCC	279	0	0	chromosome
0.203757	0.220142	GOCC	1101	0	0	extracellular region
0.215373	0.223304	GOCC	666	0	0	extracellular region part
0.117011	0.127104	GOCC	3241	0	0	integral to membrane
-0.111606	-0.113347	GOCC	6915	0	0	intracellular membrane-bounded organelle
-0.124466	-0.156991	GOCC	2273	0	0	intracellular non-membrane-bounded organelle
-0.104442	-0.115213	GOCC	7576	0	0	intracellular organelle
-0.083702	-0.118271	GOCC	4852	0	0	intracellular organelle part
-0.0875193	-0.112107	GOCC	9250	0	0	intracellular part
0.122513	0.128816	GOCC	3310	0	0	intrinsic to membrane
0.115311	0.108901	GOCC	4972	0	0	membrane
0.124693	0.108756	GOCC	4183	0	0	membrane part
-0.11128	-0.113313	GOCC	6918	0	0	membrane-bounded organelle
-0.124466	-0.156991	GOCC	2273	0	0	non-membrane-bounded organelle
-0.196754	-0.221413	GOCC	2227	0	0	nuclear part
-0.211924	-0.165015	GOCC	1001	0	0	nucleolus
-0.247577	-0.284574	GOCC	750	0	0	nucleoplasm
-0.161655	-0.185864	GOCC	4328	0	0	nucleus
-0.104653	-0.115354	GOCC	7581	0	0	organelle
-0.0829242	-0.115737	GOCC	4905	0	0	organelle part
-0.16953	-0.386576	GOBP	657	0	0	cell cycle
-0.212346	-0.448526	GOBP	437	0	0	cell cycle phase
-0.179611	-0.379328	GOBP	679	0	0	cell cycle process
-0.172283	-0.409445	GOBP	289	0	0	cell division
-0.135941	-0.135831	GOBP	4601	0	0	cellular macromolecule metabolic process
-0.10267	-0.0970858	GOBP	6265	0	0	cellular metabolic process
-0.14074	-0.142556	GOBP	3766	0	0	cellular nitrogen compound metabolic process
-0.195169	-0.296704	GOBP	520	0	0	chromosome organization
-0.257169	-0.339199	GOBP	516	0	0	DNA metabolic process
-0.259747	-0.349873	GOBP	308	0	0	DNA repair
-0.295522	-0.527732	GOBP	168	0	0	DNA replication
-0.126554	-0.110278	GOBP	2375	0	0	macromolecule biosynthetic process
-0.12312	-0.112115	GOBP	4950	0	0	macromolecule metabolic process
-0.251305	-0.488443	GOBP	210	0	0	mitosis
-0.207253	-0.514334	GOBP	292	0	0	mitotic cell cycle
-0.138235	-0.135876	GOBP	3846	0	0	nitrogen compound metabolic process
-0.251305	-0.488443	GOBP	210	0	0	nuclear division
-0.176807	-0.17642	GOBP	2899	0	0	nucleic acid metabolic process
-0.14959	-0.154859	GOBP	3447	0	0	nucleobase, nucleoside, nucleotide and nucleic acid metabolic process
-0.238727	-0.460888	GOBP	221	0	0	organelle fission
-0.0847537	-0.210227	GOBP	1310	0	0	organelle organization
-0.110151	-0.0934094	GOBP	6158	0	0	primary metabolic process
-0.151367	-0.137657	GOBP	2547	0	0	RNA metabolic process
-0.308549	-0.286761	GOBP	539	0	0	RNA processing
-0.157229	-0.157152	GOMF	2603	0	0	nucleic acid binding
-0.12671	-0.11066	GOBP	2351	2.22045e-16	7.98828e-14	cellular macromolecule biosynthetic process
-0.0967997	-0.0787931	GOBP	6914	2.22045e-16	7.68104e-14	metabolic process
-0.291514	-0.670104	GOBP	94	4.44089e-16	1.47931e-13	M phase
-0.304159	-0.673571	GOBP	92	4.44089e-16	1.42648e-13	M phase of mitotic cell cycle
-0.369488	-0.25997	GOBP	263	4.44089e-16	1.37729e-13	ncRNA metabolic process
-0.290181	-0.353621	GOBP	253	8.88178e-16	2.66276e-13	RNA splicing
-0.21995	-0.162438	GOMF	727	8.88178e-16	1.53344e-12	RNA binding
-0.112974	-0.0916064	GOBP	3110	1.55431e-15	4.50951e-13	biosynthetic process
-0.350108	-0.504791	GOBP	134	1.9984e-15	5.61676e-13	DNA recombination
-0.11324	-0.0926772	GOBP	3017	2.22045e-15	6.05172e-13	cellular biosynthetic process
-0.271416	-0.301727	GOBP	313	2.88658e-15	7.63585e-13	mRNA processing
-0.118164	-0.135206	GOMF	1790	2.88658e-15	3.32245e-12	DNA binding
-0.215448	-0.264161	GOBP	444	3.33067e-15	8.55887e-13	mRNA metabolic process
-0.194631	-0.264329	GOBP	460	9.54792e-15	2.38539e-12	response to DNA damage stimulus
-0.155922	-0.348192	GOBP	310	2.08722e-14	5.07364e-12	regulation of cell cycle process
0.119344	0.105749	GOCC	2147	4.08562e-14	2.10781e-12	plasma membrane
-0.26592	-0.556165	GOCC	115	4.55191e-14	2.24627e-12	chromosome, centromeric region
-0.290531	-0.663836	GOBP	82	4.66294e-14	1.10364e-11	mitotic prometaphase
-0.192833	-0.189804	GOCC	632	1.51656e-13	7.17209e-12	nucleoplasm part
-0.390229	-0.276343	GOBP	192	1.68976e-13	3.89685e-11	ncRNA processing
0.127582	0.120412	GOCC	1537	5.65326e-13	2.56658e-11	plasma membrane part
-0.0885031	-0.248506	GOBP	552	1.32183e-12	2.97214e-10	regulation of cell cycle
-0.330103	-0.376945	GOBP	163	1.4988e-12	3.28786e-10	RNA splicing, via transesterification reactions
-0.076574	-0.130682	GOBP	1961	2.0719e-12	4.43682e-10	cellular component organization or biogenesis at cellular level
-0.326762	-0.379149	GOBP	158	3.38418e-12	7.07845e-10	nuclear mRNA splicing, via spliceosome
-0.326762	-0.379149	GOBP	158	3.38418e-12	6.91758e-10	RNA splicing, via transesterification reactions with bulged adenosine as nucleophile
-0.212703	-0.368726	GOBP	206	6.69309e-12	1.33773e-09	regulation of cell cycle arrest
-0.186822	-0.243999	GOBP	406	9.72911e-12	1.90225e-09	chromatin organization
-0.0834038	-0.125122	GOMF	1880	9.92961e-12	8.57174e-09	nucleotide binding
-0.228596	-0.15436	GOCC	499	1.12546e-11	4.91305e-10	ribonucleoprotein complex
0.202313	0.203144	GOCC	470	1.14744e-11	4.82349e-10	extracellular space
-0.221908	-0.377635	GOBP	190	1.20817e-11	2.31197e-09	cell cycle checkpoint
-0.261166	-0.670319	GOCC	64	2.65514e-11	1.07628e-09	condensed chromosome kinetochore
-0.109348	-0.100175	GOBP	1876	3.17348e-11	5.94632e-09	transcription, DNA-dependent
-0.205098	-0.600977	GOCC	80	3.38731e-11	1.32572e-09	kinetochore
0.135305	0.0977044	GOBP	1395	3.74947e-11	6.88219e-09	cell surface receptor linked signaling pathway
-0.0622777	-0.124714	GOBP	1912	1.02991e-10	1.8526e-08	cellular component organization at cellular level
-0.173617	-0.55101	GOBP	91	1.04866e-10	1.84935e-08	protein-DNA complex subunit organization
-0.15171	-0.565049	GOBP	86	1.37427e-10	2.37696e-08	protein-DNA complex assembly
0.108396	0.0560719	GOBP	2593	1.72564e-10	2.92838e-08	signal transduction
-0.515646	-0.83464	GOBP	33	2.23308e-10	3.71932e-08	DNA strand elongation
0.130888	0.10132	GOMF	1289	2.72285e-10	1.8804e-07	molecular transducer activity
0.130888	0.10132	GOMF	1289	2.72285e-10	1.567e-07	signal transducer activity
0.0888963	0.0526187	GOBP	4168	2.93145e-10	4.79372e-08	response to stimulus
0.15393	0.159643	GOCC	688	3.01684e-10	1.14137e-08	intrinsic to plasma membrane
0.293439	0.244708	GOCC	221	3.57413e-10	1.30859e-08	extracellular matrix
-0.0626215	-0.0973041	GOCC	2931	3.93797e-10	1.39675e-08	macromolecular complex
-0.317555	-0.373511	GOCC	132	4.48066e-10	1.54107e-08	spliceosomal complex
-0.155506	-0.550776	GOBP	85	4.8346e-10	7.76472e-08	nucleosome organization
-0.140343	-0.280124	GOBP	302	7.93171e-10	1.25154e-07	cellular macromolecular complex assembly
-0.104037	-0.1822	GOBP	697	9.90995e-10	1.53673e-07	cellular response to stress
-0.514437	-0.826467	GOBP	31	1.0705e-09	1.63188e-07	DNA strand elongation involved in DNA replication
0.550701	0.567781	GOBP	48	1.2442e-09	1.86505e-07	cellular response to type I interferon
0.550701	0.567781	GOBP	48	1.2442e-09	1.83448e-07	type I interferon-mediated signaling pathway
-0.329806	-0.392103	KEGG	114	1.34761e-09	3.67897e-07	Spliceosome
-0.105231	-0.0798805	GOBP	1962	1.43027e-09	2.07481e-07	RNA biosynthetic process
-0.115473	-0.562487	GOBP	77	1.53882e-09	2.19686e-07	nucleosome assembly
0.142897	0.160206	GOCC	669	1.74454e-09	5.82368e-08	integral to plasma membrane
0.549857	0.539799	GOBP	49	2.25965e-09	3.17552e-07	response to type I interferon
0.177887	0.189166	GOBP	434	3.36769e-09	4.65984e-07	immune response
0.268872	0.323587	GOBP	160	3.91139e-09	5.33016e-07	cytokine-mediated signaling pathway
0.159511	0.155846	GOMF	583	4.88676e-09	2.41057e-06	transmembrane receptor activity
0.276705	0.283389	GOBP	178	5.58333e-09	7.49499e-07	cellular response to cytokine stimulus
-0.326246	-0.393275	GOBP	105	6.44988e-09	8.53091e-07	establishment of RNA localization
-0.326246	-0.393275	GOBP	105	6.44988e-09	8.40727e-07	nucleic acid transport
-0.326246	-0.393275	GOBP	105	6.44988e-09	8.28717e-07	RNA transport
0.115363	0.0666818	GOBP	1689	6.45858e-09	8.18147e-07	response to chemical stimulus
-0.340134	-0.286223	KEGG	138	7.45579e-09	1.01772e-06	RNA transport
0.104516	0.0659899	GOBP	1998	8.79518e-09	1.09866e-06	multicellular organismal process
-0.201129	-0.424465	KEGG	115	9.22996e-09	8.39926e-07	Cell cycle
-0.0793466	-0.126472	GOMF	1283	9.76208e-09	4.21356e-06	ATP binding
-0.297704	-0.325307	GOMF	138	1.03524e-08	3.97187e-06	helicase activity
-0.0749184	-0.0864529	GOBP	2435	1.21153e-08	1.49267e-06	regulation of cellular macromolecule biosynthetic process
-0.299904	-0.360795	GOBP	120	1.24219e-08	1.50977e-06	nucleobase, nucleoside, nucleotide and nucleic acid transport
-0.227992	-0.323545	GOCC	165	1.54836e-08	5.0211e-07	nuclear chromosome part
0.0899377	0.0647045	GOBP	2548	1.60135e-08	1.92034e-06	developmental process
-0.0717403	-0.0867519	GOBP	2474	1.62175e-08	1.91921e-06	regulation of macromolecule biosynthetic process
-0.205162	-0.192456	GOBP	334	1.70958e-08	1.99688e-06	chromatin modification
-0.0747009	-0.124391	GOMF	1310	1.71048e-08	5.90628e-06	adenyl nucleotide binding
-0.342207	-0.39091	GOBP	96	1.72267e-08	1.98638e-06	mRNA transport
-0.0742404	-0.124269	GOMF	1303	1.97935e-08	6.21335e-06	adenyl ribonucleotide binding
0.143934	0.189278	GOMF	447	3.43521e-08	9.88481e-06	calcium ion binding
-0.460165	-0.687655	KEGG	35	4.15544e-08	2.83609e-06	DNA replication
0.189014	0.271666	GOCC	222	4.32908e-08	1.36486e-06	lysosome
0.189014	0.271666	GOCC	222	4.32908e-08	1.32797e-06	lytic vacuole
0.203902	0.239752	GOBP	248	4.71562e-08	5.36864e-06	response to cytokine stimulus
0.262929	0.259265	GOCC	179	5.10122e-08	1.52365e-06	proteinaceous extracellular matrix
-0.0707248	-0.11034	GOMF	1537	5.12396e-08	1.361e-05	purine ribonucleoside triphosphate binding
0.175322	0.260431	GOCC	243	5.33558e-08	1.55279e-06	vacuole
0.102081	0.153579	GOBP	728	5.48948e-08	6.17155e-06	immune system process
-0.0737763	-0.0841347	GOBP	2283	5.61829e-08	6.23838e-06	regulation of RNA metabolic process
-0.0614424	-0.0776746	GOBP	3123	5.70105e-08	6.25308e-06	regulation of macromolecule metabolic process
0.122236	0.103412	GOMF	1000	5.83416e-08	1.43895e-05	receptor activity
-0.277471	-0.233284	GOBP	182	6.538e-08	7.08467e-06	methylation
-0.231203	-0.246067	GOCC	211	6.54389e-08	1.85683e-06	nuclear body
-0.0724245	-0.0780094	GOBP	2528	7.71633e-08	8.26198e-06	regulation of gene expression
-0.0662702	-0.108624	GOMF	1569	8.78843e-08	2.0231e-05	purine nucleotide binding
-0.042603	-0.0943878	GOBP	2458	8.83706e-08	9.35065e-06	cellular component organization or biogenesis
-0.194158	-0.412059	GOBP	105	1.00641e-07	1.05252e-05	S phase
-0.0657248	-0.107945	GOMF	1559	1.16137e-07	2.50638e-05	purine ribonucleotide binding
-0.0658645	-0.107448	GOMF	1560	1.26264e-07	2.56465e-05	ribonucleotide binding
-0.116403	-0.581634	GOCC	55	1.28478e-07	3.55666e-06	spindle pole
-0.189903	-0.408978	GOBP	104	1.50699e-07	1.55792e-05	S phase of mitotic cell cycle
-0.547665	-0.278258	GOBP	56	1.70735e-07	1.74499e-05	ribosome biogenesis
-0.0592847	-0.0797582	GOBP	2766	1.77917e-07	1.79796e-05	regulation of nitrogen compound metabolic process
-0.0531374	-0.074747	GOBP	3405	2.00098e-07	1.99965e-05	regulation of cellular metabolic process
-0.46921	-0.240962	KEGG	75	2.12081e-07	1.15796e-05	Ribosome biogenesis in eukaryotes
-0.225832	-0.515656	GOBP	64	2.33652e-07	2.30931e-05	chromatin assembly or disassembly
-0.0603647	-0.0788754	GOBP	2700	2.40328e-07	2.34947e-05	regulation of nucleobase, nucleoside, nucleotide and nucleic acid metabolic process
-0.280907	-0.229865	GOMF	165	2.50256e-07	4.80074e-05	transferase activity, transferring one-carbon groups
0.15659	0.155504	GOBP	456	2.70637e-07	2.61733e-05	defense response
-0.0695519	-0.0810712	GOBP	2229	2.81391e-07	2.69237e-05	regulation of transcription, DNA-dependent
-0.0535871	-0.0733491	GOBP	3363	3.02062e-07	2.85973e-05	regulation of primary metabolic process
-0.113352	-0.304598	GOBP	186	3.05182e-07	2.85917e-05	regulation of mitotic cell cycle
0.0987503	0.0767809	GOBP	1514	3.05259e-07	2.83041e-05	anatomical structure development
-0.275005	-0.241022	GOMF	160	3.23255e-07	5.87473e-05	methyltransferase activity
0.158298	0.149912	GOBP	460	3.34137e-07	3.06656e-05	biological adhesion
0.158298	0.149912	GOBP	460	3.34137e-07	3.03558e-05	cell adhesion
-0.0457602	-0.0686095	GOMF	9388	3.45101e-07	5.95817e-05	binding
-0.313013	-0.337222	GOMF	100	3.59723e-07	5.91487e-05	ATP-dependent helicase activity
-0.313013	-0.337222	GOMF	100	3.59723e-07	5.64601e-05	purine NTP-dependent helicase activity
-0.396983	-0.219323	GOBP	98	3.9421e-07	3.54552e-05	rRNA processing
-0.566644	-0.783237	GOBP	22	4.12404e-07	3.67244e-05	telomere maintenance via semi-conservative replication
-0.259767	-0.507774	KEGG	61	4.12902e-07	1.8787e-05	Cell cycle - yeast
0.163701	-0.00896852	GOBP	614	4.31457e-07	3.80443e-05	vesicle-mediated transport
-0.224275	-0.207883	GOBP	223	4.94695e-07	4.3197e-05	one-carbon metabolic process
-0.066385	-0.0722261	GOBP	2618	5.18809e-07	4.4867e-05	regulation of biosynthetic process
-0.0559913	-0.575225	GOCC	50	5.19789e-07	1.40467e-05	nucleosome
-0.317738	-0.396502	GOCC	79	5.33494e-07	1.40818e-05	catalytic step 2 spliceosome
-0.0672125	-0.0714554	GOBP	2602	5.55297e-07	4.75652e-05	regulation of cellular biosynthetic process
-0.0293522	-0.271654	GOBP	226	5.72488e-07	4.85751e-05	microtubule-based process
0.297854	0.516991	GOBP	55	5.94182e-07	4.99446e-05	interferon-gamma-mediated signaling pathway
0.126828	0.0746796	GOBP	966	6.27197e-07	5.22315e-05	regulation of multicellular organismal process
-0.383114	-0.196512	GOBP	103	7.11942e-07	5.8745e-05	rRNA metabolic process
0.151529	0.100077	GOBP	608	8.95248e-07	7.31987e-05	ion transport
-0.190786	-0.360946	GOCC	113	8.98783e-07	2.31845e-05	spindle
0.2993	0.488927	GOBP	58	9.17835e-07	7.43695e-05	cellular response to interferon-gamma
0.286293	0.761046	KEGG	27	9.34726e-07	3.64543e-05	Autoimmune thyroid disease
-0.168549	-0.337349	GOBP	131	9.5771e-07	7.69075e-05	G1-S transition of mitotic cell cycle
-0.0300864	-0.0886354	GOBP	2409	1.03656e-06	8.25029e-05	cellular component organization
-0.338703	-0.416731	GOCC	67	1.06165e-06	2.67772e-05	nuclear pore
-0.266853	-0.451853	GOBP	68	1.09743e-06	8.65813e-05	double-strand break repair
0.166597	0.101231	GOMF	508	1.16869e-06	0.000175456	ion transmembrane transporter activity
-0.181398	-0.460258	GOBP	72	1.23116e-06	9.62877e-05	chromosome segregation
-0.304331	-0.264371	GOBP	118	1.26812e-06	9.83233e-05	tRNA metabolic process
-0.33129	-0.492472	GOBP	53	1.33274e-06	0.00010245	telomere organization
-0.360439	-0.480449	GOBP	52	1.4108e-06	0.000107532	DNA conformation change
0.0898866	0.0162445	GOBP	2288	1.42043e-06	0.000107356	transport
-0.232145	-0.254954	GOCC	159	1.59352e-06	3.93183e-05	chromatin
-0.147641	-0.570354	GOBP	47	1.67052e-06	0.000125205	spindle organization
0.103825	0.0640654	GOBP	1345	1.68333e-06	0.000125123	regulation of response to stimulus
-0.234693	-0.198061	GOBP	199	1.73996e-06	0.000128272	covalent chromatin modification
-0.311358	-0.275704	GOBP	107	1.94227e-06	0.000142023	macromolecule methylation
-0.417301	-0.305001	GOBP	68	2.04572e-06	0.000148381	transcription termination, DNA-dependent
-0.466156	-0.622396	GOBP	30	2.06286e-06	0.000148427	mitotic recombination
-0.089829	-0.0717872	GOMF	1546	2.0847e-06	0.000299936	transferase activity
0.137518	0.0941354	GOBP	678	2.1343e-06	0.000152348	cellular response to chemical stimulus
-0.185279	-0.29228	GOBP	150	2.1397e-06	0.000151531	nuclear transport
-0.025171	-0.0700325	GOBP	9579	2.32628e-06	0.000163457	cellular process
-0.325297	-0.486138	GOBP	52	2.35016e-06	0.000163855	telomere maintenance
0.132298	0.0707406	GOBP	814	2.40074e-06	0.000166094	regulation of cell communication
-0.287376	-0.382868	GOCC	78	2.55469e-06	6.1693e-05	pore complex
-0.190116	-0.287806	GOBP	148	2.82824e-06	0.000194177	nucleocytoplasmic transport
-0.536177	-0.690636	GOBP	23	3.03244e-06	0.000206619	DNA-dependent DNA replication initiation
-0.514704	-0.682466	GOBP	24	3.05523e-06	0.000206607	telomere maintenance via recombination
-0.100561	-0.0428449	GOCC	1542	3.0974e-06	7.32406e-05	intracellular
0.228686	0.426544	GOBP	72	3.3074e-06	0.000221991	response to interferon-gamma
0.220629	0.370264	GOMF	92	3.33976e-06	0.000461287	peptidase inhibitor activity
0.149536	0.0815575	GOMF	598	3.80871e-06	0.000505826	substrate-specific transmembrane transporter activity
-0.441083	-0.161888	GOBP	71	4.31518e-06	0.000287487	ribonucleoprotein complex biogenesis
-0.0659734	-0.322258	GOBP	135	4.90801e-06	0.000324578	microtubule cytoskeleton organization
-0.062094	-0.36545	GOBP	104	5.15942e-06	0.000338714	G2-M transition of mitotic cell cycle
-0.222847	-0.191356	GOBP	195	6.02537e-06	0.000392697	histone modification
0.152325	0.0323407	GOBP	609	6.5871e-06	0.000426219	locomotion
0.0826768	0.0113809	GOBP	2323	7.67244e-06	0.0004929	establishment of localization
0.259776	0.450986	GOBP	58	7.78574e-06	0.000496631	antigen processing and presentation
-0.291519	-0.624698	GOBP	32	8.12185e-06	0.000514422	double-strand break repair via homologous recombination
-0.291519	-0.624698	GOBP	32	8.12185e-06	0.000510825	recombinational repair
0.138563	0.0465237	GOBP	714	8.53897e-06	0.00053333	response to external stimulus
-0.122747	-0.158899	GOBP	407	8.69372e-06	0.00053925	cellular macromolecular complex subunit organization
-0.389816	-0.636657	KEGG	28	8.79282e-06	0.000300055	Homologous recombination
0.219089	0.281891	GOBP	126	8.80385e-06	0.000542341	negative regulation of hydrolase activity
0.220946	0.625886	KEGG	33	8.89887e-06	0.000269932	Staphylococcus aureus infection
0.21835	0.362811	GOMF	87	9.03258e-06	0.00115517	endopeptidase inhibitor activity
0.0944921	0.199177	GOBP	316	9.29963e-06	0.000568986	regulation of immune response
0.13263	0.0877734	GOMF	647	9.37835e-06	0.00115655	transmembrane transporter activity
0.0932479	0.0881568	GOBP	1039	1.01409e-05	0.000616266	response to organic substance
-0.308545	-0.284012	GOMF	90	1.07797e-05	0.00128353	S-adenosylmethionine-dependent methyltransferase activity
0.10955	0.128933	GOBP	568	1.1418e-05	0.000689218	cell communication
-0.268751	-0.404819	GOMF	65	1.1689e-05	0.00134541	DNA-dependent ATPase activity
0.183872	0.0555638	GOBP	385	1.20792e-05	0.000724267	negative regulation of response to stimulus
0.136655	0.102478	GOBP	547	1.25482e-05	0.000747406	cellular response to organic substance
-0.340798	-0.236468	KEGG	89	1.26772e-05	0.000346088	Pyrimidine metabolism
-0.0621014	-0.145254	GOBP	601	1.27714e-05	0.000755695	cellular component assembly at cellular level
0.115583	0.156089	GOBP	414	1.39769e-05	0.000821621	signaling
-0.0134454	0.372507	KEGG	85	1.41924e-05	0.00035223	Ribosome
-0.242508	-0.476205	KEGG	51	1.43333e-05	0.000326083	Meiosis - yeast
-0.0449104	-0.212192	GOCC	284	1.43389e-05	0.000332135	microtubule organizing center
-0.00428991	0.379646	GOBP	82	1.56257e-05	0.000912581	viral transcription
-0.345967	-0.285855	GOBP	75	1.62974e-05	0.00094567	tRNA processing
-0.302598	-0.343998	GOBP	72	1.66339e-05	0.000959007	nuclear export
0.214791	0.336397	GOMF	92	1.80601e-05	0.00201166	endopeptidase regulator activity
0.114318	0.154859	GOBP	408	1.9087e-05	0.00109343	cell-cell signaling
-0.288384	-0.710932	GOBP	23	2.13988e-05	0.00121811	chromatin remodeling at centromere
-0.388249	-0.12403	GOBP	79	2.2404e-05	0.00126731	cellular component biogenesis at cellular level
-0.0419709	-0.0593502	GOBP	3697	2.30916e-05	0.00129804	regulation of metabolic process
0.104642	0.118955	GOBP	603	2.38703e-05	0.00133348	positive regulation of response to stimulus
0.249623	0.298173	GOBP	96	2.43533e-05	0.00135206	negative regulation of peptidase activity
0.179294	0.303858	GOBP	112	2.70468e-05	0.00149239	extracellular structure organization
0.258802	0.661181	KEGG	26	2.77837e-05	0.000583458	Allograft rejection
-0.172728	-0.0800953	GOBP	379	2.80203e-05	0.00153667	gene expression
-0.0280995	0.302666	GOBP	116	2.90954e-05	0.00158596	translational elongation
0.186205	0.28143	GOMF	123	2.92726e-05	0.0031587	peptidase regulator activity
-0.00948691	0.351299	GOBP	89	2.93377e-05	0.00158954	viral infectious cycle
-0.384224	-0.524999	GOBP	33	3.07734e-05	0.00165734	telomere maintenance via telomere lengthening
0.274045	0.872554	GOCC	15	3.20118e-05	0.000726668	MHC class II protein complex
0.107485	0.338556	GOBP	100	3.25502e-05	0.0017426	epidermis development
0.0689042	0.0129421	GOBP	3106	3.33124e-05	0.00177285	cellular response to stimulus
0.118714	0.076342	GOMF	719	3.4799e-05	0.00364124	substrate-specific transporter activity
-0.202735	-0.37368	GOBP	74	3.51499e-05	0.00185964	M-G1 transition of mitotic cell cycle
-0.35176	-0.407208	GOBP	48	3.56575e-05	0.00187546	mRNA export from nucleus
0.112229	0.0845153	GOMF	734	3.60868e-05	0.00366493	receptor binding
-0.342158	-0.692157	GOBP	22	3.64346e-05	0.00190519	regulation of DNA-dependent DNA replication
-0.328657	-0.47309	GOBP	41	3.76865e-05	0.00195926	DNA-dependent DNA replication
-0.252665	-0.249648	GOMF	109	4.18858e-05	0.00413234	nucleotidyltransferase activity
0.170664	0.00152613	GOBP	374	4.41912e-05	0.00228423	chemotaxis
0.170664	0.00152613	GOBP	374	4.41912e-05	0.00227117	taxis
-0.248158	-0.703622	GOBP	22	4.53464e-05	0.0023173	histone exchange
0.277023	0.17386	GOCC	124	4.54615e-05	0.00101174	extracellular matrix part
-0.451528	-0.426395	GOBP	35	4.68578e-05	0.00238101	termination of RNA polymerase II transcription
-0.325473	-0.372491	GOBP	55	4.78746e-05	0.00241901	RNA export from nucleus
0.306073	0.657143	KEGG	24	4.81552e-05	0.000939027	Graft-versus-host disease
0.13904	0.147395	GOBP	335	4.81813e-05	0.00242091	tissue development
-0.474959	-0.595437	KEGG	23	4.85962e-05	0.000884452	Mismatch repair
-0.278284	-0.408434	GOBP	54	4.91703e-05	0.00245687	DNA integrity checkpoint
0.218965	0.527685	GOCC	38	4.92371e-05	0.00107469	MHC protein complex
0.216143	0.225709	GOCC	138	5.08106e-05	0.00108811	vacuolar part
-0.323265	-0.741081	GOBP	19	5.08944e-05	0.00252897	negative regulation of DNA-dependent DNA replication
0.154507	0.0956813	GOMF	400	5.54355e-05	0.00531719	cation transmembrane transporter activity
-0.404735	-0.24295	GOBP	57	6.07369e-05	0.00300147	RNA modification
-0.336816	-0.117939	GOBP	93	6.26918e-05	0.00308115	cellular component biogenesis
0.0977242	0.034134	GOBP	1199	6.37716e-05	0.00311718	regulation of signaling
-0.446788	-0.3137	GOCC	43	6.40124e-05	0.00134545	Cajal body
0.373571	0.968073	GOMF	11	6.62816e-05	0.00618569	MHC class II receptor activity
-0.0114871	0.340511	GOBP	86	6.65961e-05	0.00323765	translational termination
-0.096295	-0.398065	GOCC	67	6.75548e-05	0.00139409	protein-DNA complex
-0.0244863	-0.0720754	GOCC	2415	7.05902e-05	0.00143071	protein complex
-0.267216	-0.333107	GOMF	70	7.31491e-05	0.00664694	histone binding
0.0928286	0.0792047	GOCC	914	7.45037e-05	0.00148354	cell fraction
-0.0939274	-0.143954	GOBP	435	7.49981e-05	0.00362652	cellular macromolecule catabolic process
0.122495	0.025595	GOBP	731	7.77072e-05	0.00373743	anatomical structure morphogenesis
0.282962	0.750435	GOBP	18	7.84675e-05	0.00375392	antigen processing and presentation of peptide or polysaccharide antigen via MHC class II
-0.227206	-0.698715	GOBP	21	8.0295e-05	0.00382102	CenH3-containing nucleosome assembly at centromere
-0.227206	-0.698715	GOBP	21	8.0295e-05	0.00380091	DNA replication-independent nucleosome assembly
-0.227206	-0.698715	GOBP	21	8.0295e-05	0.00378101	DNA replication-independent nucleosome organization
0.0632323	-0.129388	GOBP	416	8.12608e-05	0.00380656	cytoskeleton organization
-0.331666	-0.397836	GOCC	47	8.13176e-05	0.0015913	heterochromatin
-0.15285	-0.357862	GOBP	77	8.76342e-05	0.00408384	regulation of mitosis
-0.15285	-0.357862	GOBP	77	8.76342e-05	0.00406279	regulation of nuclear division
-0.178128	-0.280733	GOCC	111	8.8128e-05	0.00169534	nuclear speck
-0.199966	-0.365573	GOBP	69	9.07705e-05	0.00418662	chromatin remodeling
0.0966836	0.123851	GOBP	516	9.6071e-05	0.00440848	regulation of immune system process
0.179075	0.0395884	GOBP	323	9.67788e-05	0.00441842	negative regulation of signal transduction
-0.230058	-0.281733	GOBP	93	0.000101042	0.00458978	peptidyl-lysine modification
0.216688	0.0853264	GOBP	211	0.00010115	0.00457156	monovalent inorganic cation transport
-0.0299842	0.108357	Chromosome	713	0.000105229	0.00143813	6
0.12013	0.050653	GOBP	696	0.000111208	0.00500101	multicellular organismal development
-0.216439	-0.626131	GOBP	25	0.000111348	0.0049824	ATP-dependent chromatin remodeling
0.301824	0.309787	KEGG	65	0.000114228	0.00194902	Rheumatoid arthritis
0.170839	0.0519346	GOBP	344	0.000118648	0.00528276	negative regulation of signaling
0.23149	0.220018	GOCC	119	0.000119228	0.00225539	vacuolar membrane
-0.166232	-0.196881	GOMF	182	0.000124368	0.0110114	chromatin binding
0.100291	0.0118235	GOBP	1037	0.000128684	0.00570139	regulation of signal transduction
0.116986	0.0914961	GOCC	556	0.00013294	0.00247355	vesicle
0.169354	0.0479689	GOBP	346	0.00013334	0.00587875	negative regulation of cell communication
-0.314586	-0.717568	GOBP	18	0.000133515	0.00585774	regulation of transcription involved in G1-S phase of mitotic cell cycle
0.25957	0.420617	GOMF	47	0.000140378	0.0121182	serine-type endopeptidase inhibitor activity
-0.436495	-0.448321	GOCC	30	0.000146629	0.00268426	small nuclear ribonucleoprotein complex
-0.265411	-0.440135	GOMF	43	0.000149141	0.0125606	DNA helicase activity
-0.0610447	-0.119985	GOMF	641	0.000150311	0.0123577	nucleoside-triphosphatase activity
-0.0793657	-0.0424714	GOMF	1548	0.000150994	0.0121252	zinc ion binding
-0.428183	-0.413336	KEGG	33	0.000152384	0.00244711	Base excision repair
-0.32869	-0.844167	GOBP	13	0.00015474	0.00675598	mitotic sister chromatid segregation
-0.506756	-0.414393	GOMF	27	0.000157378	0.0123506	RNA methyltransferase activity
0.135308	0.0950345	GOBP	429	0.000163146	0.00708859	cation transport
0.13515	0.062624	GOBP	505	0.000166712	0.00720871	system development
-0.289523	-0.756566	GOBP	16	0.000171963	0.00740016	sister chromatid segregation
-0.113602	-0.155514	GOMF	311	0.000177665	0.0136329	ATPase activity
0.198849	0.0274839	GOBP	239	0.000177789	0.00761443	regulation of cellular component movement
-0.0651213	-0.114175	GOMF	666	0.000182465	0.0136968	pyrophosphatase activity
0.280186	0.245765	GOCC	82	0.000186915	0.00336744	anchored to membrane
-0.417414	-0.412143	GOMF	33	0.000189635	0.0139321	p53 binding
0.127958	0.043604	GOBP	581	0.000193221	0.00823617	regulation of multicellular organismal development
0.0950564	0.0679759	GOMF	867	0.000197023	0.0141734	transporter activity
-0.293971	-0.314475	GOMF	61	0.000198121	0.0139615	single-stranded DNA binding
0.27496	0.520079	KEGG	31	0.000201942	0.00306279	Type I diabetes mellitus
-0.160199	-0.380987	GOBP	61	0.000204277	0.00866636	mitotic cell cycle checkpoint
0.116235	0.0878485	GOCC	542	0.000209607	0.00371725	cytoplasmic vesicle
0.199505	0.0860111	GOBP	223	0.00021167	0.00893785	positive regulation of intracellular protein kinase cascade
0.168523	0.119523	GOMF	262	0.000213402	0.0147375	substrate-specific channel activity
0.57162	0.538621	GOBP	18	0.000221031	0.00928949	antigen processing and presentation of peptide antigen via MHC class I
0.150764	0.32381	KEGG	82	0.000221227	0.00317869	Cell adhesion molecules (CAMs)
-0.262811	-0.255178	GOBP	83	0.000224327	0.00938416	protein acetylation
-0.197728	-0.460051	GOCC	41	0.000227728	0.00397648	condensed chromosome
0.116056	0.034865	GOBP	702	0.000229576	0.0095593	regulation of developmental process
0.34478	0.113148	GOBP	75	0.000241304	0.0100013	cell-substrate adhesion
-0.0620689	-0.112354	GOMF	669	0.000243345	0.0164759	hydrolase activity, acting on acid anhydrides, in phosphorus-containing anhydrides
0.183995	0.006366	GOBP	260	0.000245127	0.0101132	axon guidance
-0.4609	-0.774403	GOBP	13	0.000249477	0.0102456	DNA biosynthetic process
0.343875	-0.0120663	GOBP	71	0.000249781	0.0102115	negative regulation of cellular component movement
0.188624	0.0286039	GOCC	254	0.000252503	0.00434228	cytoplasmic vesicle part
0.168238	0.163156	GOBP	201	0.000254269	0.0103479	response to other organism
0.259028	0.170643	KEGG	111	0.000261365	0.00356764	Phagosome
-0.286948	-0.348986	GOCC	53	0.000262089	0.00443987	histone methyltransferase complex
-0.286948	-0.348986	GOCC	53	0.000262089	0.00437458	methyltransferase complex
0.473066	0.494005	GOBP	23	0.000278052	0.0112649	antigen processing and presentation of peptide antigen
0.389988	0.135606	GOBP	57	0.000282198	0.0113816	cell-matrix adhesion
0.127764	0.0945377	GOBP	432	0.000285543	0.011465	G-protein coupled receptor protein signaling pathway
0.115198	0.136332	GOMF	343	0.000286571	0.0190294	lipid binding
-0.0618627	-0.110779	GOMF	670	0.000286656	0.0186759	hydrolase activity, acting on acid anhydrides
0.0882956	0.22629	GOBP	168	0.000288233	0.0115217	activation of immune response
-0.395805	-0.421287	GOBP	32	0.000291399	0.0115966	base-excision repair
-0.0109963	-0.22152	GOCC	174	0.000302596	0.00497748	centrosome
-0.554613	-0.630505	GOBP	15	0.000307908	0.0121997	establishment of chromosome localization
-0.341406	-0.644129	GOBP	19	0.000310382	0.0122438	nucleotide-excision repair, DNA gap filling
0.230081	0.225936	GOCC	102	0.000320511	0.00519685	lysosomal membrane
-0.0748697	-0.113476	GOBP	581	0.000321535	0.0126283	macromolecular complex assembly
-0.259835	-0.244645	GOBP	83	0.000323776	0.012661	nuclear-transcribed mRNA catabolic process
0.100028	0.127605	GOBP	406	0.000338518	0.0131802	chemical homeostasis
-0.224817	-0.214115	GOBP	109	0.000342682	0.0132848	RNA catabolic process
0.201591	0.0420164	GOBP	213	0.000345991	0.0133555	regulation of cell migration
0.0699913	-0.00283779	GOBP	1876	0.000347048	0.0133391	negative regulation of biological process
-0.129955	-0.361152	GOBP	63	0.00040026	0.0153189	regulation of glucose transport
0.189935	0.0364519	GOBP	235	0.000400855	0.0152767	regulation of locomotion
0.0758006	0.0599758	GOBP	1183	0.000401306	0.0152293	cellular developmental process
0.0685186	-0.0120052	GOBP	1743	0.000401925	0.0151887	negative regulation of cellular process
-0.26603	-0.241431	GOBP	79	0.000410968	0.0154655	ribonucleoprotein complex assembly
0.0993523	0.14736	GOBP	322	0.000413959	0.0155131	positive regulation of immune system process
0.205949	0.201507	GOBP	123	0.000419094	0.0156404	response to virus
0.0897161	0.0673112	GOCC	847	0.000419996	0.00671402	endoplasmic reticulum
0.0341616	-0.0824258	GOBP	913	0.000429048	0.0159457	establishment of localization in cell
0.118543	0.119789	GOBP	364	0.000434407	0.0160784	response to biotic stimulus
0.0937947	0.083789	GOCC	666	0.000440158	0.00693861	membrane fraction
0.00934918	-0.0955338	GOCC	868	0.000441733	0.00686803	cytoskeleton
0.175025	0.124872	GOCC	217	0.000445965	0.00684014	endosome membrane
0.19567	0.0365654	GOBP	217	0.00045348	0.0167156	regulation of cell motility
-0.160913	0.0899667	GOCC	194	0.000477171	0.00722119	ribosome
0.344554	0.658562	KEGG	17	0.000499651	0.00649546	Asthma
0.320812	0.0021971	GOBP	75	0.000507533	0.0186316	negative regulation of locomotion
0.0935998	0.0783714	GOCC	690	0.000513048	0.00766196	insoluble fraction
0.195273	0.134697	GOBP	173	0.000520677	0.0190364	regulation of response to external stimulus
0.075623	0.041127	GOBP	1404	0.000525528	0.019136	regulation of biological quality
-0.158701	0.0104346	GOBP	298	0.000536106	0.0194425	translation
0.171428	0.120236	GOCC	221	0.000554448	0.00817271	endosomal part
-0.0824584	0.00196194	GOCC	1196	0.000571933	0.00832236	mitochondrion
-0.264641	-0.288408	GOCC	63	0.000584155	0.0083926	histone acetyltransferase complex
-0.480408	-0.323856	GOCC	28	0.00060127	0.00853051	nucleolar part
0.0220982	-0.0897611	GOCC	816	0.000723818	0.0101424	cytoskeletal part
0.155213	0.364814	KEGG	54	0.00080945	0.0100445	Antigen processing and presentation
0.252898	0.120952	KEGG	110	0.00081447	0.00966741	Lysosome
0.288482	0.250774	KEGG	62	0.000855089	0.00972664	ECM-receptor interaction
0.186491	0.138224	KEGG	163	0.00101386	0.0110714	Cytokine-cytokine receptor interaction
0.30812	0.266016	GOCC	53	0.00102169	0.0141417	basement membrane
-0.120407	-0.458958	GOCC	34	0.00104553	0.0142974	centriole
-0.221007	-0.257385	KEGG	75	0.00113816	0.0119506	mRNA surveillance pathway
0.115197	0.105076	GOCC	360	0.00119868	0.0161965	endosome
0.100206	0.104921	GOCC	417	0.00121388	0.0162089	cytoplasmic membrane-bounded vesicle
-0.0137952	-0.0487701	GOCC	4127	0.00126367	0.0166775	cytoplasm
0.271635	0.4057	KEGG	34	0.00144212	0.0145815	Intestinal immune network for IgA production
0.456377	0.0444358	GOCC	32	0.00144633	0.0188688	platelet alpha granule lumen
0.456377	0.0444358	GOCC	32	0.00144633	0.0186544	secretory granule lumen
0.111716	0.050979	GOCC	531	0.00146267	0.0186532	endoplasmic reticulum membrane
0.323356	0.242465	KEGG	50	0.00146849	0.0143177	Arrhythmogenic right ventricular cardiomyopathy (ARVC)
-0.308705	-0.807674	GOCC	10	0.00152146	0.0191873	condensed chromosome outer kinetochore
0.0976598	0.102174	GOCC	421	0.00154231	0.0192364	membrane-bounded vesicle
0.181828	0.0192524	GOCC	202	0.00154848	0.0191035	cytoplasmic vesicle membrane
0.436368	0.0191035	GOCC	34	0.00154968	0.0189128	vesicle lumen
-0.0304082	-0.0541737	GOCC	11416	0.00156777	0.0189299	cell part
0.319855	0.130042	KEGG	60	0.00204679	0.019268	Hypertrophic cardiomyopathy (HCM)

## Sheet: Fig.2 D
DLD1 13/3	log2HPT2_2N	Type	Size	P value	Benj. Hoch. FDR	Names
-0.212077	0.194301	GOCC	592	0	0	mitochondrion
-0.106007	-0.20722	GOCC	1275	0	0	nuclear part
-0.0562523	-0.219922	GOCC	2161	0	0	nucleus
-0.423656	-0.165605	GOCC	269	0	0	ribonucleoprotein complex
-0.103645	-0.164334	GOBP	1967	0	0	cellular nitrogen compound metabolic process
-0.106093	-0.22738	GOBP	1466	0	0	nucleic acid metabolic process
-0.107871	-0.182106	GOBP	1782	0	0	nucleobase, nucleoside, nucleotide and nucleic acid metabolic process
-0.0996426	-0.196131	GOBP	1271	0	0	RNA metabolic process
-0.0945794	-0.239284	GOMF	1275	0	0	nucleic acid binding
-0.28077	-0.206812	GOMF	416	2.22045e-16	3.28293e-13	RNA binding
0.084308	0.15502	GOCC	2372	4.44089e-16	9.37028e-14	membrane
-0.0959415	-0.155891	GOBP	2006	4.44089e-16	7.31948e-13	nitrogen compound metabolic process
-0.277821	0.216918	GOCC	319	9.10383e-15	1.60076e-12	mitochondrial part
-0.0149292	-0.231638	GOMF	851	9.99201e-15	9.84879e-12	DNA binding
0.0960772	0.146437	GOCC	1949	1.22125e-14	1.84059e-12	membrane part
-0.172253	-0.241731	GOCC	499	1.84297e-14	2.43042e-12	nucleoplasm
-0.383446	-0.169878	GOBP	231	3.57492e-14	4.91015e-11	cellular macromolecular complex subunit organization
-0.366463	-0.159756	GOBP	252	5.06262e-14	5.96015e-11	gene expression
-0.0740643	0.133753	GOCC	2720	5.61773e-14	6.58523e-12	cytoplasmic part
0.115957	0.14408	GOCC	1430	1.60316e-13	1.69134e-11	integral to membrane
0.115203	0.142776	GOCC	1462	1.64091e-13	1.57378e-11	intrinsic to membrane
-0.121607	-0.155112	GOCC	1194	1.80522e-13	1.58709e-11	intracellular non-membrane-bounded organelle
-0.121607	-0.155112	GOCC	1194	1.80522e-13	1.46501e-11	non-membrane-bounded organelle
-0.165471	-0.0494701	GOCC	1644	2.90212e-13	2.18696e-11	macromolecular complex
-0.0681075	-0.183272	GOBP	1156	3.52829e-13	3.63458e-10	cellular macromolecule biosynthetic process
-0.0686917	-0.180911	GOBP	1168	5.04929e-13	4.62347e-10	macromolecule biosynthetic process
-0.428408	-0.0440545	GOBP	192	5.61551e-13	4.62774e-10	viral reproduction
-0.595074	0.361803	GOCC	68	6.00853e-13	4.226e-11	mitochondrial membrane part
-0.066795	-0.139644	GOBP	2414	7.0699e-13	5.29664e-10	cellular macromolecule metabolic process
-0.264141	-0.228827	GOBP	306	7.62945e-13	5.23953e-10	RNA processing
-0.532141	0.436078	GOBP	66	2.18359e-12	1.38423e-09	respiratory electron transport chain
-0.126921	-0.31011	GOBP	305	4.82436e-12	2.83983e-09	DNA metabolic process
-0.0724384	-0.127387	GOBP	2605	6.91913e-12	3.80137e-09	macromolecule metabolic process
-0.778832	-0.0615195	GOBP	51	8.91376e-12	4.59114e-09	translational termination
-0.463367	0.426164	KEGG	74	1.04958e-11	2.84437e-09	Oxidative phosphorylation
-0.74372	-0.0864646	GOBP	55	1.24076e-11	6.01478e-09	cellular protein complex disassembly
-0.70251	-0.0693919	GOBP	61	1.7031e-11	7.79738e-09	cellular macromolecular complex disassembly
-0.160923	-0.333705	GOCC	234	1.86007e-11	1.22648e-09	chromosomal part
-0.78726	-0.0538736	KEGG	48	2.24007e-11	3.0353e-09	Ribosome
-0.457056	-0.269251	GOBP	111	2.46632e-11	1.06973e-08	RNA splicing, via transesterification reactions
-0.353802	0.247257	GOCC	154	2.54721e-11	1.58077e-09	mitochondrial inner membrane
-0.404623	0.410714	GOBP	85	2.61062e-11	1.07571e-08	electron transport chain
-0.723368	-0.0768741	GOBP	56	3.06124e-11	1.20132e-08	protein complex disassembly
-0.684791	-0.0609964	GOBP	62	3.87914e-11	1.45309e-08	macromolecular complex disassembly
-0.789816	-0.0740102	GOBP	46	4.86846e-11	1.74439e-08	viral transcription
-0.733069	-0.0847053	GOBP	53	5.59233e-11	1.92027e-08	viral infectious cycle
-0.121793	-0.249674	GOBP	405	6.72344e-11	2.21632e-08	cell cycle process
-0.65366	1.51076e-05	GOMF	65	1.05357e-10	7.78852e-08	structural constituent of ribosome
-0.428838	-0.0450722	GOBP	153	1.07514e-10	3.40779e-08	translation
-0.506165	0.339357	KEGG	71	1.24274e-10	1.12261e-08	Parkinson's disease
-0.196508	-0.403277	GOCC	143	1.53012e-10	8.96818e-09	chromosome
-0.446618	-0.262286	GOBP	107	1.56674e-10	4.78203e-08	nuclear mRNA splicing, via spliceosome
-0.446618	-0.262286	GOBP	107	1.56674e-10	4.61124e-08	RNA splicing, via transesterification reactions with bulged adenosine as nucleophile
-0.118368	0.230469	GOBP	407	2.173e-10	6.17506e-08	oxidation-reduction process
-0.188121	-0.277851	GOBP	257	2.37598e-10	6.52683e-08	cell cycle phase
-0.548176	0.0137689	GOCC	89	2.37957e-10	1.32129e-08	ribosome
-0.0335169	-0.180092	GOBP	946	2.46359e-10	6.54918e-08	RNA biosynthetic process
-0.277722	0.20487	GOCC	218	2.77791e-10	1.46535e-08	mitochondrial membrane
-0.486864	-0.312308	GOCC	83	2.98946e-10	1.50185e-08	spliceosomal complex
-0.33926	-0.250686	GOBP	158	3.14652e-10	8.10326e-08	RNA splicing
0.0061392	0.182681	GOCC	916	3.42777e-10	1.64377e-08	organelle membrane
-0.148542	0.247948	GOMF	313	3.58805e-10	2.12197e-07	oxidoreductase activity
0.0139588	-0.181863	GOBP	897	4.25087e-10	1.06156e-07	transcription, DNA-dependent
-0.239887	0.246694	GOBP	214	4.31423e-10	1.04569e-07	generation of precursor metabolites and energy
-0.264332	-0.181046	GOBP	274	4.5181e-10	1.06382e-07	mRNA metabolic process
-0.610262	0.00751933	GOBP	69	5.20067e-10	1.19052e-07	translational elongation
-0.315006	0.223633	GOCC	167	5.41242e-10	2.48266e-08	organelle inner membrane
-0.430379	0.191861	KEGG	107	1.36544e-09	9.25085e-08	Huntington's disease
-0.125268	-0.270934	GOBP	287	2.48207e-09	5.5283e-07	chromosome organization
0.0203818	-0.146299	GOBP	1349	2.76008e-09	5.98575e-07	regulation of nucleobase, nucleoside, nucleotide and nucleic acid metabolic process
0.0342683	-0.155132	GOBP	1101	2.76495e-09	5.84256e-07	regulation of transcription, DNA-dependent
-0.0926953	-0.112608	GOBP	1532	2.79549e-09	5.75941e-07	cellular biosynthetic process
-0.627011	-0.0905433	GOBP	59	3.22205e-09	6.47632e-07	endocrine pancreas development
0.0228944	-0.154927	GOBP	1138	3.28376e-09	6.4432e-07	regulation of RNA metabolic process
-0.0893815	-0.1125	GOBP	1576	3.40071e-09	6.5175e-07	biosynthetic process
-0.23519	-0.0694766	GOBP	408	6.16946e-09	1.15551e-06	macromolecular complex subunit organization
-0.260697	-0.239771	GOBP	193	6.20371e-09	1.13611e-06	mRNA processing
-0.088747	-0.0831862	GOBP	3269	1.04206e-08	1.86688e-06	primary metabolic process
-0.462879	-0.299989	KEGG	75	1.13947e-08	6.17593e-07	Spliceosome
0.0206597	-0.144544	GOBP	1243	1.18491e-08	2.07762e-06	regulation of macromolecule biosynthetic process
0.021601	-0.144524	GOBP	1217	1.49029e-08	2.55864e-06	regulation of cellular macromolecule biosynthetic process
-0.349833	-0.230466	GOBP	127	1.95326e-08	3.28507e-06	ncRNA metabolic process
-0.163873	-0.453344	GOBP	94	1.95899e-08	3.2288e-06	DNA recombination
0.00789604	-0.136847	GOBP	1397	2.67365e-08	4.3203e-06	regulation of nitrogen compound metabolic process
-0.566169	0.438213	GOCC	38	2.96537e-08	1.30353e-06	respiratory chain
-0.53098	-0.325062	GOCC	55	3.22849e-08	1.36242e-06	catalytic step 2 spliceosome
-0.11281	-0.0256064	GOCC	2626	4.51593e-08	1.83243e-06	intracellular organelle part
-0.159863	-0.408326	GOBP	108	4.69571e-08	7.44179e-06	DNA replication
-0.293365	-0.199103	GOBP	169	4.72727e-08	7.35046e-06	cellular macromolecular complex assembly
-0.125391	-0.157945	GOCC	556	5.23007e-08	2.0436e-06	nucleolus
-0.112445	-0.0223454	GOCC	2658	5.47033e-08	2.06114e-06	organelle part
-0.301651	0.300241	KEGG	101	8.91638e-08	4.02723e-06	Alzheimer's disease
0.021109	-0.131671	GOBP	1281	1.38474e-07	2.11327e-05	regulation of gene expression
-0.0971154	-0.0567062	GOBP	3619	1.6422e-07	2.46061e-05	metabolic process
0.00527171	-0.130841	GOBP	1315	2.0831e-07	3.06551e-05	regulation of cellular biosynthetic process
-0.118587	-0.0437999	GOCC	4652	2.21483e-07	8.0574e-06	intracellular part
0.00541279	-0.12993	GOBP	1326	2.31892e-07	3.35267e-05	regulation of biosynthetic process
-0.0513355	-0.118988	GOMF	4757	2.32735e-07	0.000114699	binding
-0.0882313	-0.0656778	GOBP	3325	2.32849e-07	3.30847e-05	cellular metabolic process
-0.0821287	-0.0764867	GOCC	3784	2.60592e-07	9.16414e-06	organelle
-0.0857514	-0.209795	GOBP	372	3.06395e-07	4.27967e-05	cell cycle
-0.0816246	-0.0756493	GOCC	3782	3.26647e-07	1.11165e-05	intracellular organelle
0.422147	-0.0342162	Chromosome	96	3.6999e-07	1.33196e-05	13
-0.098892	-0.0975401	GOBP	1121	4.58715e-07	6.30044e-05	cellular component organization or biogenesis at cellular level
-0.0636565	-0.210264	GOCC	373	6.14737e-07	2.02671e-05	nucleoplasm part
0.00653982	-0.112773	GOBP	1790	6.81926e-07	9.21271e-05	regulation of cellular metabolic process
-0.398369	0.00186733	GOBP	104	7.26051e-07	9.65062e-05	cellular component disassembly at cellular level
-0.117856	-0.279675	GOBP	187	8.0443e-07	0.000105227	DNA repair
-0.390774	0.00618342	GOBP	105	1.03119e-06	0.000132782	cellular component disassembly
-0.334402	-0.0887953	GOBP	137	1.16261e-06	0.000147401	cellular process involved in reproduction
0.00877185	-0.110089	GOBP	1765	1.30136e-06	0.000162492	regulation of primary metabolic process
-0.41269	-0.121727	GOBP	85	1.7817e-06	0.00021915	viral reproductive process
0.0788039	-0.136987	GOMF	642	1.94342e-06	0.000820957	zinc ion binding
-0.0907789	-0.0958274	GOBP	1101	1.96279e-06	0.000237872	cellular component organization at cellular level
-0.35543	-0.22727	GOBP	89	2.07863e-06	0.000248261	ncRNA processing
-0.513462	-0.233171	GOBP	49	2.12274e-06	0.000249907	rRNA processing
-0.149573	-0.25049	GOBP	186	2.48266e-06	0.000288164	mitotic cell cycle
-0.472464	-0.646277	GOBP	24	2.6602e-06	0.000304481	DNA strand elongation
-0.472464	-0.646277	GOBP	24	2.6602e-06	0.000300311	DNA strand elongation involved in DNA replication
0.0109555	-0.107827	GOBP	1658	3.12041e-06	0.000347504	regulation of macromolecule metabolic process
-0.336937	-0.260072	KEGG	84	3.39215e-06	0.000131325	RNA transport
-0.15531	-0.389827	GOMF	85	3.47609e-06	0.00128485	helicase activity
-0.0565558	-0.116219	GOMF	1075	3.49083e-06	0.00114693	nucleotide binding
-0.501947	0.461977	GOMF	29	3.9196e-06	0.00115903	oxidoreductase activity, acting on NADH or NADPH, quinone or similar compound as acceptor
-0.220405	0.275287	GOCC	110	3.95131e-06	0.000126322	mitochondrial matrix
0.0458932	0.179324	GOCC	454	4.03434e-06	0.000125183	endoplasmic reticulum
-0.814043	-0.101165	GOCC	21	4.56197e-06	0.000137511	cytosolic large ribosomal subunit
-0.106188	-0.351254	GOCC	108	4.62739e-06	0.000135608	nuclear chromosome part
-0.0393887	-0.141551	GOMF	751	4.69951e-06	0.00126331	ATP binding
-0.490567	-0.214981	GOBP	50	5.37184e-06	0.000590258	rRNA metabolic process
-0.0395296	-0.139596	GOMF	762	5.425e-06	0.00133681	adenyl ribonucleotide binding
-0.130116	0.232291	GOCC	190	5.78266e-06	0.000164884	intracellular organelle lumen
-0.660246	-0.0233325	GOCC	31	6.75662e-06	0.000187585	large ribosomal subunit
-0.0416467	-0.136823	GOMF	767	7.07348e-06	0.00160895	adenyl nucleotide binding
-0.141511	0.193532	GOCC	227	8.22471e-06	0.000222489	membrane-enclosed lumen
-0.149745	0.357565	GOMF	84	1.02076e-05	0.00215598	electron carrier activity
-0.330615	-0.557627	GOBP	32	1.10862e-05	0.00120212	DNA conformation change
0.0185216	-0.0952282	GOBP	1946	1.12033e-05	0.00119905	regulation of metabolic process
-0.474015	-0.220479	GOBP	48	1.37699e-05	0.00145484	ribonucleoprotein complex assembly
-0.534543	0.437346	GOMF	25	1.44357e-05	0.00284575	NADH dehydrogenase (quinone) activity
-0.534543	0.437346	GOMF	25	1.44357e-05	0.0026679	NADH dehydrogenase (ubiquinone) activity
-0.534543	0.437346	GOMF	25	1.44357e-05	0.00251096	NADH dehydrogenase activity
-0.2988	-0.442742	GOBP	46	1.487e-05	0.00155118	protein-DNA complex subunit organization
-0.266418	-0.476964	GOBP	43	1.77103e-05	0.00182438	protein-DNA complex assembly
-0.516007	0.441028	GOBP	25	2.01608e-05	0.00205118	mitochondrial electron transport, NADH to ubiquinone
-0.119989	0.202444	GOCC	214	2.17731e-05	0.000574265	organelle lumen
-0.52463	0.444264	GOCC	24	2.33333e-05	0.000600405	mitochondrial respiratory chain complex I
-0.52463	0.444264	GOCC	24	2.33333e-05	0.00058611	NADH dehydrogenase complex
-0.52463	0.444264	GOCC	24	2.33333e-05	0.00057248	respiratory chain complex I
0.0246091	-0.135777	GOCC	684	2.46934e-05	0.00059208	intracellular
-0.221907	-0.44254	GOMF	50	2.71054e-05	0.00445281	DNA-dependent ATPase activity
-0.585643	-0.197728	GOBP	31	3.28286e-05	0.00329927	ribonucleoprotein complex biogenesis
0.07356	0.0867821	GOCC	1132	3.42485e-05	0.000802937	plasma membrane
-0.438903	-0.200298	GOBP	51	3.55511e-05	0.00352984	ribonucleoprotein complex subunit organization
-0.405279	-0.512096	KEGG	28	3.60852e-05	0.00122239	DNA replication
-0.00537891	-0.354699	KEGG	91	3.73571e-05	0.00112486	Cell cycle
-0.0608105	-0.0637396	GOCC	3459	3.88296e-05	0.000890548	intracellular membrane-bounded organelle
-0.338707	0.401381	GOMF	39	3.88526e-05	0.0060467	oxidoreductase activity, acting on NADH or NADPH
-0.0932574	-0.052764	GOBP	4892	4.03431e-05	0.00395795	cellular process
-0.337764	0.0716887	KEGG	93	4.12086e-05	0.00111675	Purine metabolism
-0.0605661	-0.0634284	GOCC	3462	4.21497e-05	0.000946127	membrane-bounded organelle
-0.677688	0.0112854	GOCC	24	4.61545e-05	0.00101444	small ribosomal subunit
0.163692	0.230086	GOCC	148	4.71633e-05	0.00101545	vacuole
-0.133482	-0.298814	GOBP	108	4.83761e-05	0.00469021	mitosis
-0.133482	-0.298814	GOBP	108	4.83761e-05	0.00463567	nuclear division
0.144006	0.254101	GOCC	137	4.85593e-05	0.0010246	lysosome
0.144006	0.254101	GOCC	137	4.85593e-05	0.00100451	lytic vacuole
-0.695308	-0.337095	GOCC	19	5.1417e-05	0.00104317	small nuclear ribonucleoprotein complex
-0.191225	0.0127915	GOBP	304	5.93027e-05	0.0056174	protein complex subunit organization
-0.0795149	0.080915	GOBP	922	6.36313e-05	0.00595892	small molecule metabolic process
-0.022029	-0.265857	GOBP	154	6.36772e-05	0.00589622	cell division
-0.199121	0.0664688	GOMF	242	6.59591e-05	0.00975205	structural molecule activity
-0.0263452	0.344441	GOBP	89	6.63251e-05	0.00607317	carboxylic acid catabolic process
-0.0263452	0.344441	GOBP	89	6.63251e-05	0.00600643	organic acid catabolic process
-0.164463	-0.266565	GOBP	114	6.96161e-05	0.00623593	organelle fission
-0.0811331	-0.0600763	GOBP	1396	6.97475e-05	0.00618053	cellular component organization or biogenesis
-0.259758	-0.496017	GOBP	35	7.10091e-05	0.00622538	nucleosome assembly
-0.109469	-0.260823	GOCC	138	7.40546e-05	0.00147411	nuclear body
-0.0465429	-0.118958	GOBP	748	7.68798e-05	0.00666912	organelle organization
-0.0773241	-0.216249	GOBP	210	7.70548e-05	0.00661467	chromatin organization
0.215959	0.216034	GOCC	119	7.79745e-05	0.00152339	endosome membrane
-0.268846	-0.454602	GOBP	39	7.85343e-05	0.00667218	nucleosome organization
-0.71844	-0.024013	GOCC	20	8.30244e-05	0.00159256	cytosolic small ribosomal subunit
-0.221775	-0.354168	GOMF	62	8.5135e-05	0.0119878	ATP-dependent helicase activity
-0.221775	-0.354168	GOMF	62	8.5135e-05	0.0114429	purine NTP-dependent helicase activity
-0.150762	-0.294309	GOCC	99	8.62347e-05	0.0016246	chromatin
0.212083	0.2132	GOCC	121	8.81909e-05	0.00163231	endosomal part
0.0875792	0.08051	GOCC	882	9.00119e-05	0.00163728	plasma membrane part
-0.111321	-0.202366	GOBP	205	9.29493e-05	0.00781628	regulation of cell cycle process
-0.507361	-0.552221	GOBP	19	9.33009e-05	0.00776659	telomere maintenance via semi-conservative replication
-0.0296768	-0.112603	GOMF	880	0.000104469	0.0134311	purine ribonucleoside triphosphate binding
0.13034	0.151793	GOCC	273	0.000108885	0.00194701	Golgi apparatus part
-0.455956	-0.534658	GOCC	21	0.000118488	0.00208342	nucleosome
0.166163	0.166215	GOCC	193	0.000119643	0.00206924	endosome
-0.0885089	0.142403	GOBP	351	0.00012832	0.0105749	small molecule catabolic process
-0.159582	0.112309	GOBP	253	0.000133528	0.0108951	small molecule biosynthetic process
-0.304373	-0.184205	GOBP	81	0.000134031	0.0108289	S phase
0.0494991	0.183799	GOCC	286	0.000137907	0.00234664	endoplasmic reticulum membrane
-0.488391	-0.515516	GOBP	20	0.000147456	0.0117979	telomere maintenance via recombination
-0.33952	-0.396634	GOBP	37	0.00014995	0.0118821	telomere maintenance
-0.33952	-0.396634	GOBP	37	0.00014995	0.0117689	telomere organization
-0.029818	-0.109018	GOMF	894	0.000151413	0.0186553	purine ribonucleotide binding
-0.381726	-0.422683	GOBP	31	0.000152712	0.0118727	DNA-dependent DNA replication
0.0238173	0.172906	GOCC	334	0.000154304	0.00258399	endoplasmic reticulum part
0.710998	-0.631241	GOMF	10	0.000156934	0.0185621	neutral amino acid transmembrane transporter activity
-0.462901	-0.0687193	GOBP	44	0.00016273	0.0125333	cellular component biogenesis
-0.076139	-0.17296	GOBP	287	0.000164801	0.0125752	response to DNA damage stimulus
-0.503448	-0.112613	GOBP	36	0.000177221	0.0133989	cellular component biogenesis at cellular level
-0.25653	0.315677	GOMF	54	0.000181836	0.0199145	hydrogen ion transmembrane transporter activity
-0.0337953	-0.106168	GOMF	901	0.000183856	0.0194165	purine nucleotide binding
-0.376852	-0.494296	GOBP	25	0.000202667	0.0151834	mitotic recombination
-0.299366	-0.176395	GOBP	80	0.000209137	0.015527	S phase of mitotic cell cycle
-0.158903	-0.0632876	GOBP	341	0.000211762	0.0155815	macromolecular complex assembly
-0.119467	-0.11059	Chromosome	381	0.000229367	0.0041286	19
-0.0739217	-0.0580787	GOBP	1376	0.000231323	0.0168702	cellular component organization
-0.388408	-0.107196	GOBP	57	0.000242397	0.0175228	M-G1 transition of mitotic cell cycle
-0.446563	0.244536	KEGG	33	0.000255741	0.00630054	Proteasome
-0.132708	-0.328307	GOCC	74	0.00025937	0.00427555	nuclear speck
0.129874	0.161447	GOCC	221	0.000292255	0.00474352	Golgi membrane
-0.0985898	-0.43164	KEGG	45	0.000325798	0.00735761	Cell cycle - yeast
-0.142686	-0.37243	GOCC	55	0.000378739	0.00605408	chromosome, centromeric region
-0.753512	0.461216	GOCC	10	0.000460461	0.00725054	mitochondrial proton-transporting ATP synthase complex
-0.753512	0.461216	GOCC	10	0.000460461	0.00714391	proton-transporting ATP synthase complex
-0.0868735	-0.0130204	GOCC	1372	0.000470038	0.00718681	protein complex
0.290175	-0.00327043	GOCC	95	0.000565538	0.00852347	cell-cell junction
-0.0934605	-0.00873041	GOCC	1072	0.000640112	0.00951153	cytosol
-0.120201	-0.490108	GOCC	31	0.000672383	0.00985228	condensed chromosome
-0.336715	0.296417	KEGG	35	0.000873798	0.0182153	Cardiac muscle contraction
-0.683619	-0.336529	GOCC	13	0.000961827	0.0139004	U12-type spliceosomal complex
-0.320198	0.1971	GOCC	47	0.00127462	0.018172	proteasome complex
0.173767	0.0158149	GOCC	235	0.00134796	0.0189613	cell junction
-0.281189	-0.372882	GOCC	33	0.00135384	0.0187934	protein-DNA complex

## Sheet: Fig.3 A
HCT116 HU	log2HPT1_2N	Type	Size	P value	Benj. Hoch. FDR	Names
0.13201	-0.359535	GOCC	449	0	0	chromosomal part
0.133197	-0.432829	GOCC	302	0	0	chromosome
-0.288986	0.213151	GOCC	1017	0	0	extracellular region
-0.256897	0.219183	GOCC	677	0	0	extracellular region part
-0.125126	0.137032	GOCC	3091	0	0	integral to membrane
0.15927	-0.103239	GOCC	7275	0	0	intracellular membrane-bounded organelle
0.110777	-0.162517	GOCC	2552	0	0	intracellular non-membrane-bounded organelle
0.154234	-0.114572	GOCC	7936	0	0	intracellular organelle
0.122691	-0.113355	GOCC	5288	0	0	intracellular organelle part
0.155348	-0.113115	GOCC	9580	0	0	intracellular part
-0.129539	0.138238	GOCC	3157	0	0	intrinsic to membrane
0.152859	-0.0902121	GOCC	3205	0	0	macromolecular complex
-0.120261	0.114004	GOCC	5082	0	0	membrane
-0.114934	0.107444	GOCC	4129	0	0	membrane part
0.159562	-0.103221	GOCC	7277	0	0	membrane-bounded organelle
0.110777	-0.162517	GOCC	2552	0	0	non-membrane-bounded organelle
0.187565	-0.193549	GOCC	2577	0	0	nuclear part
0.168467	-0.152438	GOCC	1172	0	0	nucleolus
0.164814	-0.224084	GOCC	887	0	0	nucleoplasm
0.154136	-0.175	GOCC	4627	0	0	nucleus
0.153857	-0.114905	GOCC	7940	0	0	organelle
0.11874	-0.107916	GOCC	5353	0	0	organelle part
-0.154266	0.113269	GOCC	2350	0	0	plasma membrane
-0.158463	0.114746	GOCC	1703	0	0	plasma membrane part
0.371074	-0.144766	GOCC	579	0	0	ribonucleoprotein complex
0.103666	-0.355612	GOBP	709	0	0	cell cycle
0.126336	-0.412206	GOBP	476	0	0	cell cycle phase
0.0819521	-0.352178	GOBP	761	0	0	cell cycle process
0.154228	-0.113527	GOBP	5004	0	0	cellular macromolecule metabolic process
0.141205	-0.0831	GOBP	6668	0	0	cellular metabolic process
0.161406	-0.117923	GOBP	4023	0	0	cellular nitrogen compound metabolic process
0.103882	-0.280942	GOBP	597	0	0	DNA metabolic process
0.137766	-0.0908214	GOBP	5348	0	0	macromolecule metabolic process
0.128895	-0.0692766	GOBP	7253	0	0	metabolic process
0.156312	-0.47336	GOBP	308	0	0	mitotic cell cycle
0.387534	-0.185334	GOBP	507	0	0	mRNA metabolic process
0.398697	-0.235925	GOBP	359	0	0	mRNA processing
-0.164075	0.0720697	GOBP	2239	0	0	multicellular organismal process
0.416191	-0.247396	GOBP	259	0	0	ncRNA metabolic process
0.156398	-0.109675	GOBP	4108	0	0	nitrogen compound metabolic process
0.440859	-0.357055	GOBP	173	0	0	nuclear mRNA splicing, via spliceosome
0.182325	-0.143533	GOBP	3115	0	0	nucleic acid metabolic process
0.169292	-0.128843	GOBP	3684	0	0	nucleobase, nucleoside, nucleotide and nucleic acid metabolic process
0.0541417	-0.187528	GOBP	1512	0	0	organelle organization
0.122698	-0.0752489	GOBP	6588	0	0	primary metabolic process
0.193295	-0.110171	GOBP	2756	0	0	RNA metabolic process
0.399081	-0.242537	GOBP	590	0	0	RNA processing
0.42392	-0.341175	GOBP	274	0	0	RNA splicing
0.44546	-0.35574	GOBP	178	0	0	RNA splicing, via transesterification reactions
0.440859	-0.357055	GOBP	173	0	0	RNA splicing, via transesterification reactions with bulged adenosine as nucleophile
0.156129	-0.136349	GOMF	2726	0	0	nucleic acid binding
0.311256	-0.130601	GOMF	789	0	0	RNA binding
0.049783	-0.399061	Chromosome	687	0	0	7
-0.260803	0.213444	GOCC	489	2.22045e-16	1.03849e-14	extracellular space
0.222859	-0.140814	GOCC	802	2.22045e-16	1.00002e-14	nucleoplasm part
0.100851	-0.372007	GOBP	325	2.22045e-16	8.34546e-14	cell division
-0.155679	0.120039	GOBP	1562	2.22045e-16	8.03637e-14	cell surface receptor linked signaling pathway
0.106316	-0.451514	GOBP	221	2.22045e-16	7.74936e-14	mitosis
0.106316	-0.451514	GOBP	221	2.22045e-16	7.48214e-14	nuclear division
0.0621425	-0.487633	GOBP	182	8.88178e-16	2.89309e-13	DNA replication
-0.109404	0.065307	GOBP	4637	2.22045e-15	6.99942e-13	response to stimulus
0.146555	-0.248459	GOBP	607	2.44249e-15	7.45876e-13	chromosome organization
0.112294	-0.424093	GOBP	234	2.44249e-15	7.23273e-13	organelle fission
0.320614	0.090669	GOBP	328	4.21885e-15	1.21255e-12	translation
-0.18893	0.179819	GOCC	760	4.66294e-15	2.02505e-13	intrinsic to plasma membrane
0.427505	-0.284573	GOBP	183	5.32907e-15	1.48788e-12	ncRNA processing
0.465888	-0.335536	GOCC	144	9.76996e-15	4.09665e-13	spliceosomal complex
-0.178965	0.143244	GOMF	956	1.55431e-14	1.88797e-11	receptor activity
0.509835	-0.260624	KEGG	137	1.90958e-14	5.28955e-12	Spliceosome
0.124432	-0.0819919	GOBP	2547	2.04281e-14	5.5451e-12	cellular macromolecule biosynthetic process
-0.184045	0.179607	GOCC	743	2.15383e-14	8.7302e-13	integral to plasma membrane
0.165699	-0.650502	GOBP	91	2.73115e-14	7.21319e-12	M phase
-0.216954	0.18749	GOMF	583	2.81997e-14	2.56899e-11	transmembrane receptor activity
0.16972	-0.653437	GOBP	89	3.95239e-14	1.01639e-11	M phase of mitotic cell cycle
0.0892792	-0.332183	GOBP	348	5.06262e-14	1.26851e-11	regulation of cell cycle process
-0.151627	0.122878	GOMF	1301	5.61773e-14	4.0942e-11	molecular transducer activity
-0.151627	0.122878	GOMF	1301	5.61773e-14	3.41183e-11	signal transducer activity
0.17274	0.0160481	GOCC	1258	8.50431e-14	3.33588e-12	mitochondrion
0.0608337	-0.13679	GOBP	2239	8.52651e-14	2.08303e-11	cellular component organization or biogenesis at cellular level
0.12078	-0.079832	GOBP	2576	8.65974e-14	2.06398e-11	macromolecule biosynthetic process
-0.120119	0.0653516	GOBP	2912	9.9698e-14	2.31964e-11	signal transduction
0.284802	-0.0122187	GOBP	439	2.99316e-13	6.80213e-11	gene expression
-0.210754	0.200383	GOMF	502	7.46958e-13	3.88845e-10	calcium ion binding
-0.119739	0.0412467	GOBP	2950	1.22169e-12	2.71326e-10	developmental process
0.108061	-0.0600034	GOBP	3308	2.26641e-12	4.92163e-10	cellular biosynthetic process
0.0481186	-0.13162	GOBP	2179	2.84772e-12	6.04955e-10	cellular component organization at cellular level
0.172687	-0.639822	GOBP	79	2.92899e-12	6.08981e-10	mitotic prometaphase
0.084717	-0.527702	GOCC	113	6.74305e-12	2.56236e-10	chromosome, centromeric region
0.103345	-0.057551	GOBP	3399	1.26272e-11	2.57069e-09	biosynthetic process
-0.138154	0.050669	GOBP	1765	1.77589e-11	3.54163e-09	anatomical structure development
0.239687	-0.0859331	GOBP	524	2.27323e-11	4.44279e-09	cellular macromolecule catabolic process
0.408128	-0.168237	KEGG	172	2.35501e-11	3.26168e-09	RNA transport
0.112592	-0.296994	GOBP	331	2.74156e-11	5.25305e-09	DNA repair
0.0733328	-0.419752	GOBP	166	4.14808e-11	7.7952e-09	DNA recombination
-0.349684	0.183963	GOCC	216	4.16602e-11	1.53512e-09	extracellular matrix
0.211352	-0.419862	KEGG	151	4.2317e-11	3.90727e-09	Cell cycle
0.0891273	-0.242898	GOBP	488	5.45677e-11	1.0061e-08	response to DNA damage stimulus
0.0811281	-0.108227	GOMF	2157	9.96039e-11	4.53696e-08	nucleotide binding
0.0303201	-0.210461	GOBP	655	1.09549e-10	1.98243e-08	regulation of cell cycle
0.891748	0.716951	GOMF	17	1.12231e-10	4.5441e-08	protein binding involved in protein folding
0.167269	-0.27886	GOBP	310	1.22825e-10	2.18226e-08	cellular macromolecular complex assembly
0.0641572	-0.123664	GOMF	1893	1.32207e-10	4.81761e-08	DNA binding
0.135811	-0.338501	GOBP	233	1.37003e-10	2.39071e-08	regulation of cell cycle arrest
0.147367	-0.339886	GOBP	215	4.40982e-10	7.56014e-08	cell cycle checkpoint
0.887575	0.661636	GOMF	17	4.67969e-10	1.55026e-07	L-lactate dehydrogenase activity
0.169178	-0.195526	GOBP	477	4.87218e-10	8.20878e-08	chromatin organization
0.0941135	-0.0728281	GOCC	2662	7.03812e-10	2.51716e-08	protein complex
-0.148353	0.128078	GOBP	837	7.34483e-10	1.2165e-07	immune system process
0.885191	0.594853	GOMF	18	7.36492e-10	2.23648e-07	lactate dehydrogenase activity
-0.244916	0.21954	GOBP	282	8.77216e-10	1.42869e-07	response to cytokine stimulus
0.207345	-0.0601347	GOBP	595	1.12847e-09	1.80777e-07	macromolecule catabolic process
-0.0976263	0.0306899	GOBP	3433	1.30811e-09	2.06175e-07	cellular response to stimulus
0.795731	0.672372	GOBP	18	1.49488e-09	2.31872e-07	negative regulation of inclusion body assembly
0.29072	-0.35149	GOBP	140	1.62132e-09	2.47555e-07	nucleobase, nucleoside, nucleotide and nucleic acid transport
0.323209	-0.358162	GOBP	125	1.71962e-09	2.58526e-07	establishment of RNA localization
0.323209	-0.358162	GOBP	125	1.71962e-09	2.54609e-07	nucleic acid transport
0.323209	-0.358162	GOBP	125	1.71962e-09	2.50809e-07	RNA transport
0.0482726	-0.830479	GOBP	34	2.0405e-09	2.93231e-07	DNA strand elongation
0.195227	-0.00511709	GOCC	635	2.26619e-09	7.87338e-08	mitochondrial part
0.476264	-0.263826	GOBP	93	2.30401e-09	3.26301e-07	rRNA processing
0.706499	0.46408	GOBP	27	2.36123e-09	3.29627e-07	protein refolding
0.107624	-0.539588	GOCC	81	2.84246e-09	9.60119e-08	kinetochore
0.161518	-0.564326	GOCC	73	3.14877e-09	1.03484e-07	spindle pole
-0.126504	0.0530801	GOBP	1561	3.65698e-09	5.03324e-07	regulation of response to stimulus
-0.188352	0.161065	GOBP	466	3.67347e-09	4.98572e-07	immune response
0.555107	-0.207557	KEGG	73	3.72243e-09	2.57778e-07	Ribosome biogenesis in eukaryotes
0.0929588	-0.0863002	GOBP	2033	3.81036e-09	5.10067e-07	transcription, DNA-dependent
0.426052	-0.344571	GOCC	90	5.77398e-09	1.84767e-07	catalytic step 2 spliceosome
-0.172127	0.0448528	GOBP	800	6.67602e-09	8.81595e-07	multicellular organismal development
0.400912	0.0755315	GOMF	121	7.08775e-09	1.98675e-06	translation factor activity, nucleic acid binding
0.455982	-0.239473	GOBP	97	7.14844e-09	9.31394e-07	rRNA metabolic process
-0.181063	0.163421	GOBP	458	8.85632e-09	1.13874e-06	signaling
0.05865	-0.821903	GOBP	32	9.21212e-09	1.1691e-06	DNA strand elongation involved in DNA replication
-0.249701	0.300524	GOBP	173	9.78413e-09	1.22578e-06	cytokine-mediated signaling pathway
-0.13138	0.0881977	GOBP	1122	9.92911e-09	1.22819e-06	regulation of multicellular organismal process
0.0367478	-0.0977447	GOBP	2821	1.0042e-08	1.22663e-06	cellular component organization or biogenesis
0.700019	0.621681	GOBP	20	1.01606e-08	1.2258e-06	regulation of inclusion body assembly
-0.269139	0.24827	GOBP	196	1.16225e-08	1.38506e-06	cellular response to cytokine stimulus
0.00404922	-0.303151	GOBP	231	1.19184e-08	1.40321e-06	regulation of mitotic cell cycle
0.322662	-0.347646	GOBP	115	1.36096e-08	1.58325e-06	mRNA transport
0.113477	-0.593866	GOCC	61	1.36891e-08	4.2682e-07	condensed chromosome kinetochore
0.258292	-0.05479	GOCC	324	1.77111e-08	5.38416e-07	organelle inner membrane
-0.314817	0.219684	GOCC	171	1.78067e-08	5.28119e-07	proteinaceous extracellular matrix
-0.178842	0.159999	GOBP	451	1.94647e-08	2.23776e-06	cell-cell signaling
-0.444416	0.749271	KEGG	32	2.14814e-08	1.19007e-06	Autoimmune thyroid disease
0.609286	-0.286628	GOBP	52	2.3606e-08	2.6823e-06	ribosome biogenesis
0.0973083	-0.0649892	GOBP	2123	2.39545e-08	2.69061e-06	RNA biosynthetic process
0.243587	-0.00990209	GOBP	349	2.43772e-08	2.70697e-06	viral reproduction
0.222931	-0.292221	GOBP	182	2.97614e-08	3.26773e-06	nuclear transport
0.377233	-0.383707	GOCC	85	2.98554e-08	8.64384e-07	nuclear pore
0.400919	-0.209236	GOBP	114	3.66493e-08	3.9793e-06	tRNA metabolic process
-0.127982	0.151212	GOBP	638	4.2913e-08	4.6082e-06	cell communication
-0.490132	0.660231	KEGG	35	4.41077e-08	2.03631e-06	Staphylococcus aureus infection
0.182694	-0.151533	GOBP	435	4.58731e-08	4.87252e-06	cellular macromolecular complex subunit organization
0.3677	0.00328912	GOBP	142	4.67457e-08	4.91182e-06	RNA catabolic process
0.26221	-0.12582	GOCC	272	4.71066e-08	1.33213e-06	nuclear body
0.197431	-0.468667	GOBP	86	5.03732e-08	5.23667e-06	nucleosome organization
0.222852	-0.28815	GOBP	179	5.1518e-08	5.2993e-06	nucleocytoplasmic transport
0.173417	0.315681	GOBP	126	5.35173e-08	5.44761e-06	translational elongation
-0.166803	0.132686	GOBP	537	5.40562e-08	5.44574e-06	biological adhesion
-0.166803	0.132686	GOBP	537	5.40562e-08	5.39017e-06	cell adhesion
0.204634	-0.361666	GOBP	133	5.42273e-08	5.35262e-06	G1-S transition of mitotic cell cycle
0.0243425	-0.164955	GOBP	754	6.66496e-08	6.51299e-06	cellular response to stress
0.230283	-0.143041	GOBP	315	6.87728e-08	6.65394e-06	modification-dependent macromolecule catabolic process
-0.53593	0.60751	GOCC	35	7.9083e-08	2.18557e-06	MHC protein complex
0.0999216	-0.020211	GOBP	2338	7.94664e-08	7.61319e-06	cellular protein metabolic process
0.23203	-0.142091	GOBP	309	8.00362e-08	7.59334e-06	ubiquitin-dependent protein catabolic process
0.217562	-0.390991	GOBP	111	8.45194e-08	7.94157e-06	S phase
0.379391	0.027268	GOBP	124	8.8403e-08	8.22738e-06	mRNA catabolic process
-0.162549	0.0958643	GOBP	653	8.90841e-08	8.21255e-06	system process
0.0609818	-0.0737684	GOMF	9713	9.11178e-08	2.37167e-05	binding
0.348591	-0.0804315	GOCC	157	9.92399e-08	2.68168e-06	nuclear speck
0.424317	0.134485	GOBP	82	1.11646e-07	1.01963e-05	translational initiation
0.228017	-0.139224	GOBP	313	1.13457e-07	1.02657e-05	modification-dependent protein catabolic process
-0.193799	0.142661	GOBP	394	1.15312e-07	1.03379e-05	G-protein coupled receptor protein signaling pathway
-0.452504	0.442545	GOBP	56	1.17909e-07	1.04746e-05	antigen processing and presentation
0.25659	0.111301	GOCC	203	1.20438e-07	3.18374e-06	ribosome
0.0740998	-0.480464	GOBP	81	1.20609e-07	1.0618e-05	chromatin assembly or disassembly
0.17017	0.361258	GOBP	98	1.21899e-07	1.06357e-05	viral infectious cycle
0.151614	-0.449114	GOBP	91	1.22725e-07	1.0613e-05	protein-DNA complex subunit organization
0.179115	0.361996	GOBP	94	1.50395e-07	1.28917e-05	translational termination
0.0252659	-0.0910593	GOBP	2770	1.66801e-07	1.41738e-05	cellular component organization
-0.385169	0.510167	GOBP	53	1.70498e-07	1.4363e-05	cellular response to type I interferon
-0.385169	0.510167	GOBP	53	1.70498e-07	1.42402e-05	type I interferon-mediated signaling pathway
-0.0899829	0.0655618	GOBP	2057	1.75758e-07	1.45551e-05	response to chemical stimulus
0.0479811	-0.113327	GOMF	1516	1.78803e-07	4.34372e-05	ATP binding
0.0902452	-0.00668006	GOBP	2772	1.87187e-07	1.53713e-05	protein metabolic process
0.060918	-0.0825652	GOBP	2505	1.98995e-07	1.62049e-05	regulation of RNA metabolic process
0.148705	0.385113	GOBP	90	2.01415e-07	1.62663e-05	viral transcription
0.0482588	-0.112113	GOMF	1533	2.02045e-07	4.60157e-05	adenyl ribonucleotide binding
-0.083038	-0.153911	GOBP	503	2.05095e-07	1.64278e-05	cytoskeleton organization
0.123553	-0.456967	GOBP	86	2.0532e-07	1.63121e-05	protein-DNA complex assembly
0.0481432	-0.111628	GOMF	1538	2.18073e-07	4.67447e-05	adenyl nucleotide binding
0.265307	0.334898	KEGG	79	2.30001e-07	9.10146e-06	Glycolysis / Gluconeogenesis
0.344375	-0.226975	GOMF	124	2.30365e-07	4.6636e-05	ATP-dependent helicase activity
0.344375	-0.226975	GOMF	124	2.30365e-07	4.41815e-05	purine NTP-dependent helicase activity
0.124197	0.150584	GOBP	385	2.48272e-07	1.95654e-05	generation of precursor metabolites and energy
-0.0148781	-0.132168	GOCC	992	2.64009e-07	6.83053e-06	cytoskeleton
0.11944	0.379667	KEGG	96	2.90897e-07	1.00723e-05	Ribosome
0.43463	0.114127	GOMF	76	3.06824e-07	5.59033e-05	translation initiation factor activity
0.267517	-0.223297	GOMF	173	3.19262e-07	5.53996e-05	helicase activity
0.00264605	-0.261508	GOBP	249	3.33603e-07	2.60797e-05	microtubule-based process
-0.489051	0.650749	KEGG	31	3.44715e-07	1.06095e-05	Allograft rejection
0.411903	-0.167319	GOBP	98	3.5198e-07	2.7298e-05	cellular component biogenesis
-0.137463	0.0585817	GOBP	931	3.59348e-07	2.765e-05	regulation of localization
-0.379543	0.485561	GOBP	54	3.72317e-07	2.84241e-05	response to type I interferon
0.167213	-0.469366	GOBP	76	4.01179e-07	3.03901e-05	nucleosome assembly
0.207606	-0.37758	GOBP	107	4.01286e-07	3.01643e-05	S phase of mitotic cell cycle
-0.111121	0.243441	GOCC	275	4.0639e-07	1.02952e-05	vacuole
-0.327587	0.306035	KEGG	102	4.31033e-07	1.19396e-05	Cell adhesion molecules (CAMs)
0.302159	-0.348465	GOCC	96	4.39076e-07	1.08963e-05	pore complex
-0.137882	0.0864679	GOMF	796	4.5012e-07	7.45563e-05	receptor binding
0.168191	-0.150846	GOBP	409	4.60025e-07	3.43158e-05	chromatin modification
0.241985	-0.0274943	GOCC	293	4.6342e-07	1.12704e-05	mitochondrial inner membrane
0.280099	-0.387122	GOCC	88	4.74352e-07	1.131e-05	histone methyltransferase complex
0.280099	-0.387122	GOCC	88	4.74352e-07	1.10925e-05	methyltransferase complex
0.0475696	-0.0783508	GOBP	3041	4.97527e-07	3.68321e-05	regulation of nitrogen compound metabolic process
0.142106	-0.276448	GOCC	202	5.07549e-07	1.16449e-05	nuclear chromosome part
0.0502707	-0.0996875	GOMF	1779	5.16809e-07	8.18805e-05	purine ribonucleoside triphosphate binding
0.213569	-0.128323	GOBP	321	5.42583e-07	3.98656e-05	proteolysis involved in cellular protein catabolic process
-0.247291	0.115167	GOMF	259	5.47372e-07	8.31094e-05	channel activity
-0.247291	0.115167	GOMF	259	5.47372e-07	7.9785e-05	passive transmembrane transporter activity
-0.141989	0.258199	GOCC	225	5.64971e-07	1.27223e-05	lysosome
-0.141989	0.258199	GOCC	225	5.64971e-07	1.2491e-05	lytic vacuole
0.0504623	-0.0982764	GOMF	1807	5.88681e-07	8.25059e-05	purine nucleotide binding
-0.512424	0.646139	KEGG	29	6.14923e-07	1.54849e-05	Graft-versus-host disease
0.495623	-0.173591	GOBP	66	6.21613e-07	4.53314e-05	ribonucleoprotein complex biogenesis
0.0500724	-0.098189	GOMF	1799	6.49348e-07	8.76379e-05	purine ribonucleotide binding
0.231944	0.176755	GOMF	158	6.56187e-07	8.53981e-05	structural constituent of ribosome
-0.112026	0.0425772	GOBP	1422	6.58166e-07	4.76414e-05	cellular developmental process
0.36321	-0.312892	GOCC	86	6.6428e-07	1.44244e-05	histone acetyltransferase complex
-0.0864022	0.0982235	GOBP	1264	7.16623e-07	5.14914e-05	response to organic substance
-0.113598	0.0345658	GOBP	1394	7.65915e-07	5.46316e-05	regulation of signaling
0.0495279	-0.0973024	GOMF	1801	8.14757e-07	0.000102378	ribonucleotide binding
-0.155214	0.179281	GOBP	353	8.22078e-07	5.82126e-05	regulation of immune response
0.238725	-0.255819	GOMF	160	8.22873e-07	9.99517e-05	methyltransferase activity
0.4262	-0.152744	GOBP	87	8.51088e-07	5.98333e-05	cellular component biogenesis at cellular level
0.233514	-0.249362	GOMF	167	8.8367e-07	0.000103874	transferase activity, transferring one-carbon groups
-0.281388	0.128687	GOBP	192	9.13933e-07	6.37926e-05	regulation of ion transport
0.00889403	0.459939	KEGG	72	1.01696e-06	2.34749e-05	Antigen processing and presentation
0.0923281	-0.61398	KEGG	42	1.07613e-06	2.29299e-05	DNA replication
-0.32099	0.441947	GOBP	63	1.08887e-06	7.54639e-05	interferon-gamma-mediated signaling pathway
-0.122094	0.154126	GOBP	505	1.11864e-06	7.69812e-05	defense response
-0.123261	0.0556004	GOBP	1059	1.12015e-06	7.65461e-05	cell differentiation
0.233842	-0.444953	KEGG	72	1.12718e-06	2.2302e-05	Cell cycle - yeast
0.0545945	-0.0664461	GOBP	3458	1.13098e-06	7.67492e-05	regulation of macromolecule metabolic process
0.0651606	-0.065687	GOBP	2807	1.14693e-06	7.7295e-05	regulation of gene expression
-0.122941	0.160903	GOBP	471	1.20539e-06	8.06783e-05	chemical homeostasis
-0.310949	0.332819	GOMF	91	1.22023e-06	0.000138954	peptidase inhibitor activity
-0.305202	0.343625	GOMF	89	1.26456e-06	0.000139638	endopeptidase inhibitor activity
-0.323743	0.420399	GOBP	66	1.31839e-06	8.76417e-05	cellular response to interferon-gamma
-0.101741	0.38326	GOCC	106	1.36349e-06	2.90878e-05	chloroplast
-0.101741	0.38326	GOCC	106	1.36349e-06	2.85863e-05	plastid
-0.327835	0.150264	GOBP	136	1.3977e-06	9.22863e-05	neuron differentiation
0.198293	-0.0287908	GOCC	405	1.40975e-06	2.90552e-05	mitochondrial membrane
0.0483904	-0.154959	GOBP	670	1.41615e-06	9.28766e-05	cellular component assembly at cellular level
0.347471	0.34461	KEGG	52	1.42066e-06	2.62349e-05	Pyruvate metabolism
0.362988	-0.24254	GOBP	96	1.44172e-06	9.39233e-05	ribonucleoprotein complex subunit organization
0.0419084	-0.0774282	GOBP	2972	1.44821e-06	9.37214e-05	regulation of nucleobase, nucleoside, nucleotide and nucleic acid metabolic process
0.537684	0.473045	GOCC	24	1.61952e-06	3.28223e-05	eukaryotic translation initiation factor 4F complex
0.112574	-0.350051	GOCC	124	1.62959e-06	3.2485e-05	spindle
0.0597601	-0.0703668	GOBP	2685	1.72751e-06	0.000111061	regulation of cellular macromolecule biosynthetic process
-0.115951	0.00760694	GOBP	1225	1.75797e-06	0.000112281	regulation of signal transduction
0.349933	0.394187	GOCC	44	1.78669e-06	3.50421e-05	inclusion body
0.382098	-0.24294	GOBP	87	1.83934e-06	0.000116715	ribonucleoprotein complex assembly
0.276405	0.308407	GOBP	71	1.91353e-06	0.000120639	glycolysis
0.0209819	0.129032	Chromosome	851	1.99029e-06	0.000118422	6
-0.2425	0.105809	GOMF	246	1.99287e-06	0.000213589	substrate-specific channel activity
0.0387315	-0.0706836	GOBP	3714	2.11467e-06	0.000132465	regulation of primary metabolic process
-0.117366	-0.617002	GOBP	34	2.15391e-06	0.000134064	mitotic recombination
0.112118	-0.443569	GOBP	76	2.19015e-06	0.000135457	chromosome segregation
0.0522526	-0.0779452	GOBP	2442	2.28996e-06	0.000140739	regulation of transcription, DNA-dependent
0.00746183	-0.301485	GOBP	159	2.54525e-06	0.000155451	microtubule cytoskeleton organization
-0.0214549	-0.779807	GOBP	23	2.58788e-06	0.000157073	telomere maintenance via semi-conservative replication
-0.240547	0.105852	GOMF	243	2.71188e-06	0.000282346	ion channel activity
0.0353561	-0.0704931	GOBP	3748	2.93597e-06	0.000177101	regulation of cellular metabolic process
0.0659819	-0.345373	GOBP	123	2.94836e-06	0.000176757	G2-M transition of mitotic cell cycle
-0.445494	0.517594	KEGG	37	3.26681e-06	5.65566e-05	Type I diabetes mellitus
-0.218956	-0.601487	KEGG	30	3.30805e-06	5.39018e-05	Homologous recombination
0.0547109	-0.070165	GOBP	2722	3.4454e-06	0.000205295	regulation of macromolecule biosynthetic process
-0.491696	0.370859	KEGG	45	3.44906e-06	5.30772e-05	Complement and coagulation cascades
0.244335	0.431819	KEGG	48	3.45769e-06	5.04095e-05	Propanoate metabolism
0.0924063	-0.274627	GOCC	188	3.67493e-06	7.0932e-05	chromatin
0.121385	-0.460177	GOBP	67	3.89708e-06	0.000230802	telomere organization
0.418783	-0.295649	GOBP	64	3.92527e-06	0.000231071	transcription termination, DNA-dependent
0.275193	0.127053	KEGG	130	3.95445e-06	5.47692e-05	Oxidative phosphorylation
0.139664	-0.261402	GOBP	188	3.98096e-06	0.000232946	methylation
-0.284941	0.342327	GOBP	85	4.34056e-06	0.000252476	response to interferon-gamma
-0.279548	0.318749	GOMF	94	4.37216e-06	0.00044256	endopeptidase regulator activity
-0.0873019	0.0971835	GOCC	1070	4.44489e-06	8.44529e-05	cell fraction
-0.27054	0.249759	GOMF	124	4.81152e-06	0.000473869	peptidase regulator activity
-0.129581	0.0900714	GOBP	692	5.11577e-06	0.000295806	positive regulation of response to stimulus
0.13085	-0.0730052	GOBP	755	5.16612e-06	0.00029696	intracellular transport
0.0366053	-0.542566	GOBP	46	5.53625e-06	0.000316376	DNA-dependent DNA replication
-0.0706899	0.208866	GOBP	315	5.74614e-06	0.000326461	monocarboxylic acid metabolic process
-0.311978	0.149356	GOBP	131	5.87009e-06	0.000331575	regulation of ion transmembrane transport
0.115998	-0.454434	GOBP	66	6.11078e-06	0.000343187	telomere maintenance
0.0622247	-0.501466	GOBP	54	6.1463e-06	0.000343209	spindle organization
0.149367	0.298244	GOBP	101	6.94893e-06	0.000385824	protein complex disassembly
0.324246	0.0621326	GOCC	111	7.20496e-06	0.000134788	mitochondrial membrane part
0.0822629	-0.240252	GOBP	231	7.29761e-06	0.000402894	one-carbon metabolic process
0.430072	0.316454	GOBP	38	7.38173e-06	0.000405249	pyruvate metabolic process
0.266759	-0.133935	GOBP	173	7.67965e-06	0.000419249	proteasomal ubiquitin-dependent protein catabolic process
0.156387	0.2933	GOBP	100	7.87248e-06	0.000427388	cellular protein complex disassembly
-0.315549	0.212165	GOMF	109	7.88142e-06	0.000755786	growth factor binding
0.0178145	-0.407292	GOBP	78	8.55517e-06	0.000461885	double-strand break repair
-0.105524	0.0983934	GOCC	808	8.56763e-06	0.000157852	insoluble fraction
-0.151429	0.0236008	GOBP	600	8.76571e-06	0.000470651	system development
0.352162	-0.196473	GOBP	94	8.86583e-06	0.000473426	transcription initiation, DNA-dependent
-0.16801	0.183495	GOBP	259	8.90284e-06	0.000472818	synaptic transmission
0.332196	0.042412	GOBP	107	9.8357e-06	0.000519537	respiratory electron transport chain
0.281825	-0.357816	GOBP	75	9.83828e-06	0.00051688	M-G1 transition of mitotic cell cycle
-0.132644	-0.000974263	GOBP	751	9.8773e-06	0.000516155	locomotion
-0.0915428	-0.682215	GOBP	25	1.02866e-05	0.000534683	telomere maintenance via recombination
0.266182	-0.412884	KEGG	63	1.05981e-05	0.000139795	Meiosis - yeast
-0.25254	0.131426	GOMF	185	1.07507e-05	0.0010045	gated channel activity
0.259464	-0.133319	GOBP	174	1.19319e-05	0.000616923	proteasomal protein catabolic process
0.107301	-0.469452	GOBP	58	1.21229e-05	0.000623499	DNA conformation change
-0.306081	0.18951	GOCC	115	1.29848e-05	0.000235664	ion channel complex
-0.23842	0.240907	GOBP	133	1.32559e-05	0.000678202	negative regulation of hydrolase activity
-0.0886538	0.043197	GOBP	1689	1.39475e-05	0.000709869	regulation of biological quality
0.39853	-0.270665	GOBP	64	1.40275e-05	0.000710244	tRNA processing
-0.124257	0.0953571	GOBP	639	1.4071e-05	0.000708772	ion transport
-0.105589	0.0967895	GOCC	778	1.41602e-05	0.000253218	membrane fraction
-0.103583	-0.541094	GOBP	37	1.45531e-05	0.000729299	double-strand break repair via homologous recombination
-0.103583	-0.541094	GOBP	37	1.45531e-05	0.000725578	recombinational repair
-0.0608031	-0.000329474	GOBP	6965	1.46504e-05	0.000726721	biological regulation
-0.270304	-0.719015	GOBP	18	1.48868e-05	0.000734716	regulation of transcription involved in G1-S phase of mitotic cell cycle
-0.129405	0.163303	GOBP	348	1.64009e-05	0.000805376	ion homeostasis
0.189123	-0.149495	GOBP	257	1.70799e-05	0.000834523	covalent chromatin modification
-0.15418	0.182711	GOBP	262	1.72365e-05	0.000837986	regulation of secretion
0.282551	0.0722331	KEGG	128	1.73369e-05	0.000218287	Parkinson's disease
0.0855099	-0.051258	GOCC	11383	1.75928e-05	0.000310041	cell part
0.0358904	-0.0680941	GOBP	9906	1.78878e-05	0.000865343	cellular process
-0.338752	0.288602	KEGG	74	1.85014e-05	0.000222821	Rheumatoid arthritis
0.0918508	0.0168245	GOBP	1405	1.89346e-05	0.000911474	catabolic process
-0.112153	0.07907	GOBP	811	1.9655e-05	0.000941511	cellular response to chemical stimulus
0.0793096	-0.194725	GOCC	313	1.98812e-05	0.000345365	microtubule organizing center
0.194886	0.139309	GOBP	173	1.9989e-05	0.000952841	viral reproductive process
0.312402	-0.350382	GOCC	66	2.00793e-05	0.000343894	nucleosome
-0.131252	0.148512	GOMF	379	2.02321e-05	0.00184315	lipid binding
0.105185	-0.00627218	GOBP	1175	2.06606e-05	0.000980077	cellular catabolic process
-0.151643	0.113564	GOBP	411	2.09587e-05	0.00098941	neurological system process
0.196721	-0.137509	GOBP	251	2.14463e-05	0.00100756	histone modification
0.172051	0.149667	KEGG	188	2.18276e-05	0.000251927	Alzheimer's disease
0.122867	-0.475395	GOCC	53	2.21535e-05	0.000374148	condensed chromosome
-0.249307	0.119507	GOMF	180	2.2723e-05	0.00201958	cation channel activity
-0.126421	0.0702063	GOBP	695	2.32585e-05	0.00108747	regulation of transport
-0.17894	-0.739479	GOBP	18	2.52606e-05	0.00117546	DNA biosynthetic process
0.179853	0.224076	GOBP	116	2.57024e-05	0.00119035	macromolecular complex disassembly
0.287351	-0.303312	GOBP	81	2.67873e-05	0.00123474	nuclear export
0.186225	0.219127	GOBP	115	2.69619e-05	0.00123696	cellular macromolecular complex disassembly
0.211682	-0.443159	GOMF	55	2.90602e-05	0.00252132	DNA helicase activity
-0.10513	0.0651036	GOBP	958	2.92863e-05	0.00133732	regulation of cell communication
-0.266602	0.438544	GOMF	51	3.27933e-05	0.00277904	serine-type endopeptidase inhibitor activity
-0.222035	0.168227	KEGG	178	3.28328e-05	0.000363788	Neuroactive ligand-receptor interaction
-0.193771	0.106287	GOBP	276	3.37999e-05	0.00153625	positive regulation of transport
-0.0117096	-0.11127	GOCC	906	3.39597e-05	0.000565685	cytoskeletal part
0.344848	-0.20774	GOBP	82	3.66175e-05	0.0016566	anaphase-promoting complex-dependent proteasomal ubiquitin-dependent protein catabolic process
-0.0549926	-0.600252	GOBP	29	3.67676e-05	0.00165573	chromatin remodeling at centromere
0.143922	-0.386322	GOMF	74	3.6918e-05	0.00305748	DNA-dependent ATPase activity
0.285743	-0.244764	GOBP	96	3.79912e-05	0.00170298	regulation of ligase activity
-0.225509	0.125734	GOBP	198	3.93016e-05	0.00175368	regulation of response to external stimulus
0.0183796	0.11632	GOBP	778	4.0831e-05	0.00181364	oxidation-reduction process
0.336972	-0.321945	GOBP	62	4.12219e-05	0.00182272	RNA export from nucleus
0.0468869	0.0265237	GOCC	5423	4.15117e-05	0.000682138	cytoplasmic part
-0.313598	0.225911	GOMF	89	4.21609e-05	0.0034141	serine-type endopeptidase activity
-0.175584	0.0398587	GOBP	372	4.25462e-05	0.0018728	secretion
-0.14118	0.130072	GOBP	372	4.33986e-05	0.00190175	positive regulation of immune system process
0.339865	0.288622	GOCC	45	4.46126e-05	0.000723318	flagellum
-0.179038	0.197765	GOBP	189	4.50601e-05	0.00196575	activation of immune response
-0.12712	0.157064	GOBP	331	4.59348e-05	0.001995	cellular chemical homeostasis
0.351512	0.229365	KEGG	51	4.79041e-05	0.000510363	Cysteine and methionine metabolism
-0.164862	0.0343009	GOBP	417	4.90325e-05	0.00212011	cell motility
0.395453	0.0106228	GOBP	67	4.90441e-05	0.00211127	nuclear-transcribed mRNA catabolic process, deadenylation-dependent decay
0.382196	-0.143555	GOBP	73	4.98209e-05	0.00213531	positive regulation of ubiquitin-protein ligase activity involved in mitotic cell cycle
-0.445873	0.769705	GOCC	16	5.19035e-05	0.000830456	MHC class II protein complex
-0.0636945	-0.849546	GOBP	14	5.29426e-05	0.00225919	mitotic sister chromatid segregation
0.226001	-0.0606074	GOBP	215	5.37874e-05	0.00228526	protein folding
-0.183282	0.11216	GOBP	280	5.42104e-05	0.00229327	regulation of system process
-0.00073989	-0.392317	GOBP	68	5.42903e-05	0.00228675	DNA integrity checkpoint
-0.262974	0.18007	GOCC	127	5.43582e-05	0.000858436	extracellular matrix part
-0.309075	0.20507	GOBP	92	6.11029e-05	0.00256265	regulation of calcium ion transport
0.356556	-0.202743	GOBP	74	6.12456e-05	0.00255766	negative regulation of ligase activity
0.356556	-0.202743	GOBP	74	6.12456e-05	0.00254677	negative regulation of ubiquitin-protein ligase activity
-0.0805118	0.476368	GOCC	47	6.40315e-05	0.000998235	chloroplast stroma
-0.0805118	0.476368	GOCC	47	6.40315e-05	0.000985599	plastid stroma
0.286118	-0.232179	GOBP	94	6.42027e-05	0.00265843	regulation of ubiquitin-protein ligase activity
-0.210336	0.100854	GOBP	224	6.8942e-05	0.00284262	regulation of transmembrane transport
0.155288	-0.0958877	GOBP	380	6.98945e-05	0.00286979	protein modification by small protein conjugation or removal
-0.198205	0.186931	GOBP	172	7.01431e-05	0.00286794	divalent inorganic cation homeostasis
-0.0187096	-0.766071	GOBP	17	7.27206e-05	0.00296094	sister chromatid segregation
0.277908	-0.156932	GOBP	120	7.31892e-05	0.00296766	protein acylation
0.347139	-0.186346	GOBP	78	7.36724e-05	0.0029749	regulation of ubiquitin-protein ligase activity involved in mitotic cell cycle
-0.153073	0.0924489	GOBP	392	7.50112e-05	0.0030165	metal ion transport
0.253574	-0.196721	GOBP	121	7.8078e-05	0.00312696	peptidyl-lysine modification
0.320512	-0.207875	GOBP	84	7.81544e-05	0.00311724	positive regulation of ligase activity
0.0223015	-0.172484	GOBP	357	7.84756e-05	0.00311733	regulation of organelle organization
-0.156457	0.0706896	GOBP	410	7.89734e-05	0.00312441	tissue development
-0.100143	0.0650723	GOBP	916	8.0067e-05	0.0031549	regulation of cell proliferation
-0.175879	0.0681831	GOBP	331	8.02315e-05	0.00314868	response to wounding
-0.192012	0.14876	GOBP	212	8.0304e-05	0.00313892	negative regulation of multicellular organismal process
0.0603624	0.27674	Chromosome	115	8.35411e-05	0.00331379	HSCHR6_MHC_DBB
0.070639	0.260103	Chromosome	125	8.38773e-05	0.00249535	HSCHR6_MHC_COX
-0.212354	0.158736	KEGG	176	8.43013e-05	0.000864869	Cytokine-cytokine receptor interaction
-0.268517	0.201516	GOMF	109	8.57121e-05	0.00678989	serine hydrolase activity
0.266931	0.0427904	GOMF	128	8.79977e-05	0.00682263	unfolded protein binding
0.0400305	-0.046321	GOMF	6598	8.95581e-05	0.00679895	protein binding
-0.136192	0.0968184	GOBP	447	9.06515e-05	0.00352927	cation transport
-0.111658	0.0337145	GOBP	865	9.19427e-05	0.00356534	response to external stimulus
0.52013	-0.378825	GOCC	29	9.65598e-05	0.00146771	small nuclear ribonucleoprotein complex
-0.193151	0.262132	GOBP	114	9.71952e-05	0.00375412	epidermis development
0.0375709	-0.52577	GOBP	36	9.89689e-05	0.00380757	telomere maintenance via telomere lengthening
0.381782	-0.00283536	GOCC	67	9.95105e-05	0.00149389	respiratory chain
0.124061	-0.10505	GOMF	472	0.000100569	0.00747907	ligase activity
0.167571	0.0170741	GOBP	336	0.000102006	0.00390905	posttranscriptional regulation of gene expression
-0.115148	0.0194709	GOBP	806	0.000103403	0.00394708	organ development
-0.120747	0.154504	GOBP	318	0.000103672	0.00394197	cellular ion homeostasis
-0.254529	0.221593	GOMF	106	0.000104657	0.00762738	serine-type peptidase activity
-0.446424	0.605193	KEGG	21	0.000105652	0.0010452	Asthma
0.016404	-0.322052	GOBP	95	0.000106166	0.00402113	regulation of mitosis
0.016404	-0.322052	GOBP	95	0.000106166	0.00400561	regulation of nuclear division
0.277658	-0.16874	GOBP	111	0.000109057	0.00409885	protein acetylation
0.230653	-0.253304	GOMF	102	0.000112753	0.00805634	S-adenosylmethionine-dependent methyltransferase activity
0.0422028	-0.0468947	GOCC	4619	0.000113363	0.00168109	cytoplasm
-0.0932078	0.0789376	GOBP	847	0.000115466	0.00432312	lipid metabolic process
0.187985	-0.502859	GOMF	38	0.000116059	0.00813309	ATP-dependent DNA helicase activity
-0.203915	0.175669	GOBP	165	0.000117097	0.00436746	calcium ion homeostasis
-0.320524	0.21177	GOCC	79	0.000118349	0.00173388	cation channel complex
0.321798	-0.192578	GOBP	82	0.00012008	0.00446168	positive regulation of ubiquitin-protein ligase activity
-0.0780136	-0.0368677	GOBP	1215	0.000120532	0.00446153	regulation of catalytic activity
0.390215	-0.440893	GOCC	34	0.00012158	0.00176002	H4-H2A histone acetyltransferase complex
0.0833181	-0.344831	GOBP	83	0.00012209	0.00450213	mitotic cell cycle checkpoint
-0.275707	0.215735	GOBP	96	0.000122699	0.00450759	xenobiotic metabolic process
0.287607	-0.169282	GOBP	103	0.000125125	0.00457947	internal protein amino acid acetylation
0.325952	-0.334494	GOBP	54	0.000125345	0.00457043	mRNA export from nucleus
0.0481085	-0.0540572	GOBP	2866	0.000125798	0.00456989	regulation of cellular biosynthetic process
0.350506	-0.030447	GOBP	79	0.000127625	0.00461907	mRNA 3'-end processing
-0.0430043	0.384032	GOCC	66	0.000128816	0.00184283	plastid part
0.0466378	-0.0548867	GOBP	2881	0.000129875	0.00468315	regulation of biosynthetic process
-0.0908441	-0.0642762	GOBP	668	0.000135792	0.00487852	regulation of phosphorylation
0.0399339	-0.726523	GOBP	18	0.000136129	0.00487271	negative regulation of DNA-dependent DNA replication
0.0723149	0.266349	GOBP	112	0.000136781	0.00487818	endocrine pancreas development
0.281493	-0.176783	GOBP	103	0.000139847	0.00496939	peptidyl-lysine acetylation
0.0282394	0.117193	GOMF	613	0.00014263	0.00980652	oxidoreductase activity
0.28563	-0.170292	GOBP	102	0.000143968	0.0050973	histone acetylation
0.28563	-0.170292	GOBP	102	0.000143968	0.0050789	internal peptidyl-lysine acetylation
-0.352112	-0.0543048	GOBP	69	0.000145339	0.00510881	platelet degranulation
-0.558056	0.958604	GOMF	9	0.000154091	0.0103983	MHC class II receptor activity
0.351087	-0.183636	GOBP	70	0.000155121	0.00543313	negative regulation of ubiquitin-protein ligase activity involved in mitotic cell cycle
-0.27257	0.259648	GOCC	81	0.000155219	0.00219473	anchored to membrane
-0.1735	0.109642	GOBP	270	0.000155935	0.00544214	response to steroid hormone stimulus
-0.18751	0.191024	GOBP	161	0.000156984	0.00545925	cellular divalent inorganic cation homeostasis
-0.157457	0.0334265	GOBP	394	0.000161612	0.00560026	cell migration
-0.610466	0.469399	GOCC	19	0.000162291	0.00226835	MHC class I protein complex
-0.151929	0.254456	GOBP	126	0.000168989	0.00583519	extracellular structure organization
-0.259153	0.248566	GOBP	88	0.000170153	0.00585471	elevation of cytosolic calcium ion concentration
-0.103994	0.0839625	GOBP	661	0.000170337	0.00584045	cellular response to organic substance
0.0287726	-0.0550213	GOBP	4074	0.000170459	0.0058242	regulation of metabolic process
-0.189218	0.26988	KEGG	103	0.000171019	0.00163352	Natural killer cell mediated cytotoxicity
-0.116616	0.162877	GOBP	283	0.000172119	0.00586044	cation homeostasis
0.49658	-0.311471	GOCC	32	0.000174138	0.00240627	nucleolar part
-0.279198	0.147173	GOBP	109	0.000174909	0.00593477	regulation of metal ion transport
0.376575	-0.44483	GOCC	33	0.0001764	0.00241013	NuA4 histone acetyltransferase complex
0.395987	0.184833	GOBP	41	0.000177788	0.00601157	nuclear-transcribed mRNA poly(A) tail shortening
-0.231955	0.223217	GOMF	109	0.000178277	0.0118117	cytokine activity
-0.17911	0.0307413	GOBP	298	0.000178876	0.00602751	regulation of cellular component movement
-0.130627	0.0891789	GOBP	456	0.000179291	0.00602073	cell activation
0.113863	0.201202	GOBP	145	0.000181579	0.00607669	carbohydrate catabolic process
-0.0976744	-0.0587233	GOBP	616	0.000182902	0.00610007	regulation of protein phosphorylation
-0.593412	0.552263	GOBP	17	0.000183022	0.00608332	antigen processing and presentation of peptide antigen via MHC class I
-0.228249	0.249465	GOBP	98	0.00018709	0.00619743	negative regulation of peptidase activity
0.323086	-0.0391565	GOBP	89	0.000188381	0.00621912	RNA 3'-end processing
-0.10859	0.100309	GOMF	529	0.000191019	0.0124298	ion transmembrane transporter activity
-0.150011	0.162651	GOBP	230	0.000194779	0.00640869	positive regulation of immune response
0.313261	0.00749959	GOMF	90	0.000198141	0.0126671	mRNA binding
-0.0402157	0.267306	KEGG	130	0.000198538	0.00183317	Toxoplasmosis
0.0815331	-0.0957621	GOMF	737	0.000199723	0.0125481	pyrophosphatase activity
0.0789117	0.242506	Chromosome	123	0.000200168	0.00476399	HSCHR6_MHC_QBL
-0.231857	0.236961	GOBP	101	0.000202105	0.0066274	cytosolic calcium ion homeostasis
-0.148339	0.156276	GOBP	241	0.000206174	0.00673823	metal ion homeostasis
-0.0498677	-0.0078112	GOBP	6310	0.000209681	0.00683	regulation of cellular process
0.30433	-0.124429	GOBP	95	0.000211454	0.00686488	negative regulation of protein ubiquitination
-0.101574	0.00619847	GOBP	935	0.000213174	0.00689779	anatomical structure morphogenesis
0.27748	-0.188301	GOCC	96	0.000217888	0.00294391	protein-DNA complex
-0.386751	0.391429	KEGG	36	0.000222639	0.00198939	Intestinal immune network for IgA production
-0.423953	0.597551	GOBP	20	0.000223018	0.00719251	antigen processing and presentation of peptide or polysaccharide antigen via MHC class II
-0.0871072	-0.0615915	GOBP	681	0.000223233	0.00717575	regulation of phosphate metabolic process
-0.0871072	-0.0615915	GOBP	681	0.000223233	0.00715222	regulation of phosphorus metabolic process
0.366584	-0.439947	GOBP	33	0.000227516	0.00726566	termination of RNA polymerase II transcription
0.44503	-0.21904	GOMF	42	0.000229149	0.0141529	DNA-directed RNA polymerase activity
0.44503	-0.21904	GOMF	42	0.000229149	0.013917	RNA polymerase activity
0.302804	-0.0698523	GOBP	99	0.0002329	0.00741334	nuclear-transcribed mRNA catabolic process
0.230005	0.0601059	GOBP	141	0.000236735	0.00751095	electron transport chain
0.650102	-0.350966	GOCC	19	0.000237479	0.00317335	heterogeneous nuclear ribonucleoprotein complex
0.0804034	-0.0942777	GOMF	740	0.000241513	0.0144274	hydrolase activity, acting on acid anhydrides
0.0804034	-0.0942777	GOMF	740	0.000241513	0.0141947	hydrolase activity, acting on acid anhydrides, in phosphorus-containing anhydrides
-0.194851	0.179216	GOBP	155	0.000242448	0.00766733	cellular calcium ion homeostasis
0.209228	0.249498	Chromosome	68	0.00025218	0.00500157	HSCHR6_MHC_APD
-0.203983	0.104919	GOBP	197	0.000253164	0.00798037	regulation of peptidase activity
-0.325176	0.391506	KEGG	41	0.000261432	0.00226302	Arachidonic acid metabolism
0.233174	0.123725	GOMF	106	0.000261503	0.0151257	protein N-terminus binding
-0.125069	-0.0914187	GOBP	306	0.000262079	0.00823483	actin filament-based process
0.231303	0.168847	GOBP	88	0.000263042	0.00823862	glucose catabolic process
0.205749	0.167834	GOBP	102	0.000263324	0.0082211	monosaccharide catabolic process
-0.0970838	0.0831215	GOMF	683	0.000266377	0.0151668	transmembrane transporter activity
-0.223431	-0.031777	GOBP	160	0.000268888	0.00836805	exocytosis
-0.0501827	-0.00355975	GOBP	6592	0.000273694	0.00849059	regulation of biological process
-0.505868	0.44715	GOBP	23	0.000288128	0.00891009	antigen processing and presentation of peptide antigen
0.313495	-0.155156	GOBP	82	0.000290383	0.00895148	transcription elongation, DNA-dependent
-0.126947	-0.0884535	GOBP	303	0.000290507	0.00892715	regulation of protein serine-threonine kinase activity
-0.0503452	-0.55617	KEGG	26	0.000295567	0.00248097	Mismatch repair
0.252414	-0.163487	GOBP	114	0.00029694	0.00909622	positive regulation of protein ubiquitination
-0.323498	0.216248	KEGG	68	0.000298163	0.00242915	ECM-receptor interaction
0.522059	-0.235398	GOCC	30	0.000300454	0.00397122	MLL1 complex
-0.31067	0.347789	GOBP	48	0.000301756	0.00921488	icosanoid metabolic process
-0.612934	0.700525	GOMF	12	0.000303038	0.0169887	insulin-like growth factor I binding
-0.0758083	-0.0145793	GOBP	1471	0.000303686	0.00924493	regulation of molecular function
0.149453	0.267958	GOCC	76	0.0003132	0.00409518	small ribosomal subunit
0.0464073	-0.0357423	GOMF	4643	0.000318337	0.0175761	catalytic activity
0.198834	0.17541	GOBP	99	0.000325738	0.00988543	hexose catabolic process
-0.175801	0.0278795	GOBP	283	0.000333749	0.0100972	secretion by cell
-0.178946	0.102556	GOMF	237	0.00034118	0.0185561	G-protein coupled receptor activity
-0.507462	-0.114652	GOBP	28	0.000341867	0.0103109	regulation of blood coagulation
0.0343376	-0.567927	GOBP	26	0.000343616	0.0103317	histone exchange
0.196905	-0.202952	GOMF	129	0.000345668	0.0185238	nucleotidyltransferase activity
0.150305	-0.595459	GOBP	24	0.000347391	0.0104132	DNA-dependent DNA replication initiation
-0.359733	0.202911	GOBP	58	0.000348915	0.0104269	humoral immune response
0.334644	-0.508741	GOCC	27	0.000350694	0.00453664	MLL5-L complex
-0.277138	0.228418	GOBP	79	0.000355154	0.010581	regulation of blood pressure
0.0261782	-0.643392	GOBP	20	0.000359112	0.0106664	nucleotide-excision repair, DNA gap filling
0.0597178	-0.186373	GOMF	244	0.000368637	0.0194683	chromatin binding
-0.036291	0.365201	GOCC	63	0.000368698	0.00471933	chloroplast part
0.183201	0.169061	GOBP	110	0.000368733	0.010919	alcohol catabolic process
0.433123	-0.284847	GOCC	37	0.000369398	0.00467905	Cajal body
0.0711882	-0.0989695	GOMF	708	0.000378603	0.019709	nucleoside-triphosphatase activity
0.37906	-0.15817	GOBP	56	0.000378672	0.0111794	amino acid activation
0.37906	-0.15817	GOBP	56	0.000378672	0.0111457	tRNA aminoacylation
0.37906	-0.15817	GOBP	56	0.000378672	0.0111123	tRNA aminoacylation for protein translation
-0.11928	-0.0440535	GOBP	459	0.000379525	0.011104	chemotaxis
-0.11928	-0.0440535	GOBP	459	0.000379525	0.0110708	taxis
-0.179118	0.1221	GOBP	214	0.000383344	0.0111489	steroid metabolic process
-0.0938327	-0.0604257	GOMF	574	0.000384253	0.0197214	cytoskeletal protein binding
-0.217194	0.183392	GOBP	125	0.00038884	0.0112752	calcium ion transport
-0.171276	0.037704	GOBP	292	0.000389426	0.0112588	regulation of locomotion
0.433015	-0.517025	GOMF	22	0.000391818	0.0198304	tRNA binding
-0.138782	0.158393	GOBP	229	0.000399442	0.0115143	cellular metal ion homeostasis
-0.125587	-0.015076	GOBP	496	0.000409164	0.0117599	regulation of body fluid levels
0.138718	0.133652	GOBP	182	0.00041444	0.0118766	cellular component disassembly
-0.152118	0.0359383	GOBP	368	0.000418929	0.0119701	organ morphogenesis
-0.321142	0.506353	GOBP	27	0.000422498	0.0120369	calcium ion transport into cytosol
0.142553	0.129986	GOBP	181	0.000422819	0.012011	cellular component disassembly at cellular level
-0.0998306	0.0676817	GOBP	708	0.000423888	0.0120065	regulation of multicellular organismal development
0.010804	-0.357838	GOBP	63	0.000427276	0.0120675	DNA damage checkpoint
-0.0879797	-0.0821339	GOBP	474	0.000433135	0.0121977	regulation of protein kinase activity
0.344747	-0.0365484	GOBP	69	0.000439175	0.0123322	mitochondrial transport
-0.226291	0.116535	KEGG	147	0.000441895	0.00349728	Calcium signaling pathway
0.337801	0.075423	GOBP	61	0.000446918	0.0125137	regulation of translational initiation
0.154193	-0.596051	GOBP	23	0.000453801	0.0126701	regulation of DNA-dependent DNA replication
-0.0808492	0.101142	GOBP	610	0.000454182	0.0126446	regulation of immune system process
0.0638371	-0.309298	GOBP	86	0.000459235	0.012749	chromatin remodeling
0.0626463	0.367753	GOCC	53	0.000469435	0.00588488	cytosolic small ribosomal subunit
-0.201524	0.0588582	GOBP	201	0.000482878	0.0133674	platelet activation
0.384652	-0.25345	KEGG	45	0.000486237	0.00374133	Aminoacyl-tRNA biosynthesis
-0.280055	-0.702164	GOCC	12	0.00048657	0.00603744	centromeric heterochromatin
-0.0857473	0.126656	GOBP	421	0.000488638	0.0134886	cellular homeostasis
-0.458696	0.00145434	GOCC	37	0.000499538	0.00613574	vesicle lumen
-0.294152	0.314448	GOBP	52	0.000519583	0.0143024	unsaturated fatty acid metabolic process
-0.29305	0.283448	KEGG	58	0.000522565	0.00391218	Leishmaniasis
0.21717	0.132277	GOCC	102	0.00052476	0.00638109	cytosolic part
0.334373	-0.514395	GOBP	25	0.000525235	0.0144174	DNA geometric change
0.0746211	-0.254913	GOCC	123	0.000531947	0.00640443	nuclear envelope
0.0376348	-0.31186	GOBP	82	0.000539386	0.0147644	regulation of glucose transport
0.0210798	-0.557779	GOBP	25	0.000541079	0.0147693	CenH3-containing nucleosome assembly at centromere
0.0210798	-0.557779	GOBP	25	0.000541079	0.0147282	DNA replication-independent nucleosome assembly
0.0210798	-0.557779	GOBP	25	0.000541079	0.0146873	DNA replication-independent nucleosome organization
0.396328	-0.190584	GOBP	47	0.000541607	0.0146609	RNA modification
0.0735439	-0.252316	GOBP	125	0.000548466	0.0148055	macromolecule methylation
-0.284181	0.366542	GOBP	44	0.000556297	0.0149756	benzene-containing compound metabolic process
0.286606	-0.191104	KEGG	79	0.000560834	0.00408819	mRNA surveillance pathway
-0.118484	0.0781584	GOBP	478	0.000573275	0.0153902	positive regulation of cell proliferation
-0.0784257	-0.0848559	GOBP	493	0.000576492	0.0154342	regulation of kinase activity
-0.100237	0.123879	GOBP	379	0.000599734	0.0160126	regulation of cellular localization
-0.111698	0.156836	GOBP	255	0.00059985	0.015972	cellular cation homeostasis
0.137048	-0.0999863	GOBP	331	0.000600371	0.0159425	protein modification by small protein conjugation
-0.462795	0.0286502	GOCC	36	0.000602404	0.00718161	cytoplasmic membrane-bounded vesicle lumen
0.334864	0.097897	GOCC	56	0.000612506	0.00723114	large ribosomal subunit
0.0329441	-0.514955	GOBP	29	0.000612645	0.0162243	ATP-dependent chromatin remodeling
-0.0868957	0.0611549	GOBP	874	0.000622584	0.016443	regulation of developmental process
-0.198003	-0.497355	GOBP	23	0.000631362	0.0166298	chromosome condensation
-0.0811175	-0.33052	GOBP	59	0.000657611	0.0172747	meiosis
0.515665	-0.120761	GOBP	29	0.000670429	0.0175641	protein targeting to mitochondrion
-0.204582	0.226188	GOBP	99	0.000707564	0.0184875	regulation of inflammatory response
-0.345255	0.452595	GOBP	28	0.000715581	0.0186471	cytosolic calcium ion transport
0.465859	-0.68843	GOBP	13	0.000716001	0.0186084	establishment of chromosome localization
0.251592	-0.18081	KEGG	94	0.000745054	0.00529179	Pyrimidine metabolism
-0.45906	0.0234012	GOCC	35	0.000777774	0.00909398	platelet alpha granule lumen
-0.45906	0.0234012	GOCC	35	0.000777774	0.00900737	secretory granule lumen
-0.143558	0.121107	GOCC	253	0.000907202	0.0104072	synapse
-0.159954	0.107537	GOCC	235	0.000940454	0.0106878	cell surface
0.204014	-0.211774	KEGG	101	0.000980728	0.00679154	Progesterone-mediated oocyte maturation
0.0527557	-0.326804	GOCC	68	0.000981299	0.0110487	heterochromatin
-0.130317	-0.129066	GOCC	172	0.00107824	0.0120288	adherens junction
-0.0341072	0.0895749	GOCC	921	0.00108904	0.0120388	endoplasmic reticulum
-0.115998	-0.194868	GOCC	114	0.00109393	0.0119839	focal adhesion
0.54244	-0.937832	GOCC	7	0.00111211	0.0120743	MCM complex
0.196354	-0.119639	KEGG	158	0.0011146	0.00753035	Ubiquitin mediated proteolysis
-0.10784	0.15624	GOCC	235	0.00113632	0.012228	synapse part
0.0975562	-0.325529	GOCC	65	0.00125953	0.0134349	nuclear chromosome
0.298583	-0.157991	KEGG	70	0.00127155	0.00838616	RNA degradation
0.241265	-0.229249	GOCC	75	0.00129107	0.0136517	nuclear matrix
-0.224273	0.148001	KEGG	113	0.00130275	0.0083921	Osteoclast differentiation
0.0830171	-0.179832	GOCC	200	0.00136406	0.0142992	centrosome
0.147338	-0.26731	KEGG	85	0.00137726	0.00867049	Shigellosis
0.0599251	-0.029946	GOCC	2059	0.00137991	0.0143417	cytosol
-0.0944121	0.182587	GOCC	187	0.00140176	0.0144452	vacuolar part
0.492964	-0.100304	KEGG	28	0.00140885	0.00867223	RNA polymerase
-0.549689	-0.0794726	KEGG	20	0.00143139	0.00861944	Nitrogen metabolism
0.187689	-0.105219	GOCC	169	0.00154026	0.0157391	ubiquitin ligase complex
-0.269108	0.0906899	KEGG	90	0.00164096	0.00967121	Phosphatidylinositol signaling system
0.617146	-0.290687	GOCC	16	0.00170121	0.0172389	mitochondrial large ribosomal subunit
0.570537	0.172345	GOCC	16	0.00170638	0.0171484	mitochondrial proton-transporting ATP synthase complex
0.570537	0.172345	GOCC	16	0.00170638	0.0170079	proton-transporting ATP synthase complex
0.588575	-0.411907	GOCC	15	0.00171192	0.0169243	preribosome
-0.0691846	0.0903818	GOCC	625	0.00179957	0.0176474	vesicle
0.195219	-0.330898	GOCC	51	0.00185641	0.0180592	spindle microtubule
0.39247	-0.248751	GOCC	35	0.00187502	0.0180955	mediator complex
0.559997	0.181068	GOCC	16	0.00189261	0.0181214	eukaryotic translation initiation factor 3 complex
-0.0347698	-0.387249	KEGG	39	0.00204599	0.0118071	Base excision repair
-0.0707816	0.0887907	GOCC	611	0.00209056	0.0198603	cytoplasmic vesicle
-0.169121	0.392036	KEGG	38	0.00237067	0.0134015	Aldosterone-regulated sodium reabsorption
0.250132	0.159696	KEGG	57	0.00240608	0.0133297	Thyroid cancer
0.202264	-0.081568	KEGG	145	0.00243005	0.0131985	Purine metabolism
-0.331417	0.163557	KEGG	51	0.0025036	0.0133365	Hematopoietic cell lineage
-0.0697687	-0.134502	KEGG	223	0.00250906	0.0131134	Regulation of actin cytoskeleton
0.37114	-0.0887926	KEGG	43	0.0028868	0.0148082	Proteasome
-0.26223	-0.479825	KEGG	16	0.00316788	0.0159546	Maturity onset diabetes of the young
0.173817	-0.00112385	KEGG	185	0.00338691	0.0167531	Huntington's disease

## Sheet: Fig.3 B
log2HPT2_2N	HCT116 actinomycin	Type	Size	P value	Benj. Hoch. FDR	Names
-0.221048	-0.12878	GOCC	1269	0	0	nucleus
-0.256908	-0.148788	GOMF	825	0	0	nucleic acid binding
-0.228081	-0.145961	GOBP	877	2.22045e-16	1.14975e-12	nucleic acid metabolic process
-0.195447	-0.148705	GOBP	1047	5.55112e-15	1.43718e-11	cellular nitrogen compound metabolic process
-0.230494	-0.185777	GOCC	590	1.19904e-14	4.45444e-12	nuclear part
-0.190762	-0.145731	GOBP	1066	1.68754e-14	2.91269e-11	nitrogen compound metabolic process
-0.217698	-0.139979	GOBP	815	2.28706e-14	2.9606e-11	RNA metabolic process
-0.19316	-0.147507	GOBP	995	2.64233e-14	2.7364e-11	nucleobase, nucleoside, nucleotide and nucleic acid metabolic process
-0.242306	-0.0962195	GOMF	626	1.66467e-12	1.41497e-09	DNA binding
-0.158605	-0.138468	GOBP	1274	2.63545e-12	2.27439e-09	cellular macromolecule metabolic process
-0.203296	-0.106674	GOBP	796	1.66931e-11	1.23481e-08	regulation of cellular macromolecule biosynthetic process
-0.201367	-0.107945	GOBP	800	1.98515e-11	1.28489e-08	regulation of macromolecule biosynthetic process
-0.210109	-0.11968	GOBP	670	3.05651e-11	1.75851e-08	transcription, DNA-dependent
-0.14878	-0.130287	GOBP	1353	3.17149e-11	1.6422e-08	macromolecule metabolic process
-0.208844	-0.120615	GOBP	671	3.41367e-11	1.60691e-08	RNA biosynthetic process
-0.202303	-0.107452	GOBP	765	3.5987e-11	1.55284e-08	regulation of RNA metabolic process
-0.195837	-0.102937	GOBP	833	4.49842e-11	1.79176e-08	regulation of gene expression
-0.194453	-0.11698	GOBP	776	5.07654e-11	1.87759e-08	macromolecule biosynthetic process
-0.191512	-0.118916	GOBP	770	7.97138e-11	2.75172e-08	cellular macromolecule biosynthetic process
-0.198199	-0.108986	GOBP	750	9.06766e-11	2.93452e-08	regulation of transcription, DNA-dependent
-0.194551	-0.0980866	GOBP	827	9.40961e-11	2.86606e-08	regulation of biosynthetic process
-0.194258	-0.0980569	GOBP	826	1.01378e-10	2.91632e-08	regulation of cellular biosynthetic process
-0.188741	-0.101	GOBP	843	1.6367e-10	4.46044e-08	regulation of nucleobase, nucleoside, nucleotide and nucleic acid metabolic process
-0.179962	-0.0969529	GOBP	863	7.91805e-10	2.04998e-07	regulation of nitrogen compound metabolic process
-0.199961	-0.140884	GOCC	541	8.18932e-10	2.02822e-07	intracellular
-0.176821	-0.0832612	GOBP	974	8.8608e-10	2.18482e-07	regulation of macromolecule metabolic process
-0.317965	-0.20745	GOCC	195	1.31061e-09	2.43445e-07	nucleoplasm
-0.170174	-0.0845699	GOBP	1032	1.45108e-09	3.41532e-07	regulation of cellular metabolic process
-0.166468	-0.0815714	GOBP	1020	4.05709e-09	9.13374e-07	regulation of primary metabolic process
0.141375	0.134336	GOCC	803	1.51432e-08	2.25028e-06	integral to membrane
0.127668	0.12868	GOCC	1006	1.56788e-08	1.94156e-06	membrane part
0.133443	0.135567	GOCC	820	2.71503e-08	2.88181e-06	intrinsic to membrane
-0.153227	-0.077408	GOBP	1102	2.78699e-08	6.01293e-06	regulation of metabolic process
-0.231226	-0.246502	GOMF	198	6.54915e-08	3.71119e-05	RNA binding
-0.144992	-0.0983399	GOBP	923	9.15952e-08	1.89712e-05	biosynthetic process
-0.145143	-0.0982288	GOBP	911	1.0237e-07	2.03874e-05	cellular biosynthetic process
-0.086634	-0.120262	GOBP	1653	3.86379e-07	7.4099e-05	cellular metabolic process
-0.0947063	-0.113924	GOBP	1624	4.2134e-07	7.79177e-05	primary metabolic process
0.129175	0.0864698	GOCC	1165	4.23339e-07	3.93176e-05	membrane
-0.223257	-0.248966	GOCC	169	7.14227e-07	5.89634e-05	nucleoplasm part
-0.213075	-0.149796	GOCC	281	9.23318e-07	6.86026e-05	nucleolus
-0.28549	-0.120737	GOBP	173	2.34652e-06	0.000418976	cell cycle process
0.118656	0.243117	GOCC	226	3.31012e-06	0.000223584	extracellular region
-0.30231	-0.177539	GOBP	132	3.31945e-06	0.000572937	RNA processing
0.231405	0.139801	GOCC	217	5.8041e-06	0.000359371	endoplasmic reticulum
0.177352	0.0932974	GOCC	407	7.50853e-06	0.000429141	organelle membrane
0.283887	0.1541	GOCC	144	7.66713e-06	0.000406905	endoplasmic reticulum membrane
0.262327	0.160747	GOCC	160	7.92923e-06	0.000392761	endoplasmic reticulum part
-0.120103	-0.0790649	GOMF	2428	8.01497e-06	0.00340636	binding
0.129833	0.0192258	GOCC	1183	8.96737e-06	0.000416422	cytoplasmic part
-0.401825	-0.323503	GOBP	54	1.0904e-05	0.00182132	mitosis
-0.401825	-0.323503	GOBP	54	1.0904e-05	0.00176441	nuclear division
-0.328317	-0.26459	GOBP	80	1.30893e-05	0.00205383	mRNA processing
-0.109895	-0.0583603	GOBP	1649	1.83276e-05	0.00279119	regulation of cellular process
-0.138339	-0.0909491	GOCC	583	1.94493e-05	0.000850049	intracellular non-membrane-bounded organelle
-0.138339	-0.0909491	GOCC	583	1.94493e-05	0.000802824	non-membrane-bounded organelle
-0.300999	-0.161373	GOBP	116	2.00945e-05	0.00297284	cell cycle phase
-0.370758	-0.322972	GOBP	56	2.01269e-05	0.00289492	organelle fission
-0.0987987	-0.0786815	GOCC	1988	2.10448e-05	0.000822961	organelle
-0.0989423	-0.0777582	GOCC	1987	2.24442e-05	0.000833803	intracellular organelle
-0.0999402	-0.0737208	GOCC	1839	2.30942e-05	0.000817095	intracellular membrane-bounded organelle
-0.0985964	-0.0738514	GOCC	1841	2.70683e-05	0.000914172	membrane-bounded organelle
-0.172214	-0.0683815	GOBP	409	2.89674e-05	0.00405387	cellular component organization or biogenesis at cellular level
-0.151519	-0.0685865	GOMF	528	3.14111e-05	0.0106798	zinc ion binding
-0.0683144	-0.100361	GOBP	1802	3.33217e-05	0.00454053	metabolic process
-0.171425	-0.0648213	GOBP	401	4.02841e-05	0.00534849	cellular component organization at cellular level
-0.553822	-0.483522	GOBP	23	4.05784e-05	0.00525288	M phase
-0.287158	-0.0496693	GOBP	139	4.45376e-05	0.00562478	chromosome organization
-0.0959828	-0.089566	GOCC	2408	4.53827e-05	0.00146606	intracellular part
-0.193437	-0.0684702	GOBP	303	4.74288e-05	0.00584729	organelle organization
-0.310121	-0.0916565	GOCC	113	5.06227e-05	0.00156719	chromosomal part
-0.119037	-0.129914	GOMF	443	5.37487e-05	0.0152288	nucleotide binding
-0.438157	0.438134	GOBP	25	5.95402e-05	0.00716974	protein-DNA complex subunit organization
-0.109976	-0.0688657	GOBP	2473	7.09898e-05	0.00835421	cellular process
-0.335811	-0.245095	GOBP	68	7.11953e-05	0.00819221	RNA splicing
-0.256565	-0.23591	GOBP	98	7.20952e-05	0.00811541	gene expression
-0.101069	-0.0552038	GOBP	1713	7.4304e-05	0.00818609	regulation of biological process
-0.457493	0.383661	GOBP	26	8.11234e-05	0.00875118	nucleosome organization
-0.228919	-0.23472	GOBP	109	8.48507e-05	0.00896647	mRNA metabolic process
-0.400695	-0.0224081	GOCC	64	9.40951e-05	0.00279651	chromosome
0.151211	0.24166	GOCC	142	9.4572e-05	0.00270258	extracellular region part
-0.335204	-0.306219	GOCC	55	9.69185e-05	0.00266705	nuclear body
-0.100652	-0.0489751	GOBP	1776	0.000113628	0.0117673	biological regulation
-0.320074	-0.251544	GOBP	67	0.000115153	0.0116914	cell division
-0.516367	-0.52946	GOBP	20	0.000119157	0.0118653	M phase of mitotic cell cycle
-0.221251	-0.137176	GOBP	165	0.000128168	0.0125218	cell cycle
-0.405575	0.46376	GOBP	23	0.000129763	0.0124429	nucleosome assembly
-0.405575	0.46376	GOBP	23	0.000129763	0.0122166	protein-DNA complex assembly
0.23179	0.107799	GOBP	164	0.000157504	0.0145635	oxidation-reduction process
-0.434164	-0.358577	GOCC	33	0.000170257	0.00451789	nuclear speck
-0.404991	-0.254374	GOBP	45	0.000183955	0.0167109	RNA splicing, via transesterification reactions
-0.405405	-0.250304	GOBP	44	0.000227718	0.0199851	RNA splicing, via transesterification reactions with bulged adenosine as nucleophile
-0.434365	0.532774	GOCC	17	0.000241438	0.00618582	nucleosome
0.194544	0.245788	GOCC	102	0.00026963	0.00667783	extracellular space
0.25407	0.0828903	GOCC	133	0.000305846	0.00733043	membrane fraction
0.252735	0.0693893	GOCC	136	0.000324637	0.00753766	insoluble fraction
-0.372113	-0.243783	GOCC	47	0.000385402	0.00867738	nuclear chromosome part
0.325604	0.182214	GOCC	59	0.000832443	0.0181913	vacuole

## Sheet: Fig.3 C
HCT116* bafilomycin	log2HCT116.5_4_2N	Type	Size	P value	Benj. Hoch. FDR	Names
-0.0117042	0.425949	Chromosome	585	0	0	5
-0.362645	-0.204976	GOCC	409	0	0	chromosomal part
-0.423667	-0.226707	GOCC	278	0	0	chromosome
0.339291	0.202064	GOCC	1101	0	0	extracellular region
0.353541	0.208053	GOCC	661	0	0	extracellular region part
0.351489	0.194153	GOCC	465	0	0	extracellular space
0.16071	0.117269	GOCC	3231	0	0	integral to membrane
-0.180742	-0.110356	GOCC	6887	0	0	intracellular membrane-bounded organelle
-0.169896	-0.126707	GOCC	2257	0	0	intracellular non-membrane-bounded organelle
-0.191249	-0.102708	GOCC	7540	0	0	intracellular organelle
-0.170498	-0.0850387	GOCC	4826	0	0	intracellular organelle part
-0.191615	-0.0845622	GOCC	9202	0	0	intracellular part
0.166894	0.122831	GOCC	3300	0	0	intrinsic to membrane
-0.139891	-0.0651065	GOCC	2916	0	0	macromolecular complex
0.117243	0.115885	GOCC	4957	0	0	membrane
0.128867	0.125001	GOCC	4170	0	0	membrane part
-0.180731	-0.110027	GOCC	6890	0	0	membrane-bounded organelle
-0.169896	-0.126707	GOCC	2257	0	0	non-membrane-bounded organelle
-0.228563	-0.197654	GOCC	2217	0	0	nuclear part
-0.16386	-0.213168	GOCC	993	0	0	nucleolus
-0.294505	-0.24641	GOCC	748	0	0	nucleoplasm
-0.171929	-0.159449	GOCC	4309	0	0	nucleus
-0.191202	-0.102694	GOCC	7546	0	0	organelle
-0.166994	-0.0841014	GOCC	4879	0	0	organelle part
0.193835	0.117914	GOCC	2141	0	0	plasma membrane
-0.381851	-0.169738	GOBP	657	0	0	cell cycle
-0.464647	-0.214766	GOBP	435	0	0	cell cycle phase
-0.356693	-0.180524	GOBP	675	0	0	cell cycle process
-0.426729	-0.17258	GOBP	289	0	0	cell division
0.172403	0.141963	GOBP	1386	0	0	cell surface receptor linked signaling pathway
-0.13407	-0.133516	GOBP	4590	0	0	cellular macromolecule metabolic process
-0.13475	-0.100321	GOBP	6245	0	0	cellular metabolic process
-0.14447	-0.138073	GOBP	3748	0	0	cellular nitrogen compound metabolic process
-0.344769	-0.25584	GOBP	517	0	0	DNA metabolic process
-0.383767	-0.260047	GOBP	308	0	0	DNA repair
0.322796	0.140253	GOBP	435	0	0	G-protein coupled receptor protein signaling pathway
-0.109507	-0.121495	GOBP	4934	0	0	macromolecule metabolic process
-0.115766	-0.0945838	GOBP	6893	0	0	metabolic process
-0.470064	-0.251573	GOBP	210	0	0	mitosis
-0.506088	-0.207433	GOBP	292	0	0	mitotic cell cycle
-0.315062	-0.21813	GOBP	443	0	0	mRNA metabolic process
-0.312311	-0.369929	GOBP	263	0	0	ncRNA metabolic process
-0.13928	-0.135964	GOBP	3827	0	0	nitrogen compound metabolic process
-0.470064	-0.251573	GOBP	210	0	0	nuclear division
-0.153124	-0.173516	GOBP	2890	0	0	nucleic acid metabolic process
-0.145444	-0.147178	GOBP	3432	0	0	nucleobase, nucleoside, nucleotide and nucleic acid metabolic process
-0.450324	-0.238965	GOBP	221	0	0	organelle fission
-0.112946	-0.109088	GOBP	6133	0	0	primary metabolic process
-0.309824	-0.193312	GOBP	459	0	0	response to DNA damage stimulus
-0.109289	-0.148129	GOBP	2538	0	0	RNA metabolic process
-0.302985	-0.308869	GOBP	539	0	0	RNA processing
0.434631	0.14263	GOMF	296	0	0	G-protein coupled receptor activity
0.213889	0.129136	GOMF	1293	0	0	molecular transducer activity
-0.112098	-0.154739	GOMF	2590	0	0	nucleic acid binding
0.25965	0.120313	GOMF	1001	0	0	receptor activity
-0.19961	-0.220084	GOMF	726	0	0	RNA binding
0.213889	0.129136	GOMF	1293	0	0	signal transducer activity
0.359823	0.158716	GOMF	588	0	0	transmembrane receptor activity
0.156396	0.125107	GOCC	1527	2.22045e-16	1.00275e-14	plasma membrane part
-0.318394	-0.271604	GOBP	313	2.22045e-16	7.35955e-14	mRNA processing
-0.190306	-0.0846864	GOBP	1305	2.22045e-16	7.0967e-14	organelle organization
-0.356224	-0.288914	GOBP	252	6.66134e-16	2.0556e-13	RNA splicing
-0.252399	-0.197278	GOBP	519	8.88178e-16	2.64944e-13	chromosome organization
0.110056	0.112043	GOBP	2581	8.88178e-16	2.56397e-13	signal transduction
-0.152675	-0.0841436	GOMF	1871	1.33227e-15	5.72375e-13	nucleotide binding
-0.486671	-0.350617	GOBP	134	7.32747e-15	2.04917e-12	DNA recombination
-0.219545	-0.227885	GOCC	498	8.88178e-15	3.85674e-13	ribonucleoprotein complex
0.128911	0.10468	GOBP	1993	1.4877e-14	4.03437e-12	multicellular organismal process
-0.308479	-0.390695	GOBP	192	1.5099e-14	3.97415e-12	ncRNA processing
-0.18284	-0.083732	GOCC	1193	1.93179e-14	8.07774e-13	mitochondrion
0.220545	0.145642	GOCC	685	2.57572e-14	1.03857e-12	intrinsic to plasma membrane
-0.620843	-0.304569	GOBP	92	3.19744e-14	8.1754e-12	M phase of mitotic cell cycle
-0.108649	-0.0478103	GOMF	4422	5.4623e-14	2.08599e-11	catalytic activity
-0.604244	-0.291894	GOBP	94	9.28146e-14	2.30722e-11	M phase
-0.403894	-0.212865	GOBP	206	1.04583e-13	2.5295e-11	regulation of cell cycle arrest
0.0841254	0.0901159	GOBP	4144	1.13909e-13	2.68255e-11	response to stimulus
-0.417747	-0.222097	GOBP	190	1.36335e-13	3.12837e-11	cell cycle checkpoint
-0.0773306	-0.109126	GOBP	3006	2.81331e-13	6.29407e-11	cellular biosynthetic process
-0.534111	-0.272089	GOCC	114	2.8777e-13	1.12032e-11	chromosome, centromeric region
0.217602	0.134308	GOCC	666	2.97762e-13	1.12058e-11	integral to plasma membrane
-0.395297	-0.328371	GOBP	162	3.23297e-13	7.05655e-11	RNA splicing, via transesterification reactions
-0.32897	-0.154143	GOBP	309	3.64375e-13	7.76379e-11	regulation of cell cycle process
-0.071081	-0.109736	GOBP	3097	4.35429e-13	9.062e-11	biosynthetic process
-0.0776168	-0.121947	GOBP	2365	4.47864e-13	9.10894e-11	macromolecule biosynthetic process
-0.404114	-0.293357	GOBP	167	5.39124e-13	1.07214e-10	DNA replication
-0.0784382	-0.121569	GOBP	2342	5.4512e-13	1.06049e-10	cellular macromolecule biosynthetic process
-0.400049	-0.324936	GOBP	157	6.17284e-13	1.17534e-10	nuclear mRNA splicing, via spliceosome
-0.400049	-0.324936	GOBP	157	6.17284e-13	1.15085e-10	RNA splicing, via transesterification reactions with bulged adenosine as nucleophile
-0.179392	-0.190205	GOCC	633	6.79679e-13	2.47535e-11	nucleoplasm part
-0.610126	-0.290907	GOBP	82	2.28595e-12	4.17489e-10	mitotic prometaphase
-0.128368	-0.0774933	GOBP	1958	3.14437e-12	5.6278e-10	cellular component organization or biogenesis at cellular level
0.301379	0.28901	GOCC	221	5.91993e-12	2.08863e-10	extracellular matrix
-0.538179	-0.19425	GOBP	105	8.65241e-12	1.51824e-09	S phase
-0.534994	-0.189981	GOBP	104	1.49587e-11	2.57433e-09	S phase of mitotic cell cycle
-0.0892031	0.0180442	GOCC	5005	2.01621e-11	6.89788e-10	cytoplasmic part
0.105948	0.114177	GOBP	1672	2.49702e-11	4.2162e-09	response to chemical stimulus
-0.151184	-0.080207	GOMF	1274	2.99749e-11	1.03024e-08	ATP binding
0.266684	0.123325	GOBP	396	3.24154e-11	5.37195e-09	cell-cell signaling
0.236836	0.148801	GOBP	454	3.30893e-11	5.38393e-09	defense response
0.190687	0.115378	GOMF	724	3.63094e-11	1.1345e-08	receptor binding
-0.138191	-0.071803	GOMF	1527	5.31193e-11	1.52142e-08	purine ribonucleoside triphosphate binding
-0.148946	-0.0759406	GOMF	1293	5.70834e-11	1.5092e-08	adenyl ribonucleotide binding
-0.148149	-0.076396	GOMF	1300	6.03189e-11	1.48083e-08	adenyl nucleotide binding
0.259398	0.124263	GOBP	401	7.00744e-11	1.11981e-08	signaling
-0.11923	-0.0264801	GOCC	2401	7.11979e-11	2.36419e-09	protein complex
0.387825	0.115121	KEGG	186	9.48097e-11	2.57882e-08	Neuroactive ligand-receptor interaction
-0.134438	-0.0682458	GOMF	1559	1.37374e-10	3.1477e-08	purine nucleotide binding
-0.12278	-0.0631634	GOBP	1909	1.49314e-10	2.34423e-08	cellular component organization at cellular level
0.21435	0.11457	GOBP	555	1.52757e-10	2.35694e-08	cell communication
-0.134454	-0.0677087	GOMF	1549	1.61577e-10	3.47087e-08	purine ribonucleotide binding
-0.134201	-0.0678488	GOMF	1550	1.68753e-10	3.41178e-08	ribonucleotide binding
0.201782	0.0925181	GOBP	649	2.03498e-10	3.08661e-08	system process
0.221672	0.165472	GOBP	432	2.08508e-10	3.1099e-08	immune response
0.0862867	0.0902605	GOBP	2521	2.41531e-10	3.54338e-08	developmental process
0.141874	0.125667	GOBP	958	2.49884e-10	3.6068e-08	regulation of multicellular organismal process
-0.18802	-0.101318	GOBP	697	3.66269e-10	5.20276e-08	cellular response to stress
-0.561088	-0.205279	GOCC	80	4.94272e-10	1.59438e-08	kinetochore
0.64157	0.114004	GOBP	62	6.09188e-10	8.51817e-08	sensory perception of smell
-0.61664	-0.26146	GOCC	64	6.16686e-10	1.93399e-08	condensed chromosome kinetochore
-0.204233	-0.187775	GOBP	406	7.56301e-10	1.04125e-07	chromatin organization
0.544036	0.0470819	GOBP	84	7.94006e-10	1.0766e-07	sensory perception of chemical stimulus
0.70178	0.173989	GOMF	50	1.17763e-09	2.24862e-07	olfactory receptor activity
-0.0918585	-0.0124983	GOCC	4107	1.2791e-09	3.903e-08	cytoplasm
0.108791	0.100577	GOBP	1499	1.44137e-09	1.9252e-07	anatomical structure development
-0.567945	-0.202808	GOBP	74	1.46211e-09	1.92418e-07	M-G1 transition of mitotic cell cycle
-0.354315	-0.315127	GOCC	131	1.56444e-09	4.64805e-08	spliceosomal complex
-0.348925	-0.232376	GOCC	164	1.74767e-09	5.05928e-08	nuclear chromosome part
0.312043	0.257221	GOCC	179	1.77388e-09	5.00677e-08	proteinaceous extracellular matrix
0.175619	0.0974011	GOBP	724	2.10838e-09	2.73447e-07	immune system process
-0.112808	-0.0901634	GOMF	1541	2.14918e-09	3.88775e-07	transferase activity
-0.762035	-0.516545	GOBP	33	2.62938e-09	3.36147e-07	DNA strand elongation
-0.206429	-0.0868359	GOBP	549	2.64738e-09	3.33682e-07	regulation of cell cycle
0.198712	0.14861	GOBP	466	3.40158e-09	4.22787e-07	biological adhesion
0.198712	0.14861	GOBP	466	3.40158e-09	4.16996e-07	cell adhesion
-0.0663271	-0.114173	GOMF	1781	3.49932e-09	6.01359e-07	DNA binding
-0.368083	-0.330278	KEGG	114	4.19388e-09	5.70368e-07	Spliceosome
0.366047	0.176694	KEGG	160	4.42815e-09	4.01485e-07	Cytokine-cytokine receptor interaction
-0.268499	-0.285454	GOBP	182	4.46301e-09	5.39722e-07	methylation
-0.295092	-0.33356	KEGG	139	5.24273e-09	3.56506e-07	RNA transport
0.447517	0.172868	GOMF	110	5.52085e-09	9.0358e-07	cytokine activity
-0.389096	-0.326651	GOBP	105	6.54834e-09	7.81348e-07	establishment of RNA localization
-0.389096	-0.326651	GOBP	105	6.54834e-09	7.71067e-07	nucleic acid transport
-0.389096	-0.326651	GOBP	105	6.54834e-09	7.61053e-07	RNA transport
-0.254404	-0.153259	GOBP	300	8.08863e-09	9.28015e-07	cellular macromolecular complex assembly
-0.101527	-0.0446704	GOBP	2453	8.92383e-09	1.01088e-06	cellular component organization or biogenesis
-0.397994	-0.342617	GOBP	96	9.83693e-09	1.10038e-06	mRNA transport
-0.323976	-0.298726	GOMF	137	9.86159e-09	1.54065e-06	helicase activity
-0.185868	-0.0872401	GOCC	617	9.97436e-09	2.7466e-07	mitochondrial part
-0.755283	-0.51537	GOBP	31	1.01146e-08	1.11748e-06	DNA strand elongation involved in DNA replication
-0.279383	-0.2879	GOMF	164	1.18054e-08	1.76414e-06	transferase activity, transferring one-carbon groups
0.54731	0.184622	GOMF	71	1.2517e-08	1.79254e-06	hormone activity
-0.456835	-0.417969	GOBP	68	1.27119e-08	1.3873e-06	transcription termination, DNA-dependent
-0.424356	-0.19083	GOCC	113	1.36398e-08	3.66651e-07	spindle
-0.398962	-0.162856	GOBP	130	1.42873e-08	1.54044e-06	G1-S transition of mitotic cell cycle
-0.282936	-0.28215	GOMF	159	2.23367e-08	3.07085e-06	methyltransferase activity
-0.346708	-0.30461	GOBP	118	2.41545e-08	2.57332e-06	tRNA metabolic process
-0.341577	-0.300225	GOBP	120	2.96479e-08	3.1214e-06	nucleobase, nucleoside, nucleotide and nucleic acid transport
-0.181194	-0.199328	GOBP	335	5.32213e-08	5.53811e-06	chromatin modification
-0.295477	-0.0230448	GOBP	224	5.74075e-08	5.90505e-06	microtubule-based process
-0.230736	-0.230738	GOBP	223	6.82584e-08	6.94141e-06	one-carbon metabolic process
-0.662481	-0.460912	KEGG	35	8.0355e-08	4.37131e-06	DNA replication
0.128618	0.138677	GOBP	677	8.35403e-08	8.40002e-06	cellular response to chemical stimulus
0.134724	0.126543	GOBP	705	9.39287e-08	9.33964e-06	response to external stimulus
0.140134	0.0366617	Chromosome	1035	1.00298e-07	2.05611e-06	19
-0.0962408	-0.0321347	GOBP	2404	1.13811e-07	1.11922e-05	cellular component organization
-0.261196	-0.39741	GOBP	98	1.20654e-07	1.17362e-05	rRNA processing
-0.0450622	-0.104332	GOBP	1868	1.31486e-07	1.26524e-05	transcription, DNA-dependent
0.208689	0.0711535	GOBP	429	1.38907e-07	1.32243e-05	neurological system process
-0.257634	-0.383502	GOBP	103	1.40304e-07	1.32166e-05	rRNA metabolic process
-0.498841	-0.181522	GOBP	72	1.57452e-07	1.46774e-05	chromosome segregation
-0.380043	-0.201274	KEGG	115	1.59906e-07	7.24906e-06	Cell cycle
-0.256484	-0.0483782	GOCC	283	1.62279e-07	4.26077e-06	microtubule organizing center
-0.35308	-0.314532	GOMF	99	1.62802e-07	2.15211e-05	ATP-dependent helicase activity
-0.35308	-0.314532	GOMF	99	1.62802e-07	2.0724e-05	purine NTP-dependent helicase activity
-0.246577	-0.46979	KEGG	75	1.67565e-07	6.51111e-06	Ribosome biogenesis in eukaryotes
-0.360903	-0.341245	KEGG	89	1.84274e-07	6.26531e-06	Pyrimidine metabolism
0.106333	0.130936	GOBP	806	1.97949e-07	1.82623e-05	regulation of cell communication
-0.241582	-0.548385	GOBP	56	2.42168e-07	2.21139e-05	ribosome biogenesis
-0.428878	-0.194345	GOBP	91	2.51774e-07	2.27588e-05	protein-DNA complex subunit organization
0.531421	0.157502	KEGG	62	2.72934e-07	8.24867e-06	Olfactory transduction
0.0603029	0.0712735	GOBP	3098	3.10218e-07	2.77614e-05	cellular response to stimulus
-0.511251	-0.260127	KEGG	61	3.17343e-07	8.63173e-06	Cell cycle - yeast
0.193131	0.281055	GOBP	179	3.33987e-07	2.95926e-05	cellular response to cytokine stimulus
0.306136	0.278416	GOCC	122	3.73754e-07	9.59018e-06	extracellular matrix part
-0.483014	-0.0962838	GOBP	74	3.7379e-07	3.27945e-05	anaphase-promoting complex-dependent proteasomal ubiquitin-dependent protein catabolic process
-0.0317869	-0.100365	GOBP	1954	3.92449e-07	3.40974e-05	RNA biosynthetic process
-0.404213	-0.313504	GOCC	78	4.44736e-07	1.11579e-05	catalytic step 2 spliceosome
-0.553833	-0.116389	GOCC	55	4.99035e-07	1.22481e-05	spindle pole
0.110881	0.0937756	GOBP	1026	5.61846e-07	4.83458e-05	response to organic substance
-0.066981	-0.0451875	GOMF	9338	5.65247e-07	6.93841e-05	binding
-0.509956	-0.331824	GOBP	53	6.07339e-07	5.17627e-05	telomere organization
0.204464	0.135316	GOBP	333	6.23026e-07	5.25987e-05	tissue development
-0.000726793	0.164741	GOBP	606	6.51216e-07	5.44648e-05	vesicle-mediated transport
-0.43018	-0.17095	GOBP	86	6.76883e-07	5.60873e-05	nucleosome organization
0.0825133	0.097842	GOBP	1333	6.81818e-07	5.59779e-05	regulation of response to stimulus
-0.222493	-0.115907	GOMF	307	6.90476e-07	8.18333e-05	ATPase activity
0.109832	0.1479	GOBP	600	7.30601e-07	5.94377e-05	locomotion
-0.37685	-0.346358	GOBP	75	7.97696e-07	6.43115e-05	tRNA processing
0.420347	-0.0885049	GOBP	78	7.97741e-07	6.37409e-05	cholesterol metabolic process
-0.0894897	-0.0238725	GOCC	11361	8.31231e-07	1.99672e-05	cell part
-0.15415	-0.0699512	GOMF	659	1.04449e-06	0.000119664	pyrophosphatase activity
-0.154029	-0.0668374	GOMF	662	1.13248e-06	0.00012556	hydrolase activity, acting on acid anhydrides, in phosphorus-containing anhydrides
-0.502456	-0.325813	GOBP	52	1.14714e-06	9.08474e-05	telomere maintenance
0.492771	0.162458	GOMF	64	1.17289e-06	0.000125975	peptide receptor activity
0.492771	0.162458	GOMF	64	1.17289e-06	0.000122158	peptide receptor activity, G-protein coupled
-0.419039	-0.173563	GOBP	86	1.2029e-06	9.44277e-05	protein-DNA complex assembly
-0.278474	-0.314134	GOBP	108	1.20829e-06	9.40263e-05	macromolecule methylation
-0.153117	-0.0666205	GOMF	663	1.2793e-06	0.000129322	hydrolase activity, acting on acid anhydrides
0.233293	0.131102	GOMF	258	1.28809e-06	0.00012649	carbohydrate binding
0.151862	0.143561	GOMF	443	1.36355e-06	0.000130181	calcium ion binding
-0.443611	-0.267178	GOBP	68	1.3971e-06	0.000107782	double-strand break repair
-0.715421	-0.537185	GOBP	23	1.51744e-06	0.000116065	DNA-dependent DNA replication initiation
0.14902	0.0981318	GOBP	596	1.54512e-06	0.00011718	positive regulation of response to stimulus
0.381291	0.281523	GOCC	82	1.56354e-06	3.67758e-05	anchored to membrane
0.00771496	0.0892325	GOBP	2265	1.60949e-06	0.000121036	transport
-0.251014	-0.232319	GOCC	159	1.69321e-06	3.9013e-05	chromatin
-0.0852334	-0.0565898	GOBP	2013	1.73152e-06	0.000129128	cellular protein metabolic process
0.274271	0.132331	GOBP	190	1.73407e-06	0.000128249	inflammatory response
0.196134	0.273683	GOBP	161	1.81787e-06	0.000133345	cytokine-mediated signaling pathway
-0.183918	-0.231465	GOCC	211	1.82669e-06	4.12467e-05	nuclear body
-0.38138	-0.302838	GOCC	77	1.82709e-06	4.04468e-05	pore complex
0.212464	0.127101	GOBP	295	1.87263e-06	0.000136245	response to wounding
0.2252	0.14579	GOBP	250	2.09721e-06	0.000151354	regulation of system process
0.1752	0.208452	GOBP	247	2.11558e-06	0.000151459	response to cytokine stimulus
-0.393273	-0.339143	GOCC	67	2.15053e-06	4.66914e-05	nuclear pore
-0.462288	-0.0817153	GOBP	70	2.21819e-06	0.000157544	regulation of ubiquitin-protein ligase activity involved in mitotic cell cycle
0.142118	0.550908	GOBP	49	2.28451e-06	0.000160977	response to type I interferon
-0.0702414	-0.0245691	GOBP	9539	2.31216e-06	0.000161652	cellular process
-0.694907	-0.567667	GOBP	22	2.53714e-06	0.000176007	telomere maintenance via semi-conservative replication
0.153564	0.551733	GOBP	48	2.7168e-06	0.00018702	cellular response to type I interferon
0.153564	0.551733	GOBP	48	2.7168e-06	0.000185592	type I interferon-mediated signaling pathway
-0.151796	-0.0631444	GOMF	636	2.76794e-06	0.000257119	nucleoside-triphosphatase activity
0.0794424	0.166943	GOMF	503	2.96596e-06	0.000268264	ion transmembrane transporter activity
0.263811	0.176209	GOBP	170	3.61033e-06	0.000244764	regulation of response to external stimulus
-0.172938	-0.441553	GOBP	71	3.65272e-06	0.000245776	ribonucleoprotein complex biogenesis
0.378391	-0.0769719	GOBP	85	3.7589e-06	0.000251033	sterol metabolic process
0.119517	0.128969	GOBP	576	3.9989e-06	0.000265083	regulation of multicellular organismal development
-0.0958156	-0.019851	GOCC	1749	4.41395e-06	9.40255e-05	cytosol
-0.159772	-0.130923	GOBP	406	4.49411e-06	0.000295719	cellular macromolecular complex subunit organization
-0.129754	-0.169627	GOBP	377	4.55628e-06	0.000297622	gene expression
0.109608	0.115789	GOBP	697	4.69949e-06	0.000304752	regulation of developmental process
-0.322876	-0.0606477	GOBP	134	5.0971e-06	0.000328158	microtubule cytoskeleton organization
0.103776	0.143146	GOBP	543	5.75928e-06	0.000368142	cellular response to organic substance
-0.173599	-0.229864	GOBP	200	5.76083e-06	0.000365629	covalent chromatin modification
0.350948	0.138948	GOMF	107	6.33383e-06	0.000558189	growth factor activity
0.295874	0.220321	GOMF	120	6.36484e-06	0.000546899	pattern binding
0.295874	0.220321	GOMF	120	6.36484e-06	0.00053356	polysaccharide binding
-0.496117	-0.242746	KEGG	51	6.41816e-06	0.000158704	Meiosis - yeast
-0.415638	-0.139766	GOBP	77	6.8791e-06	0.000433529	nucleosome assembly
-0.292631	-0.252926	GOMF	109	6.98471e-06	0.000571582	nucleotidyltransferase activity
0.0631227	0.14922	GOBP	598	7.43102e-06	0.000465037	ion transport
0.00152696	0.0819533	GOBP	2300	7.46879e-06	0.000464154	establishment of localization
-0.563636	-0.466986	GOBP	30	7.51274e-06	0.000463665	mitotic recombination
0.337143	0.140388	GOCC	113	7.66007e-06	0.000160152	receptor complex
-0.504413	-0.452291	GOBP	35	7.82218e-06	0.000479457	termination of RNA polymerase II transcription
-0.458319	-0.0664046	GOBP	63	8.25571e-06	0.000502587	negative regulation of ubiquitin-protein ligase activity involved in mitotic cell cycle
0.0580705	0.149809	GOMF	592	8.76551e-06	0.000700629	substrate-specific transmembrane transporter activity
-0.423565	-0.236265	GOBP	65	9.14027e-06	0.000552678	nucleotide-excision repair
-0.218677	-0.122154	GOMF	246	9.52685e-06	0.000744177	ATPase activity, coupled
0.553822	-0.192422	GOBP	32	1.03453e-05	0.000621346	cholesterol biosynthetic process
-0.163417	-0.0957745	GOBP	434	1.06003e-05	0.000632415	cellular macromolecule catabolic process
0.346363	0.213807	GOMF	92	1.07628e-05	0.000822041	peptidase inhibitor activity
0.072175	0.094838	GOBP	1185	1.0963e-05	0.000649723	regulation of signaling
0.514621	0.0171435	GOMF	47	1.15845e-05	0.000865565	neurotransmitter binding
0.544613	0.00183622	GOMF	41	1.29971e-05	0.000950447	neurotransmitter receptor activity
0.202307	0.0755273	GOBP	306	1.35362e-05	0.000796941	sensory perception
-0.0222492	-0.09597	GOCC	1535	1.37986e-05	0.000283247	intracellular
-0.170864	-0.388615	GOBP	79	1.42566e-05	0.000833874	cellular component biogenesis at cellular level
0.347022	0.122543	GOBP	102	1.50669e-05	0.000875545	epidermis development
-0.386263	-0.0788831	GOBP	84	1.51532e-05	0.000874877	regulation of ubiquitin-protein ligase activity
-0.255491	-0.321497	GOMF	89	1.5392e-05	0.00110213	S-adenosylmethionine-dependent methyltransferase activity
-0.110383	0.00355664	GOBP	1038	1.58829e-05	0.000911129	cellular catabolic process
-0.593343	-0.515593	GOBP	24	1.72204e-05	0.000981565	telomere maintenance via recombination
-0.390217	-0.268993	GOMF	65	1.79254e-05	0.00125734	DNA-dependent ATPase activity
-0.16822	-0.217969	GOBP	196	1.801e-05	0.00102007	histone modification
0.167213	0.0917587	GOBP	399	1.92414e-05	0.00108296	chemical homeostasis
0.233695	0.103062	GOBP	213	1.99675e-05	0.00111681	regulation of cytokine production
0.153678	0.121705	GOBP	388	2.02758e-05	0.00112701	positive regulation of signal transduction
0.239313	0.139836	GOBP	186	2.05559e-05	0.00113552	negative regulation of multicellular organismal process
-0.253585	-0.185562	GOBP	147	2.10374e-05	0.00115499	nucleocytoplasmic transport
-0.43036	-0.062104	GOBP	65	2.12023e-05	0.00115694	positive regulation of ubiquitin-protein ligase activity involved in mitotic cell cycle
0.30474	0.185233	GOMF	110	2.47931e-05	0.00170428	glycosaminoglycan binding
-0.367586	-0.0651574	GOBP	88	2.49496e-05	0.00135318	regulation of ligase activity
-0.24995	-0.180745	GOBP	149	2.60833e-05	0.00140614	nuclear transport
-0.404477	-0.0681355	GOBP	72	2.67803e-05	0.00143507	positive regulation of ubiquitin-protein ligase activity
-0.284361	-0.405296	GOBP	57	2.74073e-05	0.00145993	RNA modification
0.0499508	0.17776	GOBP	378	2.78913e-05	0.00147692	negative regulation of response to stimulus
-0.11481	0.0110407	GOCC	861	2.83433e-05	0.000571422	cytoskeleton
-0.496728	-0.147592	GOBP	47	2.85627e-05	0.00150357	spindle organization
-0.178956	-0.337082	GOBP	93	2.87583e-05	0.00150502	cellular component biogenesis
-0.416529	-0.0556058	GOBP	67	2.90498e-05	0.00151143	negative regulation of ligase activity
-0.416529	-0.0556058	GOBP	67	2.90498e-05	0.0015027	negative regulation of ubiquitin-protein ligase activity
-0.124577	0.0262416	GOBP	666	2.90847e-05	0.00149586	intracellular transport
0.121813	0.154457	GOBP	370	2.92237e-05	0.00149442	chemotaxis
0.121813	0.154457	GOBP	370	2.92237e-05	0.00148593	taxis
0.346952	0.0646901	GOMF	97	2.98404e-05	0.00201101	serine-type endopeptidase activity
0.0646511	0.131624	GOMF	640	3.31673e-05	0.00219223	transmembrane transporter activity
0.139532	0.124804	GOBP	405	3.40977e-05	0.00172396	positive regulation of cell communication
-0.316836	-0.303001	GOBP	72	3.47681e-05	0.00174798	nuclear export
0.157302	0.194633	GOBP	222	3.5001e-05	0.00174985	positive regulation of intracellular protein kinase cascade
-0.0400139	-0.0708059	GOBP	2422	3.62736e-05	0.0018034	regulation of cellular macromolecule biosynthetic process
-0.190854	-0.0695617	GOCC	310	3.71367e-05	0.000735567	organelle inner membrane
-0.194836	0.0516221	GOCC	246	3.75743e-05	0.000731403	microtubule
-0.503088	0.0450956	KEGG	41	3.78689e-05	0.000858363	Proteasome
-0.511894	-0.384766	GOBP	33	3.78741e-05	0.00187257	telomere maintenance via telomere lengthening
0.742556	0.0401937	GOMF	20	3.83966e-05	0.00248998	neuropeptide binding
0.374882	0.168188	GOCC	76	3.87765e-05	0.000742012	intermediate filament
-0.765247	-0.555446	GOBP	15	3.96496e-05	0.00194959	establishment of chromosome localization
-0.169423	-0.0461077	GOCC	400	4.10208e-05	0.000771876	mitochondrial membrane
-0.394719	-0.35221	GOBP	48	4.40607e-05	0.00215464	mRNA export from nucleus
0.61735	-0.34802	KEGG	18	4.41092e-05	0.0009229	Steroid biosynthesis
0.205104	0.143256	GOCC	214	4.44069e-05	0.000821892	cell surface
-0.37111	-0.325904	GOBP	55	4.45444e-05	0.00216646	RNA export from nucleus
-0.38188	-0.0528118	GOBP	76	4.51588e-05	0.00218446	positive regulation of ligase activity
0.326236	0.211152	GOMF	87	4.56654e-05	0.00290652	endopeptidase inhibitor activity
-0.557612	-0.291801	GOBP	32	4.94228e-05	0.00237787	double-strand break repair via homologous recombination
-0.557612	-0.291801	GOBP	32	4.94228e-05	0.00236516	recombinational repair
0.13401	0.0908327	GOBP	513	5.10167e-05	0.00242845	regulation of immune system process
0.280837	0.243021	GOBP	96	5.1061e-05	0.0024177	negative regulation of peptidase activity
-0.415262	-0.0036125	GOCC	61	5.18131e-05	0.0009435	proteasome complex
-0.472775	-0.265676	GOMF	43	5.44482e-05	0.00340252	DNA helicase activity
0.21044	0.108169	GOBP	225	5.78102e-05	0.00272286	synaptic transmission
0.135063	0.120679	GOBP	407	5.84429e-05	0.00273825	positive regulation of signaling
-0.327741	-0.0254844	GOBP	99	5.88867e-05	0.00274467	positive regulation of protein ubiquitination
-0.457737	-0.428774	KEGG	33	5.9293e-05	0.00115198	Base excision repair
-0.137278	-0.084651	GOBP	503	5.93032e-05	0.00274976	macromolecule catabolic process
-0.380664	-0.226004	GOBP	64	6.22873e-05	0.00287324	chromatin assembly or disassembly
-0.0965214	0.0354418	GOBP	908	6.45279e-05	0.00296133	establishment of localization in cell
-0.0448296	-0.057315	GOBP	3100	6.46801e-05	0.00295318	regulation of macromolecule metabolic process
-0.0350862	-0.0685643	GOBP	2513	6.59404e-05	0.00299543	regulation of gene expression
0.162537	0.164079	GOBP	244	6.64144e-05	0.00300173	regulation of anatomical structure morphogenesis
0.0844181	0.135705	GOBP	505	6.74366e-05	0.00303261	system development
0.0789139	0.0937281	GOCC	905	6.82325e-05	0.00122277	cell fraction
0.068356	0.118169	GOBP	692	7.13237e-05	0.00319138	multicellular organismal development
-0.297936	-0.447431	GOCC	43	7.31964e-05	0.00129123	Cajal body
-0.307536	-0.201574	GOBP	92	7.38395e-05	0.00328751	transcription initiation, DNA-dependent
-0.035322	-0.0685217	GOBP	2461	7.4985e-05	0.00332199	regulation of macromolecule biosynthetic process
0.466815	-0.151905	GOBP	37	7.57991e-05	0.00334151	sterol biosynthetic process
-0.193022	-0.0508672	GOCC	284	7.74656e-05	0.00134552	mitochondrial inner membrane
0.0639592	-0.0762477	Chromosome	891	7.81547e-05	0.00106811	17
0.319545	-0.0789239	GOBP	84	7.9652e-05	0.00349415	steroid biosynthetic process
0.347002	0.126147	KEGG	84	8.30942e-05	0.00150677	Cell adhesion molecules (CAMs)
0.14057	0.124756	GOBP	361	8.33028e-05	0.00363647	response to biotic stimulus
0.0770446	0.108114	GOBP	732	8.60399e-05	0.00373772	regulation of cell proliferation
0.0566548	0.0967011	GOBP	1026	8.97592e-05	0.00388046	regulation of signal transduction
0.303097	0.102358	GOBP	110	9.04343e-05	0.00389085	regulation of neurological system process
0.0937985	0.076844	GOBP	889	9.19553e-05	0.00393736	cell differentiation
-0.434267	0.028566	GOBP	50	9.6111e-05	0.0040957	regulation of cellular amino acid metabolic process
0.0368679	0.121433	GOMF	714	9.95901e-05	0.00611234	substrate-specific transporter activity
-0.240433	-0.0165513	GOCC	173	0.000100325	0.00171616	centrosome
0.271323	0.164723	GOMF	118	0.000102036	0.0061526	cytokine receptor binding
-0.120448	-0.0829801	GOBP	582	0.000102287	0.00433824	macromolecular complex assembly
0.255535	0.075624	GOBP	154	0.000104197	0.00439841	cell-cell adhesion
0.259167	0.17616	GOMF	122	0.000104904	0.00621647	peptidase regulator activity
0.11464	0.139049	GOBP	381	0.000105027	0.00441261	positive regulation of cell proliferation
0.294737	0.208014	GOMF	92	0.000106267	0.0061905	endopeptidase regulator activity
0.345776	0.26051	GOCC	64	0.000107107	0.00180483	collagen
-0.459938	-0.437177	GOCC	30	0.000107296	0.00178143	small nuclear ribonucleoprotein complex
0.0775926	0.153774	GOMF	396	0.000111818	0.00640533	cation transmembrane transporter activity
0.312715	0.309958	KEGG	62	0.000114019	0.00193832	ECM-receptor interaction
0.0936388	0.08196	GOBP	819	0.000114641	0.00479405	regulation of localization
-0.451813	-0.250314	GOBP	43	0.000119819	0.00498726	transcription-coupled nucleotide-excision repair
0.309227	0.320748	KEGG	60	0.000122241	0.00195585	Hypertrophic cardiomyopathy (HCM)
-0.422699	-0.329049	GOBP	41	0.00012527	0.00519001	DNA-dependent DNA replication
-0.30669	-0.0619637	GOBP	104	0.000134163	0.00553282	G2-M transition of mitotic cell cycle
-0.0349983	-0.0682298	GOBP	2271	0.000135474	0.00556127	regulation of RNA metabolic process
0.139932	0.161771	GOMF	260	0.000135639	0.00764246	substrate-specific channel activity
-0.119649	-0.158767	GOBP	298	0.00014138	0.00577723	translation
-0.0748264	-0.0481196	GOBP	1629	0.000141566	0.0057585	macromolecule modification
-0.0808592	-0.0318737	GOBP	1607	0.000143691	0.0058185	small molecule metabolic process
0.015456	0.175086	GOBP	316	0.00014556	0.00586765	negative regulation of signal transduction
-0.282366	-0.252443	GOBP	81	0.000148062	0.00594173	transcription elongation, DNA-dependent
0.0406552	0.117191	GOBP	720	0.000150485	0.00601199	anatomical structure morphogenesis
0.346453	0.138158	GOBP	77	0.000153117	0.00608999	positive regulation of response to external stimulus
-0.422976	-0.480922	GOCC	28	0.000156509	0.00256084	nucleolar part
0.353787	0.324155	KEGG	50	0.000157036	0.00237298	Arrhythmogenic right ventricular cardiomyopathy (ARVC)
0.182799	0.128457	GOBP	230	0.000158918	0.00629274	behavior
0.719006	0.0584534	GOMF	18	0.000165319	0.00916456	neuropeptide receptor activity
-0.0527247	-0.0110384	GOMF	5931	0.000171337	0.0093474	protein binding
-0.295425	-0.36102	GOBP	52	0.000173449	0.00683785	DNA conformation change
-0.51646	-0.475692	KEGG	23	0.000173598	0.00248519	Mismatch repair
-0.442275	-0.396321	GOBP	32	0.000179838	0.00705863	base-excision repair
-0.102636	0.0330133	GOBP	724	0.000180292	0.00704556	protein transport
-0.143368	-0.0810174	GOMF	412	0.000183718	0.00986624	ligase activity
0.21002	0.214128	GOBP	126	0.000185289	0.00720935	negative regulation of hydrolase activity
0.0712181	0.350493	GOBP	76	0.000188021	0.00728399	cell-substrate adhesion
0.304117	0.0733971	GOBP	101	0.000188362	0.00726575	regulation of transmission of nerve impulse
-0.381728	-0.160357	GOBP	61	0.000190733	0.00732561	mitotic cell cycle checkpoint
-0.0465874	0.0524334	GOCC	1704	0.000192266	0.00310097	organelle membrane
-0.233476	0.150879	GOBP	97	0.000194079	0.00742227	respiratory electron transport chain
0.369503	0.481959	GOCC	30	0.000196979	0.00313225	platelet alpha granule lumen
0.369503	0.481959	GOCC	30	0.000196979	0.00308874	secretory granule lumen
0.102895	0.188834	GOBP	234	0.00020458	0.00779058	regulation of cellular component movement
0.0356546	0.166934	GOBP	337	0.000207429	0.0078656	negative regulation of signaling
-0.535017	-0.11658	GOBP	32	0.000211456	0.00798447	centrosome organization
0.108309	0.39642	GOBP	58	0.000214986	0.00808366	cell-matrix adhesion
-0.240294	0.00767702	GOBP	150	0.000221964	0.0083111	proteasomal ubiquitin-dependent protein catabolic process
0.0309736	0.165443	GOBP	339	0.000226083	0.00843008	negative regulation of cell communication
-0.821161	-0.547913	GOBP	11	0.000227091	0.00843253	mitotic metaphase plate congression
0.0294896	0.208214	GOBP	209	0.000243205	0.00899354	monovalent inorganic cation transport
0.264312	0.0705527	GOMF	129	0.000243977	0.0129008	sugar binding
-0.415299	-0.491457	GOBP	26	0.000249534	0.00918962	spliceosomal snRNP assembly
-0.301287	-0.294348	GOMF	61	0.000250879	0.0130647	single-stranded DNA binding
-0.348449	-0.278598	GOBP	54	0.000251055	0.00920774	DNA integrity checkpoint
-0.515789	-0.253593	GOMF	31	0.000251247	0.0128886	ATP-dependent DNA helicase activity
-0.221109	-0.225046	GOBP	109	0.00025274	0.00923171	RNA catabolic process
-0.0244124	-0.064032	GOBP	2588	0.00025716	0.00935496	regulation of cellular biosynthetic process
-0.324118	-0.38741	GOMF	42	0.000259003	0.0130911	DNA-directed RNA polymerase activity
-0.324118	-0.38741	GOMF	42	0.000259003	0.0129013	RNA polymerase activity
0.143233	0.14079	GOMF	271	0.000260732	0.0128019	channel activity
0.143233	0.14079	GOMF	271	0.000260732	0.0126216	passive transmembrane transporter activity
0.136802	0.154246	GOMF	256	0.000263736	0.0125897	ion channel activity
0.224423	0.0219704	GOBP	176	0.000264445	0.00958106	steroid metabolic process
-0.808007	-0.329159	GOBP	13	0.000270062	0.00974512	mitotic sister chromatid segregation
0.276205	0.0366628	GOMF	116	0.000271894	0.0128014	serine hydrolase activity
-0.208975	-0.110053	GOBP	185	0.000273062	0.00981379	regulation of mitotic cell cycle
0.162168	0.0823835	GOBP	313	0.000276417	0.00989461	regulation of immune response
0.191251	0.168777	GOBP	165	0.000276582	0.00986107	response to oxygen levels
0.0142616	0.188774	GOCC	247	0.000277088	0.00428538	cytoplasmic vesicle part
-0.765047	-0.53198	GOBP	12	0.000285548	0.0101404	metaphase plate congression
0.156318	0.0916989	GOBP	318	0.000292866	0.0103591	positive regulation of immune system process
0.206949	0.10235	GOBP	190	0.00029655	0.0104481	cellular metal ion homeostasis
-0.376031	-0.340085	GOBP	41	0.000296916	0.01042	DNA modification
-0.0990745	0.029713	GOBP	738	0.000300988	0.0105216	establishment of protein localization
-0.337392	-0.332028	GOCC	47	0.000302031	0.00460801	heterochromatin
0.271353	0.223357	GOMF	85	0.000304197	0.0141287	cytokine binding
0.153301	0.170339	GOBP	202	0.000307652	0.0107127	regulation of transmembrane transport
-0.23322	0.0108669	GOBP	151	0.00030814	0.0106881	proteasomal protein catabolic process
0.386109	0.186723	GOMF	54	0.000310897	0.0142474	extracellular matrix structural constituent
-0.0227106	-0.0632142	GOBP	2604	0.000313758	0.010841	regulation of biosynthetic process
-0.0398005	-0.0497841	GOBP	3379	0.000314908	0.0108389	regulation of cellular metabolic process
0.0992764	0.136958	GOBP	369	0.000319898	0.0109685	negative regulation of programmed cell death
0.0623293	0.0757349	GOBP	1172	0.000328761	0.0112293	cellular developmental process
-0.112907	-0.0696698	GOBP	598	0.000333071	0.0113333	cellular component assembly at cellular level
0.153703	0.170352	GOBP	199	0.000335184	0.011362	response to other organism
0.343019	0.461088	GOCC	31	0.000337728	0.00508393	cytoplasmic membrane-bounded vesicle lumen
0.343019	0.461088	GOCC	31	0.000337728	0.00501703	vesicle lumen
0.391488	0.248694	GOMF	47	0.000338431	0.0153051	serine-type endopeptidase inhibitor activity
-0.17293	-0.0658173	GOBP	283	0.00033937	0.0114605	cellular amino acid metabolic process
-0.465632	-0.146019	GOBP	39	0.000344425	0.0115874	regulation of mitotic metaphase-anaphase transition
-0.0393467	-0.0499039	GOBP	3336	0.000346382	0.0116096	regulation of primary metabolic process
-0.0399854	-0.0548504	GOBP	2747	0.000352262	0.0117627	regulation of nitrogen compound metabolic process
-0.363748	-0.258267	GOBP	51	0.000353482	0.0117595	establishment of organelle localization
0.10359	0.0967483	GOBP	529	0.000361259	0.0119737	regulation of cell differentiation
-0.236802	-0.260203	GOBP	83	0.000362009	0.0119543	nuclear-transcribed mRNA catabolic process
-0.335592	-0.507481	GOMF	27	0.000371956	0.0166028	RNA methyltransferase activity
0.108229	0.19033	GOBP	208	0.000372141	0.0122437	regulation of cell migration
0.100936	0.13462	GOBP	365	0.000376296	0.0123351	negative regulation of apoptosis
-0.0855338	-0.00767281	GOBP	1243	0.000384634	0.0125624	catabolic process
0.109145	0.17674	GOBP	232	0.000389194	0.0126651	regulation of locomotion
0.135445	0.0320179	GOMF	471	0.000397554	0.0175178	structural molecule activity
-0.481767	-0.0836844	GOBP	36	0.000400643	0.0129904	microtubule organizing center organization
-0.29762	-0.298062	GOBP	57	0.000400817	0.0129491	mRNA 3'-end processing
0.269924	0.226301	GOMF	81	0.000411768	0.0179145	heparin binding
0.165855	0.155107	GOMF	197	0.000414894	0.0178249	enzyme inhibitor activity
-0.507478	-0.205263	GOBP	31	0.000418432	0.0134696	spindle checkpoint
0.158259	0.106707	GOBP	275	0.000418565	0.0134256	cellular ion homeostasis
0.121836	0.127325	GOBP	330	0.000418623	0.0133795	regulation of intracellular protein kinase cascade
0.0571588	0.179703	GOBP	258	0.000420984	0.0134071	axon guidance
-0.452167	-0.390244	KEGG	28	0.000421273	0.00572931	Homologous recombination
-0.336254	-0.253475	GOMF	56	0.000423358	0.017964	protein methyltransferase activity
0.184685	0.142907	GOBP	183	0.000440649	0.0139836	regulation of peptidase activity
-0.168056	-0.166098	GOMF	180	0.000443696	0.0185973	chromatin binding
-0.39866	-0.132686	GOCC	51	0.000446601	0.00654822	nuclear chromosome
-0.0297356	-0.0642071	GOBP	2218	0.000449519	0.0142146	regulation of transcription, DNA-dependent
0.147471	0.171988	GOMF	195	0.000449917	0.0186309	gated channel activity
-0.233769	-0.26629	GOBP	79	0.000454039	0.014307	ribonucleoprotein complex assembly
0.159729	0.131227	GOBP	233	0.000468457	0.0147095	response to steroid hormone stimulus
0.079713	0.0930258	GOCC	687	0.000471501	0.00682468	insoluble fraction
0.268223	0.0331795	GOMF	113	0.00047897	0.0195978	serine-type peptidase activity
0.141175	0.236739	GOBP	126	0.000485441	0.0151896	regulation of ion transmembrane transport
0.266715	0.307701	GOBP	59	0.000490901	0.0153069	cellular response to interferon-gamma
-0.220455	-0.263034	GOBP	83	0.000494339	0.0153605	protein acetylation
-0.694908	-0.289891	GOBP	16	0.000498235	0.015428	sister chromatid segregation
-0.566227	-0.288568	GOBP	23	0.000501241	0.0154676	chromatin remodeling at centromere
0.325119	0.195172	GOBP	66	0.000501749	0.0154301	defense response to bacterium
0.104196	0.184479	GOBP	212	0.000505789	0.015501	regulation of cell motility
0.133815	0.258991	KEGG	110	0.000506291	0.00655767	Phagosome
0.0915947	0.132098	GOBP	380	0.00051092	0.0156049	negative regulation of cell death
0.240484	0.164947	GOBP	113	0.000514253	0.0156532	extracellular structure organization
0.0493864	0.0719648	GOBP	1388	0.000521402	0.015817	regulation of biological quality
0.153722	0.100381	GOBP	286	0.000531501	0.0160689	cellular chemical homeostasis
0.244145	0.0879159	GOBP	132	0.000535619	0.0161389	lipid transport
0.169895	0.210932	GOBP	131	0.000557892	0.0167536	angiogenesis
-0.186894	-0.195628	KEGG	132	0.000559101	0.00691252	Purine metabolism
0.513607	0.105332	GOCC	30	0.000574396	0.00820877	keratin filament
-0.196577	0.141804	KEGG	108	0.000586005	0.00693014	Parkinson's disease
0.194353	0.151891	GOBP	156	0.000604105	0.0180807	response to hypoxia
-0.0548932	-0.0403635	GOBP	2433	0.00062152	0.0185399	protein metabolic process
0.482898	0.201221	KEGG	32	0.000627964	0.00711692	Staphylococcus aureus infection
-0.205896	-0.0728627	GOCC	182	0.000628602	0.00887115	mitochondrial matrix
-0.332238	0.0429539	GOBP	63	0.000651117	0.0193583	positive regulation of cell cycle arrest
0.250945	0.208343	GOBP	88	0.000651912	0.0193177	cyclic-nucleotide-mediated signaling
0.244441	0.243268	GOBP	79	0.000652473	0.0192706	G-protein signaling, coupled to cyclic nucleotide second messenger
0.288766	0.0731589	GOBP	93	0.000662598	0.0195052	regulation of synaptic transmission
-0.326795	-0.1132	KEGG	71	0.000675371	0.00734803	Progesterone-mediated oocyte maturation
-0.225409	-0.285183	GOBP	70	0.000685523	0.0199829	protein methylation
-0.417041	-0.197827	GOCC	41	0.000706796	0.00985152	condensed chromosome
-0.298536	-0.0166283	KEGG	84	0.000718702	0.00751873	Oocyte meiosis
0.59618	0.206074	GOCC	21	0.000728844	0.0100349	plasma lipoprotein particle
0.59618	0.206074	GOCC	21	0.000728844	0.00991404	protein-lipid complex
0.076376	0.0918738	GOCC	664	0.000787128	0.0105794	membrane fraction
-0.855916	-0.309252	GOCC	10	0.000790086	0.0104942	condensed chromosome outer kinetochore
0.0295973	0.117803	GOCC	555	0.00085253	0.0111919	vesicle
-0.088679	0.0227594	GOCC	812	0.000885817	0.0114953	cytoskeletal part
-0.161982	0.157897	KEGG	115	0.000886003	0.00892566	Oxidative phosphorylation
-0.380261	-0.22381	KEGG	44	0.000926365	0.00899897	Nucleotide excision repair
0.0332616	0.183171	GOCC	220	0.000953958	0.0122388	lysosome
0.0332616	0.183171	GOCC	220	0.000953958	0.0121013	lytic vacuole
0.229005	0.293641	KEGG	63	0.000960829	0.00901192	Rheumatoid arthritis
0.551629	-0.338063	GOCC	14	0.000972082	0.0121942	connexon complex
-0.0167172	0.247888	KEGG	109	0.00103462	0.00938053	Lysosome
0.270868	0.267307	KEGG	60	0.0010368	0.00909708	Dilated cardiomyopathy
0.234218	0.186953	KEGG	96	0.00106119	0.00902009	Osteoclast differentiation
0.206971	0.13851	GOCC	135	0.00118401	0.0146896	ion channel complex
-0.0182294	0.173619	GOCC	214	0.00118915	0.014593	endosome membrane
0.0233705	0.115762	GOCC	540	0.0012325	0.0149623	cytoplasmic vesicle
0.0540603	0.169925	GOCC	241	0.00126133	0.0151494	vacuole
-0.0137882	0.180731	GOCC	197	0.00131318	0.0156061	cytoplasmic vesicle membrane
0.275914	-0.0131215	KEGG	85	0.00132322	0.0109065	Ribosome
-0.248745	-0.264972	GOCC	63	0.00132503	0.0155829	histone acetyltransferase complex
-0.0179562	0.17001	GOCC	218	0.00135677	0.0157917	endosomal part
-0.34331	-0.406958	KEGG	29	0.0013736	0.0109888	RNA polymerase
-0.75087	-0.20808	GOCC	12	0.00140426	0.0161777	condensed chromosome, centromeric region
0.252839	0.298418	GOCC	53	0.00149833	0.017087	basement membrane
-0.171457	0.0722612	KEGG	163	0.00152785	0.0118736	Huntington's disease
0.456353	0.287141	KEGG	27	0.00157147	0.0118733	Autoimmune thyroid disease
0.270212	0.184155	KEGG	74	0.00159575	0.0117309	Amoebiasis
-0.716662	-0.528161	GOCC	10	0.00159576	0.0180161	Nup107-160 complex
0.222339	0.156135	KEGG	105	0.00182942	0.0130948	Jak-STAT signaling pathway
0.350611	0.175124	KEGG	47	0.00215193	0.0150083	Hematopoietic cell lineage

## Sheet: Fig. S1 A
DLD1 3/3	log2.RPE1.H2B.GFP.21_3_2N	Type	Size	P value	Benj. Hoch. FDR	Names
-0.376309	-0.128811	GOCC	269	8.65974e-15	9.11871e-12	ribonucleoprotein complex
-0.086398	-0.163059	GOBP	1462	1.05027e-13	8.60802e-10	nucleic acid metabolic process
0.101395	0.127254	GOCC	2292	1.32561e-13	6.97932e-11	membrane
0.103672	0.128752	GOCC	1885	7.17426e-13	2.51817e-10	membrane part
-0.0779917	-0.164702	GOMF	1273	2.67164e-12	7.81455e-09	nucleic acid binding
-0.0736797	-0.138388	GOBP	1951	5.52181e-12	2.26284e-08	cellular nitrogen compound metabolic process
0.122373	0.122567	GOCC	1384	9.80416e-12	2.58094e-09	intrinsic to membrane
-0.0835818	-0.135457	GOBP	1774	1.03551e-11	2.829e-08	nucleobase, nucleoside, nucleotide and nucleic acid metabolic process
0.12032	0.124577	GOCC	1355	1.40099e-11	2.95049e-09	integral to membrane
-0.0699424	-0.135654	GOBP	1992	1.52007e-11	3.11463e-08	nitrogen compound metabolic process
-0.283069	-0.193495	GOBP	258	8.58082e-11	1.40657e-07	cell cycle phase
-0.12279	-0.116984	GOCC	1279	9.30165e-11	1.63244e-08	nuclear part
-0.0647329	-0.15328	GOBP	1271	1.71591e-10	2.34393e-07	RNA metabolic process
-0.178535	-0.166995	GOCC	504	2.673e-10	4.02095e-08	nucleoplasm
-0.145773	-0.0745406	GOCC	1199	8.73491e-10	1.14973e-07	intracellular non-membrane-bounded organelle
-0.145773	-0.0745406	GOCC	1199	8.73491e-10	1.02198e-07	non-membrane-bounded organelle
-0.313659	-0.126249	GOBP	230	1.13187e-09	1.32526e-06	cellular macromolecular complex subunit organization
-0.275593	-0.170828	GOBP	250	1.4768e-09	1.51298e-06	gene expression
-0.674561	-0.215043	GOBP	49	2.06873e-09	1.88392e-06	translational termination
-0.323235	-0.174431	GOBP	186	2.70152e-09	2.21417e-06	mitotic cell cycle
-0.650409	-0.188684	GOBP	51	4.86556e-09	3.62529e-06	viral infectious cycle
-0.34551	-0.0654865	GOBP	191	5.35863e-09	3.65994e-06	viral reproduction
-0.515079	-0.146925	GOBP	81	5.92266e-09	3.73401e-06	S phase
-0.690971	-0.218829	GOBP	44	6.0871e-09	3.56356e-06	viral transcription
0.12969	0.544886	Chromosome	73	6.98841e-09	2.51583e-07	21
-0.132584	-0.0367668	GOCC	1624	8.03962e-09	8.46572e-07	macromolecular complex
-0.66735	-0.21898	KEGG	46	8.55296e-09	2.3093e-06	Ribosome
-0.0146231	-0.172316	GOMF	855	9.17752e-09	1.34221e-05	DNA binding
-0.61387	-0.201265	GOBP	54	9.84016e-09	5.37666e-06	cellular protein complex disassembly
-0.61387	-0.201265	GOBP	54	9.84016e-09	5.04062e-06	protein complex disassembly
-0.782234	-0.546821	GOBP	25	1.01961e-08	4.91572e-06	DNA strand elongation
-0.510248	-0.139491	GOBP	80	1.10781e-08	5.04423e-06	S phase of mitotic cell cycle
-0.236084	-0.140221	GOBP	314	1.14964e-08	4.95917e-06	RNA processing
-0.203111	-0.148599	GOBP	379	1.17551e-08	4.81723e-06	cell cycle
-0.576309	-0.191023	GOBP	60	1.37996e-08	5.38577e-06	cellular macromolecular complex disassembly
-0.576309	-0.191023	GOBP	60	1.37996e-08	5.14097e-06	macromolecular complex disassembly
-0.786696	-0.558198	GOBP	24	1.41939e-08	5.05796e-06	DNA strand elongation involved in DNA replication
-0.398637	-0.183187	GOBP	115	1.81315e-08	6.1919e-06	RNA splicing, via transesterification reactions
-0.555724	-0.205483	GOMF	62	1.89072e-08	1.84345e-05	structural constituent of ribosome
-0.0696137	-0.104169	GOCC	2158	1.90686e-08	1.82539e-06	nucleus
-0.540768	-0.177515	GOBP	67	1.91498e-08	6.27807e-06	translational elongation
-0.0380136	-0.145777	GOBP	1154	2.13897e-08	6.74268e-06	cellular macromolecule biosynthetic process
-0.0463096	-0.128799	GOBP	1519	2.1939e-08	6.65972e-06	cellular biosynthetic process
-0.0399518	-0.143837	GOBP	1167	2.55861e-08	7.48943e-06	macromolecule biosynthetic process
-0.246895	-0.134628	GOBP	278	3.38057e-08	9.55418e-06	mRNA metabolic process
-0.324542	-0.157522	GOBP	164	3.79739e-08	1.03745e-05	RNA splicing
-0.390355	-0.1945	GOBP	111	3.95165e-08	1.04476e-05	nuclear mRNA splicing, via spliceosome
-0.390355	-0.1945	GOBP	111	3.95165e-08	1.01212e-05	RNA splicing, via transesterification reactions with bulged adenosine as nucleophile
-0.567262	-0.235287	GOBP	55	4.19419e-08	1.04168e-05	endocrine pancreas development
-0.172813	-0.15976	GOBP	402	4.40071e-08	1.06083e-05	cell cycle process
-0.713428	-0.484106	KEGG	28	4.4092e-08	5.95242e-06	DNA replication
-0.204811	-0.106332	GOMF	415	4.453e-08	3.25626e-05	RNA binding
-0.576057	-0.12563	GOBP	58	5.25204e-08	1.22988e-05	M-G1 transition of mitotic cell cycle
-0.043858	-0.124028	GOBP	1562	5.69227e-08	1.29594e-05	biosynthetic process
0.0756276	-0.122436	GOBP	1095	6.08058e-08	1.34693e-05	regulation of transcription, DNA-dependent
0.175993	0.0692913	GOBP	615	7.45957e-08	1.60891e-05	regulation of signal transduction
0.0623096	-0.126167	GOBP	1134	8.52462e-08	1.79148e-05	regulation of RNA metabolic process
-0.215217	-0.136938	GOCC	320	9.13968e-08	8.02007e-06	mitochondrial part
0.00113659	-0.153826	GOBP	943	9.17815e-08	1.8806e-05	RNA biosynthetic process
-0.195794	-0.218586	GOCC	237	1.06175e-07	8.60014e-06	chromosomal part
-0.336128	-0.184875	GOBP	135	1.09486e-07	2.18866e-05	cell cycle checkpoint
-0.133222	-0.230307	GOBP	287	1.17242e-07	2.28789e-05	chromosome organization
0.0436791	-0.147148	GOBP	896	1.25332e-07	2.38889e-05	transcription, DNA-dependent
-0.182599	-0.182752	GOBP	304	1.37548e-07	2.56214e-05	DNA metabolic process
0.160372	0.0639635	GOBP	707	1.80069e-07	3.27966e-05	regulation of signaling
0.0707462	-0.110871	GOBP	1210	2.70844e-07	4.82573e-05	regulation of cellular macromolecule biosynthetic process
-0.433192	-0.144479	GOCC	87	2.97787e-07	2.23978e-05	ribosome
-0.10171	-0.0413851	GOCC	2589	3.14319e-07	2.20652e-05	intracellular organelle part
-0.101455	-0.0403749	GOCC	2617	3.50361e-07	2.30581e-05	organelle part
0.0660118	-0.109571	GOBP	1270	3.5874e-07	6.25582e-05	regulation of gene expression
-0.345653	-0.209675	GOBP	111	3.81779e-07	6.51887e-05	DNA replication
-0.303978	-0.180835	GOBP	144	4.49199e-07	7.51354e-05	regulation of cell cycle arrest
0.0658864	-0.109088	GOBP	1235	5.21722e-07	8.55207e-05	regulation of macromolecule biosynthetic process
0.101653	0.0948606	GOCC	1101	5.50349e-07	3.40893e-05	plasma membrane
-0.166342	-0.0682388	GOCC	587	5.61701e-07	3.28595e-05	mitochondrion
-0.421616	-0.158168	GOCC	85	6.09688e-07	3.37895e-05	spliceosomal complex
-0.0209017	-0.104549	GOBP	3555	6.24701e-07	0.000100393	metabolic process
0.140715	0.0638373	GOBP	822	6.61662e-07	0.000104288	regulation of response to stimulus
-0.441701	-0.1712	KEGG	76	6.92525e-07	6.23272e-05	Spliceosome
0.0643809	-0.102718	GOBP	1347	8.29679e-07	0.000128303	regulation of nucleobase, nucleoside, nucleotide and nucleic acid metabolic process
-0.203722	-0.0407603	GOBP	402	9.44584e-07	0.000143367	macromolecular complex subunit organization
-0.263599	-0.218112	GOCC	145	1.03621e-06	5.45565e-05	chromosome
-0.303832	-0.132234	GOBP	149	1.40838e-06	0.000209874	translation
-0.315267	-0.0969549	GOCC	148	1.53962e-06	7.72007e-05	mitochondrial inner membrane
-0.800376	-0.447408	GOBP	19	1.55385e-06	0.000227417	telomere maintenance via semi-conservative replication
0.0593187	-0.103276	GOBP	1304	1.74726e-06	0.000251238	regulation of cellular biosynthetic process
-0.390011	-0.0888746	GOBP	98	1.77258e-06	0.000250484	G1-S transition of mitotic cell cycle
0.138573	0.149771	GOCC	405	1.95495e-06	9.35712e-05	Golgi apparatus
0.150123	0.18055	GOCC	298	2.11111e-06	9.66522e-05	cytoplasmic vesicle
0.115348	0.158821	GOCC	433	2.28577e-06	0.000100288	endoplasmic reticulum
0.055668	-0.103014	GOBP	1315	2.46357e-06	0.000342227	regulation of biosynthetic process
0.158102	0.191473	GOCC	261	2.49526e-06	0.0001051	Golgi apparatus part
0.095919	0.108536	GOCC	854	2.51995e-06	0.000102058	plasma membrane part
0.148388	0.175514	GOCC	305	2.6953e-06	0.000105117	vesicle
-0.288193	-0.112072	GOCC	161	2.86563e-06	0.000107768	organelle inner membrane
-0.0213206	-0.096545	GOBP	3274	3.0066e-06	0.000410701	cellular metabolic process
-0.227629	-0.16443	GOBP	198	3.06461e-06	0.000411763	mRNA processing
-0.0130599	-0.0961067	GOBP	3218	4.13609e-06	0.000546765	primary metabolic process
-0.219962	-0.158943	GOBP	204	4.76768e-06	0.000620253	regulation of cell cycle process
0.185634	0.193036	GOCC	210	4.82075e-06	0.000175043	Golgi membrane
-0.179621	-0.311895	GOCC	110	6.79298e-06	0.000238433	nuclear chromosome part
0.0448777	-0.099417	GOBP	1393	7.84119e-06	0.00100416	regulation of nitrogen compound metabolic process
-0.4348	-0.136477	GOBP	66	8.11803e-06	0.00102362	respiratory electron transport chain
-0.720097	-0.403059	GOBP	20	9.26343e-06	0.00115035	telomere maintenance via recombination
-0.289065	-0.149177	GOBP	129	1.07093e-05	0.00131005	ncRNA metabolic process
-0.274434	-0.167711	GOBP	132	1.1147e-05	0.00134354	cellular process involved in reproduction
-0.448015	-0.192751	GOCC	56	1.15862e-05	0.000393558	catalytic step 2 spliceosome
-0.422312	-0.092588	GOCC	70	1.21897e-05	0.000401116	mitochondrial membrane part
0.131825	0.0381227	GOBP	792	1.25681e-05	0.00149287	cell surface receptor linked signaling pathway
-0.593904	-0.408029	GOBP	25	1.58028e-05	0.00185028	mitotic recombination
-0.23184	-0.0900695	GOCC	213	1.63821e-05	0.000522738	mitochondrial membrane
-0.0230161	-0.0902073	GOBP	2396	1.67032e-05	0.00192816	cellular macromolecule metabolic process
-0.353604	-0.166324	GOBP	84	1.80334e-05	0.00205281	viral reproductive process
-0.338707	-0.158841	GOBP	91	1.95229e-05	0.00219191	ncRNA processing
-0.319055	-0.128094	KEGG	107	2.06299e-05	0.00139252	Huntington's disease
-0.475225	-0.32251	GOBP	38	2.25603e-05	0.00249871	telomere maintenance
-0.475225	-0.32251	GOBP	38	2.25603e-05	0.00246539	telomere organization
-0.631167	-0.143304	GOCC	29	2.36694e-05	0.000733056	large ribosomal subunit
0.142774	0.166579	GOCC	269	2.46935e-05	0.000742921	endoplasmic reticulum membrane
-0.37382	-0.0778935	GOBP	83	2.62923e-05	0.00283542	electron transport chain
-0.146736	-0.126505	GOBP	347	2.65309e-05	0.00282399	regulation of cell cycle
-0.397686	-0.0609438	KEGG	74	2.72653e-05	0.00147233	Parkinson's disease
0.191016	0.0189526	GOBP	337	2.82628e-05	0.00296977	enzyme linked receptor protein signaling pathway
-0.0187421	-0.0861493	GOBP	2579	3.64954e-05	0.00378628	macromolecule metabolic process
-0.480732	0.0782191	GOCC	47	3.84302e-05	0.00112408	proteasome complex
-0.570453	-0.295979	GOBP	28	4.41086e-05	0.00451892	telomere maintenance via telomere lengthening
0.0380937	-0.158969	GOBP	436	4.44514e-05	0.00449782	regulation of transcription from RNA polymerase II promoter
-0.530043	-0.296211	GOBP	31	4.98598e-05	0.00498355	DNA-dependent DNA replication
0.135012	0.0814335	GOBP	499	5.00445e-05	0.00494175	regulation of cell communication
-0.228644	-0.274288	GOBP	91	5.05103e-05	0.00492836	DNA recombination
-0.128227	-0.0759219	GOCC	564	5.08191e-05	0.00144628	nucleolus
-0.083703	-0.0739585	GOBP	1115	5.36773e-05	0.00517576	cellular component organization or biogenesis at cellular level
-0.173254	-0.181204	GOBP	184	5.99143e-05	0.00570998	DNA repair
-0.44623	-0.16529	GOBP	49	6.06002e-05	0.00570896	rRNA processing
0.121375	0.151474	GOCC	313	6.06799e-05	0.00168147	endoplasmic reticulum part
0.207245	0.107019	GOBP	210	6.37957e-05	0.0059417	regulation of intracellular protein kinase cascade
-0.556717	0.0476262	KEGG	33	7.89972e-05	0.00355487	Proteasome
-0.322364	-0.0604808	GOBP	99	8.13347e-05	0.00749011	cellular component disassembly
-0.322364	-0.0604808	GOBP	99	8.13347e-05	0.00740688	cellular component disassembly at cellular level
-0.398784	-0.275504	GOBP	46	8.4722e-05	0.00763057	protein-DNA complex subunit organization
-0.408551	-0.0441207	GOBP	61	9.55899e-05	0.00851581	anaphase-promoting complex-dependent proteasomal ubiquitin-dependent protein catabolic process
-0.368864	-0.0276989	KEGG	74	0.000108877	0.00419953	Oxidative phosphorylation
-0.424074	-0.161954	GOBP	50	0.00011232	0.00989865	rRNA metabolic process
-0.234568	-0.0825373	GOBP	168	0.000121173	0.0105652	cellular macromolecular complex assembly
-0.690245	-0.154084	GOCC	20	0.000124108	0.0033509	cytosolic large ribosomal subunit
0.0578123	-0.291612	GOBP	110	0.00012881	0.0111129	positive regulation of gene-specific transcription
0.226131	0.15543	GOBP	138	0.000131088	0.0111917	positive regulation of intracellular protein kinase cascade
0.0917878	0.0225663	GOBP	1461	0.000132078	0.0111599	signal transduction
-0.0749329	-0.0754862	GOBP	1095	0.000134733	0.0112681	cellular component organization at cellular level
0.0756193	-0.158625	GOBP	316	0.000142448	0.011793	positive regulation of transcription, DNA-dependent
0.224209	0.141794	GOCC	144	0.000158293	0.00416706	vacuole
0.0164292	-0.236754	GOBP	171	0.000163753	0.0134212	regulation of gene-specific transcription from RNA polymerase II promoter
0.0321869	0.108592	GOCC	872	0.000176604	0.00453571	organelle membrane
0.109002	0.018141	GOBP	897	0.000197581	0.0160334	protein modification process
-0.604519	-0.296731	GOCC	21	0.000207169	0.00519402	nucleosome
0.0422307	-0.0741649	GOBP	1651	0.000209555	0.0168383	regulation of macromolecule metabolic process
-0.0434587	-0.20917	GOBP	210	0.000216352	0.0172158	chromatin organization
0.017653	-0.228651	GOBP	176	0.000220155	0.0173499	chromatin modification
-0.240554	-0.159341	GOBP	115	0.000234204	0.0182813	organelle fission
0.0374447	-0.159136	GOBP	348	0.000238421	0.0184349	positive regulation of RNA metabolic process
0.0375515	-0.20521	GOBP	209	0.000242911	0.0186066	regulation of gene-specific transcription
0.127943	0.156857	GOCC	238	0.000243677	0.00596725	membrane-bounded vesicle
-0.648231	-0.200066	GOCC	20	0.000244144	0.00584282	small nuclear ribonucleoprotein complex
-0.155475	-0.0994993	GOBP	287	0.000247309	0.018768	response to DNA damage stimulus
-0.398622	-0.0509368	KEGG	56	0.000259126	0.00874551	Pyrimidine metabolism
0.123165	0.159278	GOCC	236	0.000277393	0.00649099	cytoplasmic membrane-bounded vesicle
-0.145573	-0.263052	GOCC	101	0.000314567	0.00720085	chromatin
-0.0628649	-0.0473226	GOCC	3743	0.000352892	0.00790627	intracellular organelle
-0.0619649	-0.0475195	GOCC	3745	0.000392926	0.00861982	organelle
-0.077562	-0.136285	Chromosome	371	0.000434923	0.00782861	19
0.206871	0.151004	GOCC	134	0.000437923	0.00941088	lysosome
0.206871	0.151004	GOCC	134	0.000437923	0.00922266	lytic vacuole
-0.436283	-0.177359	GOCC	38	0.0004779	0.00986724	respiratory chain
-0.284502	0.010057	KEGG	101	0.000485091	0.0145527	Alzheimer's disease
-0.199329	-0.236095	KEGG	90	0.000489922	0.0132279	Cell cycle
-0.535491	-0.279707	GOCC	23	0.000502419	0.010174	small ribosomal subunit
-0.335707	-0.245896	KEGG	48	0.000574233	0.0140948	Systemic lupus erythematosus
-0.263349	-0.141841	KEGG	92	0.000616275	0.0138662	Purine metabolism
0.116315	0.0871566	GOCC	405	0.000704582	0.0139986	membrane fraction
0.11076	0.0882603	GOCC	423	0.000760129	0.0148225	insoluble fraction
-0.573814	-0.282526	GOCC	19	0.000804743	0.0154072	cytosolic small ribosomal subunit
0.243289	0.208284	KEGG	77	0.00082166	0.0170653	Lysosome
-0.0745459	-0.0365259	GOCC	4594	0.000841552	0.0158242	intracellular part
-0.160127	-0.20632	GOCC	114	0.000930792	0.0171952	mitochondrial matrix

## Sheet: Fig. S1 B
DLD1 3/3	DLD1 7/3	Type	Size	P value	Benj. Hoch. FDR	Names
-0.368584	-0.154677	GOCC	281	8.06022e-14	8.48741e-11	ribonucleoprotein complex
0.0266274	0.293772	Chromosome	332	2.27152e-11	8.17746e-10	7
-0.685375	0.0571791	GOBP	45	4.409e-10	3.61361e-06	viral transcription
-0.668618	0.00135385	GOBP	50	5.20499e-10	2.133e-06	translational termination
-0.577553	0.0488203	GOBP	62	7.0246e-10	1.91912e-06	cellular macromolecular complex disassembly
-0.577553	0.0488203	GOBP	62	7.0246e-10	1.43934e-06	macromolecular complex disassembly
-0.644889	0.0105582	GOBP	52	8.16308e-10	1.33809e-06	viral infectious cycle
-0.662155	0.0508794	KEGG	47	8.17621e-10	2.20758e-07	Ribosome
-0.615235	0.0182473	GOBP	56	1.00302e-09	1.37012e-06	cellular protein complex disassembly
-0.615235	0.0182473	GOBP	56	1.00302e-09	1.17439e-06	protein complex disassembly
-0.54603	0.0477182	GOBP	67	1.33034e-09	1.36293e-06	translational elongation
-0.519493	0.0869803	GOBP	62	9.02972e-09	8.22307e-06	endocrine pancreas development
-0.325594	-0.0681866	GOBP	196	2.25295e-08	1.84652e-05	viral reproduction
-0.289707	-0.0690026	GOBP	243	3.90393e-08	2.90878e-05	cellular macromolecular complex subunit organization
-0.270712	-0.165534	GOBP	263	4.3073e-08	2.94188e-05	cell cycle phase
-0.526772	-0.0219314	GOMF	64	5.20496e-08	0.000152245	structural constituent of ribosome
-0.488256	-0.190657	GOBP	82	6.61762e-08	4.17216e-05	S phase
-0.483239	-0.181011	GOBP	81	1.09203e-07	6.39305e-05	S phase of mitotic cell cycle
-0.5665	-0.254136	GOBP	58	1.15707e-07	6.32221e-05	M-G1 transition of mitotic cell cycle
-0.11934	-0.0375722	GOCC	1747	1.17657e-07	6.19463e-05	macromolecular complex
0.167231	0.036163	GOBP	676	2.90302e-07	0.000148707	regulation of signal transduction
-0.426857	-0.0438924	GOCC	88	4.03562e-07	0.00014165	ribosome
-0.126531	-0.0637504	GOCC	1259	4.62835e-07	0.000121841	intracellular non-membrane-bounded organelle
-0.126531	-0.0637504	GOCC	1259	4.62835e-07	9.74731e-05	non-membrane-bounded organelle
-0.363187	-0.207168	GOBP	122	5.61499e-07	0.000270708	RNA splicing, via transesterification reactions
-0.248138	-0.0386059	GOBP	266	6.12666e-07	0.000278967	gene expression
-0.294873	-0.158993	GOBP	185	7.5731e-07	0.00032668	mitotic cell cycle
-0.189303	-0.0182478	GOBP	444	8.58451e-07	0.000351793	macromolecular complex subunit organization
-0.409248	-0.269292	GOCC	88	8.83349e-07	0.000155028	spliceosomal complex
0.149778	0.0467287	GOBP	788	1.15624e-06	0.000451266	regulation of signaling
-0.357878	-0.192002	GOBP	117	1.62916e-06	0.000606938	nuclear mRNA splicing, via spliceosome
-0.357878	-0.192002	GOBP	117	1.62916e-06	0.000580549	RNA splicing, via transesterification reactions with bulged adenosine as nucleophile
-0.774768	-0.248134	GOBP	25	2.02845e-06	0.000692715	DNA strand elongation
0.129668	-0.0984985	Chromosome	375	2.85444e-06	5.13799e-05	3
-0.779381	-0.268933	GOBP	24	2.88747e-06	0.000946628	DNA strand elongation involved in DNA replication
-0.18646	-0.0562857	GOMF	443	3.04149e-06	0.00444818	RNA binding
-0.0997502	-0.0905037	GOCC	1333	3.27482e-06	0.000492626	nuclear part
-0.400888	-0.275741	KEGG	80	3.52997e-06	0.000476546	Spliceosome
0.133224	0.0353868	GOBP	919	3.53426e-06	0.00111411	cell surface receptor linked signaling pathway
-0.284222	-0.145116	GOBP	176	3.70662e-06	0.00112517	RNA splicing
-0.70485	-0.226799	KEGG	28	4.83806e-06	0.000435426	DNA replication
-0.213066	-0.134755	GOBP	294	4.88219e-06	0.00142909	mRNA metabolic process
-0.386732	0.0368989	KEGG	73	7.19306e-06	0.000485531	Parkinson's disease
-0.419614	0.0299658	GOBP	63	7.39243e-06	0.00208925	respiratory electron transport chain
-0.202382	-0.105894	GOBP	332	7.41021e-06	0.00202447	RNA processing
0.0901709	0.0275747	GOCC	2662	7.58595e-06	0.000998501	membrane
0.0898856	0.00664323	GOCC	2221	7.70007e-06	0.000900909	membrane part
-0.286719	-0.0216867	GOBP	151	7.82911e-06	0.00206992	cellular process involved in reproduction
0.126125	0.0579952	GOBP	941	9.17209e-06	0.0023492	regulation of response to stimulus
0.119596	0.0056575	GOBP	946	9.83994e-06	0.00244388	protein modification process
0.098206	0.0147283	GOCC	1681	1.07411e-05	0.00113104	intrinsic to membrane
-0.306692	-0.152571	GOBP	136	1.12393e-05	0.00270933	cell cycle checkpoint
0.0965594	0.00921484	GOCC	1639	1.3564e-05	0.00129845	integral to membrane
0.189244	0.0565228	GOBP	367	1.44355e-05	0.00338039	enzyme linked receptor protein signaling pathway
-0.287261	-0.0754133	GOBP	153	1.46254e-05	0.00332971	translation
-0.334356	0.068749	GOBP	82	1.57388e-05	0.00348636	electron transport chain
-0.143622	-0.0160818	GOCC	611	1.693e-05	0.00148561	mitochondrion
-0.440645	-0.299898	GOCC	57	1.72333e-05	0.00139589	catalytic step 2 spliceosome
-0.422453	-0.0762983	GOCC	66	1.98028e-05	0.00148946	mitochondrial membrane part
-0.308891	0.0272912	GOBP	104	2.08898e-05	0.00450559	cellular component disassembly
-0.308891	0.0272912	GOBP	104	2.08898e-05	0.00439007	cellular component disassembly at cellular level
-0.793013	-0.320096	GOBP	19	2.23996e-05	0.00458967	telomere maintenance via semi-conservative replication
-0.345842	-0.157913	GOBP	100	2.29111e-05	0.00457998	G1-S transition of mitotic cell cycle
-0.190227	-0.182181	GOCC	241	2.37198e-05	0.00166513	chromosomal part
-0.173182	-0.107743	GOBP	386	2.52688e-05	0.00493103	cell cycle
0.153789	-0.0102691	GOCC	437	2.70633e-05	0.0017811	Golgi apparatus
-0.326072	-0.103007	GOBP	111	2.8526e-05	0.00543719	DNA replication
-0.149568	-0.0921806	GOCC	520	3.02187e-05	0.00187178	nucleoplasm
-0.680335	0.0616338	GOCC	20	3.49168e-05	0.00204263	cytosolic large ribosomal subunit
-0.275846	-0.156307	GOBP	145	3.64014e-05	0.00678059	regulation of cell cycle arrest
-0.300717	0.0253801	KEGG	103	3.86199e-05	0.00208548	Huntington's disease
0.109483	0.00454992	GOBP	979	3.92471e-05	0.0071482	macromolecule modification
-0.568951	0.00410032	GOCC	30	4.14824e-05	0.002299	large ribosomal subunit
-0.282132	-0.170967	GOBP	133	4.36011e-05	0.00776857	ncRNA metabolic process
0.212324	0.00931432	GOCC	228	4.44877e-05	0.00234228	Golgi membrane
-0.258637	-0.0225442	GOCC	154	4.99975e-05	0.00250702	mitochondrial inner membrane
0.189657	0.172119	GOBP	229	5.9878e-05	0.0104417	regulation of intracellular protein kinase cascade
-0.346171	-0.0368117	GOBP	84	6.12108e-05	0.0104517	viral reproductive process
-0.470671	-0.11962	GOCC	47	7.203e-05	0.00344762	proteasome complex
-0.350829	0.0226213	KEGG	71	7.40897e-05	0.00333403	Oxidative phosphorylation
0.183066	0.00522589	GOCC	285	8.20555e-05	0.00375672	Golgi apparatus part
-0.712816	-0.279774	GOBP	20	9.36679e-05	0.0156674	telomere maintenance via recombination
-0.176195	-0.0363647	GOCC	327	0.000111156	0.00487697	mitochondrial part
-0.546978	-0.232884	KEGG	33	0.000116263	0.00448443	Proteasome
-0.239063	-0.183135	GOCC	147	0.000125485	0.00528544	chromosome
-0.0703329	-0.0532552	GOCC	2783	0.000135932	0.00550524	intracellular organelle part
-0.0704512	-0.05166	GOCC	2816	0.000148001	0.00577205	organelle part
-0.233074	-0.0369494	GOCC	167	0.000189584	0.00712972	organelle inner membrane
-0.579168	0.0965864	GOCC	20	0.000270607	0.00982584	cytosolic small ribosomal subunit
-0.387717	-0.069895	KEGG	57	0.000272505	0.00919705	Pyrimidine metabolism
-0.538906	0.0608123	GOCC	24	0.000291353	0.0102265	small ribosomal subunit
-0.597156	-0.440501	GOCC	21	0.000300977	0.0102235	nucleosome
-0.638935	-0.242888	GOCC	20	0.000466845	0.0153621	small nuclear ribonucleoprotein complex
0.222764	0.0883443	GOCC	162	0.000586935	0.0187286	vacuole

## Sheet: Fig. S1 C
HE35 8/3_3	log2HPT1_2N	Type	Size	P value	Benj. Hoch. FDR	Names
-0.0399067	-0.21345	GOCC	1446	0	0	nuclear part
-0.0538923	-0.175474	GOCC	2510	0	0	nucleus
-0.199227	-0.308985	GOBP	426	0	0	cell cycle
-0.234901	-0.416068	GOBP	280	0	0	cell cycle phase
-0.17517	-0.355477	GOBP	424	0	0	cell cycle process
-0.24007	-0.466848	GOBP	209	0	0	mitotic cell cycle
-0.043792	-0.51785	Chromosome	309	0	0	7
0.61687	0.102195	Chromosome	244	0	0	8
-0.0884234	-0.267143	GOCC	513	9.90319e-14	3.34068e-11	nucleoplasm
-0.0542574	-0.447896	GOCC	185	1.17462e-13	2.97178e-11	chromosome
-0.0816075	-0.366702	GOCC	264	2.90656e-13	5.88289e-11	chromosomal part
-0.333946	-0.661492	GOBP	64	1.08047e-12	1.59931e-09	M phase
-0.336086	-0.666649	GOBP	62	1.65401e-12	2.04022e-09	M phase of mitotic cell cycle
-0.263653	-0.427764	GOBP	135	3.48455e-12	3.68416e-09	mitosis
-0.263653	-0.427764	GOBP	135	3.48455e-12	3.22364e-09	nuclear division
-0.096184	-0.191936	GOBP	786	8.48432e-12	6.97694e-09	organelle organization
-0.242391	-0.353848	GOBP	180	8.80429e-12	6.51606e-09	cell division
-0.330584	-0.65491	GOBP	59	1.31657e-11	8.85812e-09	mitotic prometaphase
-0.255225	-0.401513	GOBP	142	1.50526e-11	9.28371e-09	organelle fission
-0.152557	-0.275893	GOBP	328	1.93885e-11	1.1038e-08	DNA metabolic process
-0.246979	-0.485671	GOBP	102	4.55829e-11	2.40971e-08	DNA replication
-0.212332	0.264707	GOCC	239	7.6112e-11	1.28376e-08	extracellular region part
-0.0399391	-0.152721	GOCC	1451	8.66871e-11	1.25325e-08	intracellular non-membrane-bounded organelle
-0.0399391	-0.152721	GOCC	1451	8.66871e-11	1.09659e-08	non-membrane-bounded organelle
0.0586613	0.151136	GOCC	1361	9.47658e-11	1.06559e-08	intrinsic to membrane
0.063026	0.149122	GOCC	1343	1.31193e-10	1.32767e-08	integral to membrane
0.0367431	0.128271	GOCC	2355	1.95066e-10	1.79461e-08	membrane
-0.158194	-0.330528	GOBP	205	4.61469e-10	2.27689e-07	regulation of cell cycle process
-0.112049	0.249362	GOCC	347	4.742e-10	3.99908e-08	extracellular region
-0.0572348	-0.132875	GOBP	1680	5.00516e-10	2.3152e-07	nucleic acid metabolic process
-0.118845	-0.271621	GOBP	314	5.79922e-10	2.52471e-07	chromosome organization
-0.129269	-0.240453	GOBP	363	1.10454e-09	4.54148e-07	regulation of cell cycle
0.0688432	-0.236456	GOBP	397	2.79308e-09	1.08798e-06	RNA processing
-0.58129	-0.83423	GOBP	22	1.10705e-08	4.09665e-06	DNA strand elongation
-0.58129	-0.83423	GOBP	22	1.10705e-08	3.90157e-06	DNA strand elongation involved in DNA replication
-0.277873	0.444014	GOBP	75	1.34839e-08	4.53612e-06	endocrine pancreas development
-0.226573	0.489566	KEGG	71	1.39823e-08	3.73328e-06	Ribosome
-0.23276	0.502869	GOBP	67	1.48776e-08	4.78736e-06	viral transcription
-0.130496	-0.481587	GOBP	88	1.64451e-08	5.07124e-06	DNA recombination
-0.0509061	-0.102586	GOBP	2705	2.47102e-08	7.3152e-06	cellular macromolecule metabolic process
-0.145289	-0.290435	GOBP	205	3.49875e-08	9.95933e-06	DNA repair
0.0425671	0.115328	GOCC	1890	3.89092e-08	3.02893e-06	membrane part
-0.471021	-0.726654	KEGG	28	4.03174e-08	5.38237e-06	DNA replication
-0.102517	-0.107934	GOBP	1136	4.10117e-08	1.12418e-05	cellular component organization at cellular level
-0.0860989	-0.117	GOBP	1172	5.72815e-08	1.51407e-05	cellular component organization or biogenesis at cellular level
0.0622105	-0.312593	GOBP	193	5.87749e-08	1.49998e-05	RNA splicing
-0.224654	0.44795	GOBP	75	5.99364e-08	1.47863e-05	viral infectious cycle
-0.0281618	-0.129153	GOMF	1436	6.09931e-08	0.000162425	nucleic acid binding
-0.202291	0.404108	GOBP	92	6.46786e-08	1.54415e-05	translational elongation
-0.0435449	-0.11041	GOBP	2015	6.53854e-08	1.51224e-05	nucleobase, nucleoside, nucleotide and nucleic acid metabolic process
-0.0762315	-0.305938	GOBP	204	7.10774e-08	1.59407e-05	cellular macromolecular complex assembly
-0.0896938	-0.550096	GOBP	63	7.82815e-08	1.704e-05	protein-DNA complex subunit organization
-0.200146	-0.497617	GOCC	68	1.07373e-07	7.76152e-06	chromosome, centromeric region
-0.0391769	-0.106448	GOBP	2188	1.23792e-07	2.61766e-05	cellular nitrogen compound metabolic process
-0.0908492	-0.545802	GOBP	61	1.5556e-07	3.19806e-05	nucleosome organization
-0.222941	0.438933	GOBP	72	1.82066e-07	3.6418e-05	translational termination
-0.211009	0.240949	GOCC	170	1.98419e-07	1.33867e-05	extracellular space
-0.0971886	0.0852037	GOBP	1236	2.14283e-07	4.17345e-05	developmental process
-0.163792	-0.332223	GOBP	137	2.37858e-07	4.51382e-05	cell cycle checkpoint
-0.0633115	-0.547193	GOBP	59	2.61376e-07	4.83611e-05	protein-DNA complex assembly
-0.0398448	-0.102445	GOBP	2235	2.63123e-07	4.74969e-05	nitrogen compound metabolic process
-0.290931	-0.581916	GOCC	43	3.07459e-07	1.94468e-05	condensed chromosome kinetochore
-0.0871864	-0.079204	GOBP	5076	3.53431e-07	6.22797e-05	cellular process
-0.157195	-0.313705	GOBP	147	4.08857e-07	7.03709e-05	regulation of cell cycle arrest
-0.341896	0.299186	GOCC	79	4.13797e-07	2.46331e-05	extracellular matrix
-0.231045	0.400842	GOBP	76	4.61168e-07	7.75705e-05	protein complex disassembly
0.0344037	-0.2253	GOBP	334	4.82188e-07	7.93039e-05	mRNA metabolic process
0.00263641	-0.0993952	GOCC	3011	5.07778e-07	2.85484e-05	intracellular organelle part
-0.201492	-0.335019	GOBP	116	5.36377e-07	8.62983e-05	regulation of mitotic cell cycle
-0.179229	-0.431542	KEGG	79	6.30162e-07	5.60845e-05	Cell cycle
-0.526889	-0.582947	GOBP	28	6.80179e-07	0.000107106	spindle organization
-0.192868	-0.511445	GOCC	57	6.89302e-07	3.67144e-05	kinetochore
-0.0812046	-0.0587591	GOMF	3479	6.92126e-07	0.000921566	protein binding
-0.0909026	0.0513779	GOBP	2037	7.00531e-07	0.000108013	response to stimulus
0.0250827	-0.16196	GOCC	651	8.29889e-07	4.19924e-05	nucleolus
0.00200805	-0.097082	GOCC	3036	9.2087e-07	4.43771e-05	organelle part
-0.221835	0.394439	GOBP	75	9.7199e-07	0.00014681	cellular protein complex disassembly
-0.0524984	-0.0851043	GOBP	2851	1.00021e-06	0.000148051	macromolecule metabolic process
-0.358333	-0.600715	GOCC	34	1.03426e-06	4.75761e-05	spindle pole
-0.0922329	-0.0785947	GOBP	1403	1.27515e-06	0.000185046	cellular component organization
-0.110504	0.103035	GOBP	722	1.2929e-06	0.000184014	anatomical structure development
0.0670372	-0.342714	GOBP	127	1.30241e-06	0.000181871	RNA splicing, via transesterification reactions
0.0173566	-0.0943038	GOCC	4080	1.42058e-06	6.25054e-05	intracellular membrane-bounded organelle
-0.0560338	-0.535794	GOBP	54	1.43085e-06	0.000196106	nucleosome assembly
-0.00407059	-0.0992107	GOCC	4432	1.54761e-06	6.52576e-05	intracellular organelle
-0.00407059	-0.0992107	GOCC	4432	1.54761e-06	6.26473e-05	organelle
0.016522	-0.0941516	GOCC	4083	1.55315e-06	6.04532e-05	membrane-bounded organelle
0.0566578	-0.250958	GOBP	233	1.60916e-06	0.000216534	mRNA processing
0.0583532	-0.345512	GOBP	122	1.9858e-06	0.000262445	nuclear mRNA splicing, via spliceosome
0.0583532	-0.345512	GOBP	122	1.9858e-06	0.000257841	RNA splicing, via transesterification reactions with bulged adenosine as nucleophile
-0.078643	-0.0871555	GOBP	1439	2.19289e-06	0.00027982	cellular component organization or biogenesis
-0.231976	0.328447	GOBP	86	3.08698e-06	0.000387233	macromolecular complex disassembly
-0.212067	0.220479	GOBP	149	3.22275e-06	0.000397527	cellular process involved in reproduction
-0.0951012	-0.202768	GOBP	310	3.50271e-06	0.000424977	response to DNA damage stimulus
-0.103013	-0.182946	GOBP	347	4.72037e-06	0.000563475	cellular component assembly at cellular level
-0.231857	0.232463	GOBP	124	4.94987e-06	0.000581492	cellular component disassembly
-0.0955875	-0.400637	GOBP	84	5.22097e-06	0.000603756	nucleobase, nucleoside, nucleotide and nucleic acid transport
-0.537509	-0.784501	GOBP	16	5.2658e-06	0.000599572	telomere maintenance via semi-conservative replication
0.221696	-0.593918	GOCC	33	5.61834e-06	0.000210584	nucleosome
-0.0303078	-0.0975016	GOCC	1829	6.09068e-06	0.000220135	macromolecular complex
-0.22384	0.321934	GOBP	85	6.14042e-06	0.000688564	cellular macromolecular complex disassembly
-0.177362	0.191595	GOBP	191	7.32744e-06	0.000809409	biological adhesion
-0.177362	0.191595	GOBP	191	7.32744e-06	0.000797506	cell adhesion
-0.210729	-0.317147	GOBP	97	8.05366e-06	0.000863842	G1-S transition of mitotic cell cycle
-0.0723515	-0.409596	GOBP	78	8.68294e-06	0.000918035	establishment of RNA localization
-0.0723515	-0.409596	GOBP	78	8.68294e-06	0.000905105	nucleic acid transport
-0.0723515	-0.409596	GOBP	78	8.68294e-06	0.000892534	RNA transport
-0.226181	0.22714	GOBP	123	8.97547e-06	0.000909965	cellular component disassembly at cellular level
0.0625657	-0.37261	KEGG	90	1.02275e-05	0.000682689	Spliceosome
-0.0396328	-0.181399	GOCC	406	1.03628e-05	0.000361627	nucleoplasm part
-0.211521	-0.509142	KEGG	44	1.10623e-05	0.000590724	Cell cycle - yeast
-0.0387927	-0.0961302	GOCC	5252	1.32147e-05	0.000445776	intracellular part
-0.224285	-0.338246	GOBP	81	1.34636e-05	0.00134655	S phase
-0.20042	-0.363221	GOBP	77	1.37458e-05	0.00135643	microtubule cytoskeleton organization
-0.0369196	-0.0993982	GOBP	1466	1.39594e-05	0.00135938	RNA metabolic process
-0.201011	0.25547	GOBP	113	1.5896e-05	0.00152787	viral reproductive process
0.0773776	-0.33334	GOCC	104	1.68114e-05	0.000548812	spliceosomal complex
-0.00759972	-0.116885	GOMF	1066	1.69453e-05	0.0150417	nucleotide binding
-0.117159	-0.121629	GOCC	488	1.70963e-05	0.000540672	cytoskeleton
-0.0349614	-0.134437	GOMF	722	1.86091e-05	0.012389	ATP binding
-0.15725	-0.288924	GOBP	119	1.9288e-05	0.00183013	microtubule-based process
-0.222293	-0.333006	GOBP	80	1.98193e-05	0.00185675	S phase of mitotic cell cycle
-0.0649258	-0.407527	GOBP	72	2.19392e-05	0.00202965	mRNA transport
0.120665	0.111472	GOCC	496	2.50878e-05	0.00076936	endoplasmic reticulum
-0.174304	-0.301782	GOCC	103	2.51502e-05	0.000748588	nuclear chromosome part
-0.465618	-0.609873	GOBP	21	2.63634e-05	0.00240883	mitotic recombination
-0.0391304	-0.130167	GOMF	729	2.67915e-05	0.0142691	adenyl ribonucleotide binding
-0.039955	-0.129573	GOMF	733	2.69544e-05	0.0119633	adenyl nucleotide binding
-0.0968854	0.0152096	GOBP	1539	2.75012e-05	0.00248215	cellular response to stimulus
-0.295274	0.304762	GOCC	62	2.77261e-05	0.000801681	proteinaceous extracellular matrix
-0.472367	-0.703051	GOBP	17	2.91764e-05	0.00260162	telomere maintenance via recombination
0.279601	-0.47544	KEGG	36	3.38113e-05	0.0015046	Systemic lupus erythematosus
-0.10023	-0.131095	GOBP	468	3.71877e-05	0.00327651	cellular response to stress
-0.0667961	-0.213867	GOBP	238	3.97682e-05	0.00346264	chromatin organization
-0.0514913	-0.0770153	GOMF	4999	4.80755e-05	0.0182893	binding
-0.0928863	-0.31714	GOBP	104	5.1318e-05	0.00441633	nuclear transport
0.016276	0.165514	GOBP	422	5.25288e-05	0.00446857	oxidation-reduction process
-0.00778363	-0.268122	GOCC	152	6.06189e-05	0.00170406	nuclear body
-0.11848	-0.11354	GOCC	439	6.98028e-05	0.0019092	cytoskeletal part
-0.0962676	0.0633409	GOBP	861	7.04769e-05	0.00592726	multicellular organismal process
-0.103885	-0.311144	GOBP	102	7.04904e-05	0.00586179	nucleocytoplasmic transport
-0.0498611	0.103871	GOCC	852	8.06588e-05	0.00214807	plasma membrane
-0.274328	-0.464886	GOBP	37	8.54361e-05	0.0070257	DNA conformation change
-0.292101	-0.685431	KEGG	19	9.33141e-05	0.00355927	Mismatch repair
-0.0628423	0.117298	GOBP	589	0.000107474	0.00874082	cell surface receptor linked signaling pathway
-0.342035	0.371838	KEGG	37	0.000113041	0.00377273	ECM-receptor interaction
-0.153654	0.0882029	GOBP	315	0.00011533	0.00927777	protein complex subunit organization
0.0667285	-0.214549	GOBP	195	0.000116317	0.00925662	ncRNA metabolic process
-0.0667308	-0.0457226	GOCC	2455	0.000121812	0.00316087	cytoplasm
-0.0740068	-0.0505032	GOBP	1691	0.000129086	0.0101635	regulation of macromolecule metabolic process
-0.268866	0.300781	GOCC	57	0.000133228	0.00337068	extracellular matrix part
-0.106744	-0.105209	GOBP	484	0.000144815	0.0112818	cellular component assembly
-0.043478	-0.0831107	GOCC	1437	0.000147127	0.00363154	protein complex
-0.46366	-0.746395	GOBP	13	0.000147792	0.0113939	nucleotide-excision repair, DNA gap filling
-0.0412218	-0.0642499	GOBP	3492	0.000156926	0.0119733	primary metabolic process
0.0643204	0.266347	GOCC	131	0.000164343	0.00395988	vacuole
-0.262856	-0.498444	GOBP	31	0.000169731	0.0128181	DNA-dependent DNA replication
-0.199365	-0.428091	GOBP	44	0.000172103	0.012866	regulation of mitosis
-0.199365	-0.428091	GOBP	44	0.000172103	0.0127373	regulation of nuclear division
-0.230265	0.0398001	GOBP	172	0.000178109	0.0130514	positive regulation of developmental process
0.0885511	0.276061	GOCC	116	0.000181511	0.00427183	lysosome
0.0885511	0.276061	GOCC	116	0.000181511	0.00417474	lytic vacuole
-0.12774	-0.398873	GOCC	55	0.00018346	0.00412581	nuclear pore
-0.0398905	-0.0639696	GOBP	3625	0.000193197	0.0140182	cellular metabolic process
0.35321	-0.30871	GOBP	40	0.000194946	0.0140077	ribosome biogenesis
-0.305943	-0.370992	GOBP	42	0.000202508	0.0144112	chromosome segregation
-0.0716199	0.0122983	GOBP	3222	0.000204314	0.0144013	biological regulation
-0.75667	-0.70745	GOBP	9	0.000205023	0.0143149	sister chromatid segregation
-0.0743569	-0.0571501	GOBP	1336	0.000234521	0.0162214	macromolecule biosynthetic process
-0.118373	-0.172837	GOBP	222	0.000236096	0.0161791	cytoskeleton organization
-0.281552	-0.443561	GOBP	34	0.000249838	0.0169637	chromatin assembly or disassembly
-0.0676091	-0.0492549	GOBP	1820	0.000253755	0.0170731	regulation of cellular metabolic process
-0.0738007	-0.0578106	GOBP	1317	0.000255401	0.0170291	cellular macromolecule biosynthetic process
-0.066117	-0.0515021	GOBP	1804	0.00025885	0.0171049	regulation of primary metabolic process
0.0447578	-0.37133	GOCC	63	0.000261372	0.00575018	catalytic step 2 spliceosome
0.0654904	0.078161	GOCC	1041	0.000292038	0.00628813	organelle membrane
-0.42975	0.381698	GOCC	25	0.000303144	0.00639129	basement membrane
-0.219461	-0.280893	GOCC	72	0.00031907	0.00658977	spindle
-0.199748	0.443841	GOCC	35	0.000324647	0.00657085	cytosolic large ribosomal subunit
-0.112647	-0.355919	GOCC	61	0.000448438	0.00889842	pore complex
0.0226909	-0.311218	GOCC	84	0.000460304	0.00895822	nuclear speck
-0.261561	0.478359	GOCC	26	0.000500038	0.00954789	cytosolic small ribosomal subunit
-0.0858152	-0.0311261	GOCC	1147	0.000664862	0.01246	cytosol
0.181695	-0.361025	GOCC	42	0.00106779	0.0196474	protein-DNA complex

[truncated: 12 more sheets: Fig. S1 D, Fig. S1 E, Fig. S3 A, Fig. S3 B, Fig. S3 C, Fig. S3 D, Fig. S3 E, Fig. S3 F, Fig. S3 G, Fig. S3 H, Categories, Read Me]
